# Supplementary material for: Integrated Transcriptomic and Metabolomic Analyses Reveal the Mechanisms Underlying Anthocyanin Coloration and Aroma Formation in Purple Fennel
Source: Front Nutr. 2022 Apr 27;9:875360. doi: 10.3389/fnut.2022.875360 (PMC9093692; doi:10.3389/fnut.2022.875360)
Supplement: Supplementary Table S1 — Identification and quantification of the VOCs in the leaves of different fennel varieties. [file Table_1.XLSX]

## Sheet: Sheet1
RT	Compound	CAS	Match factor	RI	nist_RI	G1	G2	G3	P1	P2	P3	VIP	p_value	Fold_Change	Log2FC	Type
4.5717	2-Penten-1-ol, (Z)-	1576-95-0	83.077	754.119	767	46832.2	54632.4	63802.8	52675.3	58081	50785	0.14067	0.833122	0.977454	-0.0328988	insig
18.7142	Benzaldehyde, 3-methoxy-	591-31-1	95.4719	1273.04	1196	1	1	1	2.15111e+07	2.11754e+07	2.04717e+07	1.68091	0.00021153	2.10528e+07	24.3275	up
18.5306	4,4'-Bitriazolyl	16227-15-9	68.0721	1266.49	1286	1	1	1	1.98606e+07	1.95535e+07	2.02794e+07	1.68089	0.00011176	1.98978e+07	24.2461	up
15.2266	6-Octenal, 3,7-dimethyl-, (R)- /Citronellal	2385-77-5	95.1253	1151.11	1152	1	1	1	591375	643493	419135	1.68082	0.0147839	551334	19.0726	up
15.2268	Methacrylic anhydride	760-93-0	62.2332	1151.11	1054	1	1	1	591375	643493	419135	1.68082	0.0147839	551334	19.0726	up
18.0502	5-Amino-2-methoxyphenol	1687-53-2	64.4024	1249.34	1402	1	1	1	275014	147394	143238	1.67936	0.0487966	188548	17.5246	up
20.077	1-Amino-2-acetamino-3-fluorobenzene	18645-85-7	68.8471	1322.86	1580	1	1	1	133741	136254	88339.3	1.68064	0.0165702	119445	16.866	up
19.8896	Thiophene, 2-butyl-5-ethyl-	54411-06-2	62.2466	1315.81	1223	1	1	1	62691.7	49412.3	32361.4	1.67982	0.0316609	48155.1	15.5554	up
12.958	3-Furaldehyde	498-60-2	73.3589	1074.76	832	1	1	1	42000	51634.2	50492	1.68099	0.00397773	48042	15.552	up
17.1787	Fenchyl acetate	13851-11-1	96.6591	1218.24	1223	504043	158002	130347	2.14075e+06	3.08244e+06	2.66263e+06	1.59344	0.00565311	9.95192	3.31498	up
19.0674	Bicyclo[2.2.1]heptan-2-ol, 1,7,7-trimethyl-, acetate, (1S-endo)-/Bornyl acetate	5655-61-8	65.3841	1285.65	1284	2.22233e+06	589001	650176	5.17393e+06	5.26424e+06	5.32453e+06	1.51399	0.0160653	4.55372	2.18704	up
28.003	.tau.-Cadinol	5937-11-1	88.4154	1643.81	1640	1.77281e+06	377746	242191	2.80817e+06	2.01805e+06	2.54788e+06	1.3098	0.0582895	3.08186	1.6238	insig
28.0939	Benzeneacetaldehyde/ .alpha.-methyl-4-(2-methylpropyl)-	51407-46-6	67.3555	1647.84	1464	1.76206e+06	455918	287971	2.89277e+06	2.01682e+06	2.60567e+06	1.32311	0.0491474	2.99897	1.58447	up
13.7019	Linalool	78-70-6	95.389	1099.39	1099	152552	2.12763e+06	150590	1.80028e+06	2.85925e+06	2.43868e+06	1.19534	0.127147	2.92015	1.54604	insig
28.3047	.alpha.-Cadinol	481-34-5	95.5417	1657.19	1653	533365	208962	121638	813048	577415	752614	1.30623	0.0556688	2.48051	1.31064	insig
12.9117	1-(2-Hydroxyethyl)-1,2,4-triazole	3273-14-1	74.8396	1073.22	1095	208586	109342	77343.2	101099	549338	116688	0.584935	0.491244	1.94075	0.956618	insig
21.9187	Cyclohexane, 1-ethyl-2-propyl-	62238-33-9	64.9877	1392.18	1140	91951.8	109231	66759.8	174279	201339	129277	1.43485	0.0430049	1.88434	0.914063	insig
21.5241	1-Hexen, 2-(p-anisyl)-5-methyl-	1000149-26-7	67.0238	1377.33	1482	39414.5	62763.8	59903.5	87948.4	111146	68526.2	1.30441	0.0846053	1.65114	0.723466	insig
23.6213	1,4,7,-Cycloundecatriene, 1,5,9,9-tetramethyl-, Z,Z,Z-	1000062-61-9	78.7362	1459.6	1496	438761	502583	226045	744533	486835	643063	1.13117	0.104577	1.60566	0.683166	insig
20.222	2-Oxabicyclo[2.2.2]octan-6-ol, 1,3,3-trimethyl-, acetate	57709-95-2	79.6753	1328.32	1344	1.00263e+06	2.92771e+06	2.05666e+06	3.30048e+06	4.00463e+06	2.25875e+06	0.99259	0.189088	1.59744	0.67576	insig
21.2037	[1,1'-Bicyclopentyl]-2-one	4884-24-6	67.6353	1365.27	1273	772852	1.3362e+06	892649	1.92934e+06	1.41938e+06	1.32144e+06	1.24228	0.0949731	1.55584	0.637697	insig
20.7918	1,2-Cyclohexanediol, 1-methyl-4-(1-methylethenyl)-	1946-00-5	84.8001	1349.77	1321	894911	1.5915e+06	1.17426e+06	1.99299e+06	2.02186e+06	1.6217e+06	1.30191	0.0619536	1.53976	0.622704	insig
17.2467	Ethanone, 1-(3,5-dimethylpyrazinyl)-	54300-08-2	81.4015	1220.67	1174	232780	105165	88017.8	283560	59388.9	311435	0.382423	0.465023	1.53625	0.619409	insig
14.5862	Benzene, (1-nitropropyl)-	5279-14-1	82.5162	1129.38	1310	729578	613493	1.54323e+06	1.56699e+06	2.10974e+06	754523	0.78308	0.357594	1.53527	0.618491	insig
14.8157	(+)-(E)-Limonene oxide	6909-30-4	75.8525	1137.17	1139	302502	351874	265364	437310	579015	362441	1.31252	0.124119	1.49908	0.58408	insig
5.1643	Hexanal	66-25-1	96.0446	790.56	800	480300	499619	708742	950563	914386	657287	1.28877	0.0811469	1.49363	0.578823	insig
11.932	2,6,6-Trimethylbicyclo[3.2.0]hept-2-en-7-one	4613-37-0	71.624	1040.78	1108	187841	213277	53759.2	153727	336740	187420	0.760083	0.378024	1.49026	0.575567	insig
15.3648	Ketone, methyl 2,2,3-trimethylcyclopentyl	17983-22-1	64.3569	1155.8	1092	121825	122297	151249	249732	201456	119080	0.970453	0.262948	1.44236	0.528429	insig
14.0797	Cyclohexene, 3-(1-methylethyl)-	3983-08-02	64.7365	1112.2	924	154889	143114	133642	306449	145402	169841	0.928364	0.33314	1.44029	0.526357	insig
14.5286	2,4,6-Octatriene, 2,6-dimethyl-, (E,Z)-	7216-56-0	96.4249	1127.43	1131	709884	692306	2.00386e+06	1.74264e+06	2.36713e+06	768598	0.638837	0.483786	1.43227	0.518301	insig
14.6821	Limonene oxide, cis-	13837-75-7	62.6541	1132.63	1134	27918.3	26177.6	24321.5	47376.1	43378	21523.2	0.87226	0.294488	1.43179	0.517821	insig
11.7758	trans-.beta.-Ocimene	3779-61-1	97.1536	1035.61	1049	1.7699e+07	1.67183e+07	4.58786e+07	3.85192e+07	5.86635e+07	1.75379e+07	0.598169	0.495253	1.42872	0.514728	insig
13.597	Heptanoic acid, ethyl ester	106-30-9	86.7027	1095.92	1097	100527	45602.2	44209.2	54392.9	117842	88443.3	0.763814	0.419421	1.36955	0.453701	insig
20.7895	1H-Pyrazole, 1,3,5-trimethyl-	1072-91-9	71.5499	1349.68	1032	541219	875352	793519	1.02401e+06	1.21403e+06	752459	1.0029	0.200767	1.35311	0.43628	insig
12.0821	3-Carene	13466-78-9	96.9126	1045.75	1011	935056	997301	1.7484e+06	1.71879e+06	2.19644e+06	1.03266e+06	0.747543	0.381901	1.34426	0.426809	insig
16.2099	Phosphorocyanidothioic difluoride	28314-61-6	63.2672	1184.47	-	337687	453781	454981	607247	539918	499165	1.29751	0.0587724	1.32082	0.40143	insig
12.7825	1-Propanone, 1-(2-furanyl)-	3194-15-8	78.5089	1068.95	1011	1	160921	125554	131893	134915	105831	0.71103	0.618227	1.30077	0.379362	insig
20.3652	Benzene, (butoxymethyl)-	588-67-0	79.4434	1333.71	1238	1.25204e+06	925127	644298	1.36607e+06	956352	1.33177e+06	0.892069	0.279244	1.29514	0.37311	insig
11.9717	Benzeneacetaldehyde	122-78-1	92.4986	1042.1	1045	572217	466995	446780	577285	607785	734652	1.30364	0.0827323	1.29188	0.369471	insig
15.1212	(+)-2-Bornanone	464-49-3	97.9535	1147.53	1144	1.32048e+06	4.8606e+06	7.10883e+06	3.29293e+06	9.56359e+06	4.18593e+06	0.471491	0.654101	1.28236	0.358802	insig
17.0493	4-Methylphenol, isopropyl ether	1000395-16-4	87.2048	1213.62	1117	83647.3	207278	168775	259506	181827	146570	0.662738	0.436738	1.27889	0.354887	insig
24.111	3-Buten-2-one, 4-(2,6,6-trimethyl-1-cyclohexen-1-yl)-	14901-07-6	76.6703	1479.13	1491	3.86248e+06	6.02896e+06	4.32979e+06	8.83755e+06	4.22519e+06	4.89185e+06	0.566515	0.492764	1.26252	0.336306	insig
16.8156	Bicyclo[3.1.0]hexan-3-ol, 4-methylene-1-(1-methylethyl)-, (1.alpha.,3.alpha.,5.alpha.)-	3310-02-09	94.5726	1205.29	1143	1.22921e+06	2.49733e+06	2.09156e+06	2.95537e+06	2.30006e+06	2.08635e+06	0.795769	0.33475	1.26189	0.335581	insig
8.4884	Bicyclo[3.1.0]hex-2-ene, 2-methyl-5-(1-methylethyl)-	2867-05-02	97.5495	924.29	929	2.03224e+06	2.61916e+06	3.06679e+06	3.81889e+06	3.57796e+06	2.3304e+06	0.82781	0.300414	1.2603	0.33377	insig
9.19	Camphene	79-92-5	97.5998	948.303	952	1.90637e+06	3.38878e+06	3.62614e+06	3.79753e+06	3.80117e+06	3.55175e+06	0.886994	0.300401	1.24987	0.321776	insig
10.3715	Bicyclo[3.1.1]heptane, 6,6-dimethyl-2-methylene-, (1S)-	18172-67-3	96.6875	988.742	943	3.86245e+07	5.23634e+07	5.39029e+07	6.0621e+07	6.25171e+07	5.63795e+07	1.18485	0.128094	1.23899	0.309159	insig
20.7664	3-Methylene-2,6-heptanedione	1000136-98-1	62.7041	1348.81	1056	922750	1.75262e+06	1.98407e+06	1.89101e+06	2.77353e+06	1.09133e+06	0.435852	0.569502	1.23531	0.304878	insig
20.9531	(2,2,6-Trimethyl-bicyclo[4.1.0]hept-1-yl)-methanol	78996-11-9	81.0454	1355.84	1266	751225	1.57284e+06	1.7658e+06	1.85048e+06	2.21458e+06	964009	0.462234	0.554333	1.22964	0.298238	insig
15.8991	Carvenone	499-74-1	92.2426	1173.93	1257	4.91191e+06	1.01407e+07	7.5778e+06	1.15552e+07	8.12692e+06	8.10293e+06	0.705556	0.419428	1.22777	0.296044	insig
25.3171	2(4H)-Benzofuranone, 5,6,7,7a-tetrahydro-4,4,7a-trimethyl-, (R)-	17092-92-1	85.1088	1528.66	1532	304400	703891	430441	776456	485881	490282	0.598604	0.530856	1.21817	0.284715	insig
10.3702	1H-1,2,3-Triazole	288-36-8	94.251	988.697	-	1.43093e+07	1.90764e+07	1.96741e+07	2.16484e+07	2.21339e+07	2.02134e+07	1.13769	0.154864	1.20611	0.270357	insig
9.8656	.beta.-Phellandrene	555-10-2	97.4939	971.427	1031	6.46194e+06	6.90589e+06	6.63439e+06	7.64507e+06	9.70217e+06	6.64987e+06	1.02932	0.275449	1.19972	0.262701	insig
11.6409	Acetic acid, sodium salt	127-09-3	68.3778	1031.14	-	1.92785e+06	2.50384e+06	3.00882e+06	2.72824e+06	3.87229e+06	2.29778e+06	0.667367	0.444335	1.19593	0.258131	insig
11.4963	Benzene, 1-methyl-3-(1-methylethyl)-	535-77-3	97.0706	1026.35	1023	1.19676e+08	1.05634e+08	1.58008e+08	1.48881e+08	1.69826e+08	1.36441e+08	0.957125	0.276251	1.18739	0.247799	insig
24.1815	Benzene, 1-(1,5-dimethyl-4-hexenyl)-4-methyl-	644-30-4	85.322	1481.94	1483	482597	1.17666e+06	713401	1.39225e+06	645813	755295	0.371806	0.674372	1.17731	0.235494	insig
5.1322	N-Methyl methacrylamide	3887-02-03	71.4605	788.587	886	121460	103864	106804	154040	122192	114119	1.01511	0.249126	1.1753	0.233035	insig
15.9815	1-Methyl-1,3-cyclohexadiene-5,6-diol diacetate	1000195-99-3	62.6677	1176.72	1429	34512.5	77080.4	57646.3	79890.7	74396.7	43983.9	0.460486	0.591802	1.17154	0.228412	insig
15.7374	2,7-Nonadien-5-one, 4,6-dimethyl-	74630-80-1	71.0222	1168.44	1138	105953	136589	160463	203209	117230	141403	0.470987	0.556532	1.146	0.196604	insig
6.2479	3-Methylpenta-1,3-diene-5-ol, (E)-	1572-08-3	90.6514	837.795	836	157956	124213	120783	164384	165689	129854	0.851295	0.318555	1.14139	0.190795	insig
13.99	2,6-Heptanedione, 3-acetyl-	29214-57-1	75.3337	1109.15	1260	57546.6	165909	189604	214313	138835	117776	0.408145	0.721749	1.14009	0.189145	insig
10.0262	Cyclopentane, bromo-	137-43-9	70.8649	976.923	905	8.69514e+06	8.24938e+06	6.27002e+06	9.52633e+06	7.60383e+06	8.85444e+06	0.72551	0.382767	1.11932	0.162629	insig
35.0188	1,2-Bis[4-(dimethylamino)phenyl]-1-ethanone	41327-20-2	75.9613	1980.25	2226	59919.5	53523.2	143538	101653	129276	53773.2	0.304846	0.813124	1.10787	0.147795	insig
11.626	Acetonitrile,2-(methylimino)	1000196-31-1	82.1919	1030.65	781	1.50503e+07	2.04398e+07	2.35336e+07	2.05167e+07	2.62855e+07	1.81777e+07	0.478721	0.596485	1.10091	0.138703	insig
16.269	2,3-Dehydro-1,8-cineole	92760-25-3	64.7742	1186.48	991	200230	661924	459710	622495	524813	305535	0.308361	0.803754	1.09909	0.136305	insig
15.332	2-Cyclohexen-1-ol, 2-methyl-5-(1-methylethenyl)-, cis-	1197-06-4	72.9465	1154.68	1229	191896	265040	274756	310134	280798	209314	0.426798	0.596713	1.09369	0.129207	insig
7.3979	2-Heptanone	110-43-0	93.3563	884.528	891	50782.2	61725.8	52554.3	49944.9	69550.5	59643	0.542691	0.524367	1.08528	0.118064	insig
8.7669	(1R)-2,6,6-Trimethylbicyclo[3.1.1]hept-2-ene	7785-70-8	96.8549	933.825	929	3.07603e+08	2.69663e+08	2.27987e+08	3.14711e+08	2.65206e+08	2.94006e+08	0.665249	0.4544	1.08528	0.118063	insig
6.4387	2-Hexenal, (E)-	6728-26-3	96.8535	845.548	854	6.53886e+06	5.51924e+06	5.32762e+06	7.2045e+06	6.29019e+06	5.35944e+06	0.585811	0.498883	1.08446	0.116979	insig
13.4768	Benzene, 4-ethenyl-1,2-dimethyl-	27831-13-6	75.7564	1091.94	1369	2.41277e+07	4.00341e+07	5.37257e+07	2.9099e+07	6.34646e+07	3.50036e+07	0.192007	0.824954	1.08211	0.113847	insig
14.082	Isobutyric acid, 2-pinen-10-yl ester	29021-37-2	81.0027	1112.27	1466	116613	159584	141162	120909	197674	130125	0.269296	0.726658	1.07511	0.10449	insig
13.4826	Fenchone	1195-79-5	94.6221	1092.13	1096	2.75739e+08	4.3951e+08	5.85471e+08	3.20374e+08	6.76426e+08	3.86435e+08	0.155406	0.855484	1.06344	0.0887354	insig
27.5015	2,6-Bis(1,1-dimethylethyl)-4-(1-oxopropyl)phenol	14035-34-8	80.1933	1621.56	1640	54380.3	67015.2	78355.9	67132.4	79669.6	65191.3	0.440997	0.65177	1.06129	0.0858132	insig
25.0084	Naphthalene, 1,2,3,4,4a,5,6,8a-octahydro-7-methyl-4-methylene-1-(1-methylethyl)-, (1.alpha.,4a.beta.,8a.alpha.)-	39029-41-9	96.3945	1515.7	1513	4.8271e+06	4.96546e+06	2.41694e+06	5.09746e+06	3.23608e+06	4.58479e+06	0.254059	0.82578	1.05806	0.0814154	insig
37.5459	Carbazole, 9-butyl-3-isothiocyanato-	1000262-40-9	69.4953	2115.76	-	43100	49245.1	46262.5	53607.3	47694.3	45007	0.618919	0.459095	1.05556	0.0780078	insig
22.4451	2-Cyclohexen-1-one, 4-hydroxy-3-methyl-6-(1-methylethyl)-, trans-	55955-53-8	86.8392	1412.71	1432	1.29658e+06	2.33414e+06	2.33471e+06	2.49782e+06	2.2986e+06	1.39684e+06	0.1208	0.882956	1.03819	0.054074	insig
25.0715	Naphtho[2,1-b]furan	232-95-1	78.8586	1518.35	1569	282089	247924	218595	308123	183845	279396	0.0379715	0.86794	1.0304	0.0432033	insig
20.4071	7-Oxabicyclo[4.1.0]heptan-2-one, 6-methyl-3-(1-methylethyl)-	5286-38-4	78.6849	1335.28	1256	283827	553876	544936	606647	466423	332023	0.0739077	0.952847	1.01624	0.0232422	insig
14.9298	2,4,6-Octatriene, 2,6-dimethyl-	673-84-7	75.6995	1141.04	1131	133616	104337	214106	198255	149130	110119	0.0978158	0.967379	1.01205	0.0172735	insig
10.9933	.alpha.-Phellandrene	99-83-2	94.9048	1009.7	1005	3.90805e+08	5.33395e+08	5.88085e+08	4.74774e+08	5.83154e+08	4.2482e+08	0.0756772	0.902349	0.980469	-0.0284561	insig
21.6675	2-Propanone, 1-(4-methoxyphenyl)-	122-84-9	95.5296	1382.73	1384	3.53825e+07	3.6552e+07	4.8671e+07	4.18687e+07	3.48695e+07	3.96669e+07	0.21118	0.786902	0.965172	-0.0511425	insig
21.9656	Decanoic acid, ethyl ester	110-38-3	73.3008	1393.95	1396	198125	221265	175695	129461	198941	239950	0.309018	0.816618	0.955077	-0.0663109	insig
25.5607	Naphthalene, 1,2,4a,5,6,8a-hexahydro-4,7-dimethyl-1-(1-methylethyl)-, [1S-(1.alpha.,4a.beta.,8a.alpha.)]-	24406-05-1	97.4899	1538.9	1538	1.10097e+06	1.14729e+06	580155	1.05335e+06	710191	931483	0.0727141	0.843747	0.95284	-0.0696941	insig
33.9032	Hexadecanoic acid, methyl ester	112-39-0	90.1389	1923.02	1926	93985.5	132282	103644	103713	78819.4	128798	0.348972	0.754759	0.94368	-0.0836299	insig
32.5457	Phthalic acid, hept-4-yl isobutyl ester	1000356-78-3	86.2722	1855.45	2085	196471	401757	336589	175485	473093	228083	0.250933	0.869801	0.93779	-0.0926635	insig
16.1104	Terpinen-4-ol	562-74-3	96.4321	1181.1	1177	1.51816e+06	1.52362e+06	1.51604e+06	961535	1.8627e+06	1.4324e+06	0.41926	0.73683	0.93392	-0.0986293	insig
11.2853	Benzene, 1,2,3-trimethyl-	526-73-8	63.9159	1019.37	1013	1.40564e+06	2.14637e+06	2.08071e+06	2.06044e+06	1.37446e+06	1.78576e+06	0.36022	0.680744	0.926846	-0.109599	insig
34.4291	Dibutyl phthalate	84-74-2	92.8161	1950	1965	308832	801862	1.27821e+06	386548	1.23467e+06	587470	0.0592997	0.881866	0.924564	-0.113155	insig
17.3504	Isomaltol	3420-59-5	69.821	1224.37	985	115435	122175	132633	103450	124754	110254	0.921965	0.260802	0.914151	-0.129496	insig
24.5959	4-Isopropyl-1,6-dimethyl-1,2,3,7,8,8a-hexahydronaphthalene	41702-63-0	82.4254	1498.46	1501	1.45029e+06	1.82073e+06	802038	1.64825e+06	843352	1.20734e+06	0.230349	0.758853	0.908151	-0.138997	insig
11.2162	(+)-4-Carene	29050-33-7	97.7178	1017.08	1009	4.73012e+06	7.09844e+06	6.71693e+06	6.75162e+06	3.9538e+06	5.90327e+06	0.502062	0.591415	0.895564	-0.159131	insig
33.004	Phytol, acetate	1000375-01-4	94.9818	1877.91	2223	528115	706127	436406	504492	388339	581489	0.545743	0.540901	0.882484	-0.180358	insig
33.4588	3,7,11,15-Tetramethyl-2-hexadecen-1-ol	102608-53-7	74.8454	1900.22	2116	155326	202340	100753	145615	100173	158359	0.373503	0.631089	0.881611	-0.181785	insig
22.2227	Phenol, 2-methoxy-4-propyl-	2785-87-7	72.8887	1403.84	1373	299358	233824	462777	193719	467832	215965	0.374395	0.741499	0.881076	-0.182661	insig
17.7266	Citral	5392-40-5	71.6005	1237.8	1276	299267	1.07427e+06	191697	345546	609622	417029	0.168152	0.841893	0.876671	-0.189892	insig
23.3082	5,9-Undecadien-2-one, 6,10-dimethyl-, (Z)-	3879-26-3	64.9949	1447.12	1435	251514	281578	422723	294458	243150	273847	0.661428	0.461662	0.848966	-0.236221	insig
9.4958	Benzaldehyde	100-52-7	92.966	958.771	962	525285	959763	1.63281e+06	914525	813638	859845	0.22514	0.639075	0.83006	-0.268712	insig
19.9618	3-Buten-2-one, 4-phenyl-	122-57-6	82.4994	1318.53	1337	1.45389e+06	1.14977e+06	1.48611e+06	1.05154e+06	1.13858e+06	1.17747e+06	1.2072	0.14285	0.823418	-0.280303	insig
21.0861	Benzene, 1-methoxy-4-(1-methylpropyl)-	4917-90-2	66.8195	1360.84	1254	495344	412168	629972	406455	385266	448421	1.02002	0.254931	0.806605	-0.310066	insig
14.2238	Benzene, 1,2-dichloro-4-methyl-	95-75-0	76.0522	1117.09	1125	123704	146759	101565	75222.5	136801	86960.6	0.828393	0.35534	0.803658	-0.315346	insig
12.3428	Nonane, 3,7-dimethyl-	17302-32-8	80.065	1054.39	1038	61441.9	38443.7	66279.5	32855.5	51621.6	47659.9	0.725926	0.341578	0.795215	-0.330582	insig
16.2109	Naphthalene	91-20-3	77.0209	1184.51	1182	3.14544e+06	3.26452e+06	2.67494e+06	2.15334e+06	2.49517e+06	2.56009e+06	1.3715	0.0530316	0.793471	-0.333751	insig
18.2176	4-Methoxybenzoic acid, 2-methoxyethyl ester	1000331-49-0	61.6336	1255.32	1524	622473	571370	682994	507580	502213	456984	1.49493	0.0334443	0.781516	-0.355653	insig
24.6427	Bicyclo[4.4.0]dec-1-ene, 2-isopropyl-5-methyl-9-methylene-	150320-52-8	74.2924	1500.34	1507	1.03917e+06	1.19505e+06	694149	798532	631081	844740	0.916322	0.277909	0.77666	-0.364645	insig
23.3667	1-Propanone, 1-(4-methoxyphenyl)-	121-97-1	91.4326	1449.45	1513	302685	283895	546388	303700	277857	296254	0.748464	0.420439	0.774789	-0.368125	insig
23.674	3,6-Dimethyl-4H-furo[3,2-c]pyran-4-one	36745-38-7	74.5494	1461.7	1378	443811	569783	677539	477758	378995	442931	1.14133	0.18357	0.768529	-0.379829	insig
25.1886	trans-Calamenene	73209-42-4	93.0283	1523.27	1529	7.56761e+06	9.55738e+06	4.77661e+06	6.46338e+06	4.57062e+06	5.72259e+06	0.798927	0.344519	0.765085	-0.386308	insig
28.6823	Naphthalene, 1,6-dimethyl-4-(1-methylethyl)-	483-78-3	95.8438	1673.94	1674	741360	927323	478050	566704	526926	505388	0.93471	0.295407	0.744861	-0.424957	insig
7.5022	p-Xylene	106-42-3	85.889	888.767	865	135003	144795	135278	64910.2	153140	83734.4	0.994836	0.29386	0.727057	-0.459859	insig
25.1179	Naphthalene, 1,2,3,5,6,8a-hexahydro-4,7-dimethyl-1-(1-methylethyl)-, (1S-cis)-	483-76-1	95.0641	1520.3	1524	8.10279e+06	1.09292e+07	5.45827e+06	6.95247e+06	4.61193e+06	6.21782e+06	0.914474	0.293135	0.726093	-0.461774	insig
16.5568	Octanoic acid, ethyl ester	106-32-1	79.2393	1196.24	1196	846370	1.16198e+06	658510	344318	1.02252e+06	567257	0.802683	0.384645	0.725233	-0.463484	insig
32.835	6,11-Undecadiene, 1-acetoxy-3,7-dimethyl-	1000150-66-0	73.8761	1869.63	1690	26706.3	47358.6	64531.3	31949.1	30696.5	37243.1	0.772727	0.359128	0.720717	-0.472495	insig
23.7743	(+)-epi-Bicyclosesquiphellandrene	54274-73-6	93.9428	1465.7	1435	2.56592e+06	3.54549e+06	1.94216e+06	2.23695e+06	1.6264e+06	1.93971e+06	1.05249	0.244551	0.720557	-0.472816	insig
15.6062	4-Hexen-1-ol, 5-methyl-2-(1-methylethenyl)-, (R)-	498-16-8	62.5354	1163.99	1170	263689	59530.3	458643	86040.9	313739	159346	0.170082	0.614069	0.715121	-0.483741	insig
24.3223	5'-Hydroxy-2',3',4'-trimethylacetophenone	13667-28-2	73.3673	1487.55	1589	632020	269974	410910	350909	149494	402678	0.759805	0.359653	0.68785	-0.539833	insig
29.8469	Oxalic acid, 6-ethyloct-3-yl isobutyl ester	1000309-34-1	62.0958	1726.91	1754	61642.5	34884.9	33980.5	30849	29181.2	29303.5	1.08952	0.269305	0.684507	-0.546863	insig
26.2367	3-Methoxycinnamaldehyde	56578-36-0	84.0515	1567.29	1451	825878	619186	1.09663e+06	431928	639832	628224	1.13133	0.168771	0.66884	-0.580267	insig
24.4813	Benzene, 1-(1,5-dimethylhexyl)-4-methyl-	1461-02-5	65.8247	1493.89	1448	537037	825886	320828	446516	271879	384914	0.884491	0.316714	0.655269	-0.609842	insig
16.2693	3,6-Dimethyl-2,3,3a,4,5,7a-hexahydrobenzofuran	70786-44-6	79.8748	1186.49	1214	679386	1.72802e+06	1.27648e+06	800584	822135	763411	0.946131	0.290174	0.647722	-0.626554	insig
24.006	1-Isopropyl-4,7-dimethyl-1,2,3,4,5,6-hexahydronaphthalene	16729-00-3	87.4284	1474.94	1481	1.38532e+06	2.04869e+06	924238	1.17773e+06	543429	1.02749e+06	0.984435	0.244998	0.630677	-0.665027	insig
18.1607	Anethole	104-46-1	96.9592	1253.29	1286	5.67171e+07	3.69091e+07	4.63751e+07	2.63962e+07	2.79707e+07	3.10746e+07	1.45883	0.0789833	0.610291	-0.712431	insig
27.4151	.alpha.-Corocalene	20129-39-9	78.5628	1617.72	1623	595432	762051	395364	397456	296665	356793	1.28471	0.150174	0.599547	-0.738056	insig
25.2391	5-Azulenemethanol, 1,2,3,4,5,6,7,8-octahydro-.alpha.,.alpha.,3,8-tetramethyl-, acetate, [3S-(3.alpha.,5.alpha.,8.alpha.)]-	134-28-1	85.8638	1525.39	1727	487063	818413	452199	445154	259303	333997	1.24322	0.165003	0.590811	-0.759231	insig
25.6654	.alpha.-Calacorene	21391-99-1	91.9723	1543.29	1542	4.23507e+06	6.04583e+06	3.03272e+06	3.01599e+06	2.02438e+06	2.70062e+06	1.26878	0.158365	0.581434	-0.782313	insig
30.3835	Borane, diethyl(decyloxy)-	1000152-34-3	71.0221	1751.93	-	122239	30992.3	25487.2	21086.1	36341.4	40564.4	0.540735	0.482917	0.548302	-0.866956	insig
25.7183	3-Trifluoromethylbenzylamine, N-decyl-N-methyl-	1000310-29-2	67.0297	1545.52	1884	160527	259690	134403	111531	82369.1	107016	1.36086	0.150824	0.542564	-0.882135	insig
25.4613	Naphthalene, 1,2,3,4,4a,7-hexahydro-1,6-dimethyl-4-(1-methylethyl)-	16728-99-7	94.9498	1534.72	1533	815775	1.21461e+06	578693	601334	280620	505050	1.21517	0.146249	0.531607	-0.911568	insig
31.3366	.alpha.-Phellandrene, dimer	7350-11-0	96.9305	1796.36	1801	1.59161e+06	2.6644e+06	828868	866285	851752	956388	1.05324	0.27005	0.525957	-0.926984	insig
26.1548	Cadala-1(10),3,8-triene	1000140-05-6	75.512	1563.85	1555	359673	508037	267662	238627	131285	220024	1.32729	0.105079	0.519597	-0.944534	insig
27.0635	.alpha.-Dehydro-ar-himachalene	78204-62-3	71.8238	1602.12	1516	58127.4	82840.8	46530.6	40687.1	23243.8	32223	1.39278	0.08682	0.512824	-0.963465	insig
21.4438	Ylangene	14912-44-8	84.5766	1374.3	1372	228506	417011	222234	182418	93468.4	155062	1.3159	0.137292	0.496627	-1.00977	insig
9.2918	Bicyclo[3.1.0]hex-2-ene, 4-methylene-1-(1-methylethyl)-	36262-09-6	76.4613	951.788	956	1.57638e+06	590508	600687	470373	428895	450637	1.13062	0.285148	0.487757	-1.03577	insig
12.4547	.gamma.-Terpinene	99-85-4	98.607	1058.09	1060	5.05223e+06	9.1333e+06	7.02881e+06	3.02103e+06	4.21006e+06	2.50571e+06	1.44964	0.0663377	0.458973	-1.12352	insig
28.0491	Lavandulyl caproate	59550-36-6	74.9164	1645.85	1650	1.20209e+06	102874	552795	330241	212598	306045	0.403618	0.402499	0.45694	-1.12992	insig
24.2462	(1R,2S,6S,7S,8S)-8-Isopropyl-1-methyl-3-methylenetricyclo[4.4.0.02,7]decane-rel-	18252-44-3	97.5933	1484.52	1432	5.39044e+06	1.24653e+07	5.48931e+06	3.36467e+06	4.1265e+06	2.80936e+06	1.32565	0.20193	0.441229	-1.1804	insig
20.8583	(1S,4S,4aS)-1-Isopropyl-4,7-dimethyl-1,2,3,4,4a,5-hexahydronaphthalene	267665-20-3	92.7228	1352.27	1458	1.29029e+06	2.11851e+06	1.14567e+06	827353	462275	702499	1.44285	0.0931257	0.437401	-1.19297	insig
21.3156	trans-Isoeugenol	5932-68-3	67.0403	1369.48	1454	278087	463034	570377	178840	209822	157717	1.47929	0.0918679	0.416607	-1.26324	insig
22.0843	Methyleugenol	93-15-2	84.7074	1398.41	1402	1.11621e+06	1.48682e+06	1.14764e+06	263406	843071	176908	1.34281	0.0385076	0.342174	-1.5472	down
24.4578	Benzene, 1,2-dimethoxy-4-(1-propenyl)-	93-16-3	95.6494	1492.95	1492	2.98129e+07	2.4934e+07	2.22978e+07	3.63303e+06	1.17566e+07	4.76385e+06	1.49321	0.00516072	0.261582	-1.93467	down
21.6057	.alfa.-Copaene	1000360-33-0	93.3738	1380.4	1221	3.19181e+06	6.28375e+06	3.03883e+06	1.1509e+06	720673	1.02273e+06	1.58134	0.0915793	0.231279	-2.1123	insig
25.9119	Butanoic acid, 3,7-dimethyl-2,6-octadienyl ester, (E)-	106-29-6	82.5743	1553.65	1562	192379	28786.2	376691	22188.4	27304.7	32950.8	1.16988	0.22937	0.137899	-2.85831	insig
23.49	n-Heptyl hexanoate	6976-72-3	76.4031	1454.36	1482	1.37389e+06	118521	332186	78890.8	75540.6	47556.5	1.2747	0.297769	0.110703	-3.17523	insig
27.3936	Apiol	523-80-8	79.5677	1616.77	1682	4.01344e+06	2.71045e+06	2.27295e+06	102045	668985	137998	1.51433	0.0253054	0.101039	-3.30702	down
30.2036	(3S,3aR)-3-Butyl-3a,4,5,6-tetrahydroisobenzofuran-1(3H)-one	4567-33-3	87.7071	1743.54	1752	234689	1.67369e+06	640985	26933.4	24323.9	18269.2	1.59547	0.193385	0.0272721	-5.19643	insig
24.9009	Benzene, 1-methyl-4-(1,2,2-trimethylcyclopentyl)-, (R)-	16982-00-6	84.8467	1511.19	1505	156686	60135.4	60197	1	1	1	1.67707	0.102988	1.08296e-05	-16.4947	insig
22.8673	4-Ethylbenzylamine, N,N-dibutyl-	1000310-42-4	63.6729	1429.54	1851	336563	138909	155817	1	1	1	1.67812	0.0797071	4.75218e-06	-17.683	insig
