# Supplementary material for: Integrated Transcriptomic and Metabolomic Analyses Reveal the Mechanisms Underlying Anthocyanin Coloration and Aroma Formation in Purple Fennel
Source: Front Nutr. 2022 Apr 27;9:875360. doi: 10.3389/fnut.2022.875360 (PMC9093692; doi:10.3389/fnut.2022.875360)
Supplement: Supplementary Table S4 — All the DEGs between the different fennel varieties. [file Table_4.XLSX]

## Sheet: Sheet1
ID	G1_fpkm	G2_fpkm	G3_fpkm	P1_fpkm	P2_fpkm	P3_fpkm	G1_count	G2_count	G3_count	P1_count	P2_count	P3_count	log2FoldChange	pvalue	padj	regulated	KEGG	NR	Swissprot	Tremble	KOG	GO	Pfam
Cluster-28606.57764	0.3	0.1	0.39	184.09	251.15	156.82	6	2	8	3721.01	5128.03	3130.36	9.61554	3.53484e-60	2.32055e-55	up	K00660 chalcone synthase [EC:2.3.1.74] | (RefSeq) chalcone synthase 1 (A)	conium polyketide synthase 2 [Conium maculatum]	RecName: Full=Chalcone synthase 1; EC=2.3.1.74; AltName: Full=DcCHS1; AltName: Full=Naringenin-chalcone synthase 1;	SubName: Full=Conium polyketide synthase 2 {ECO:0000313|EMBL:AKR53955.1}; EC=2.3.1.74 {ECO:0000313|EMBL:AKR53955.1};	--	GO:0016210,naringenin-chalcone synthase activity; GO:0009813,flavonoid biosynthetic process	FAE1/Type III polyketide synthase-like protein
Cluster-28606.63344	2.9	2.56	2.61	31.65	58.51	53.09	65.43	56.33	59.9	721.95	1348.64	1194.41	4.20795	3.01084e-55	9.88278e-51	up	K13344 peroxin-13 | (RefSeq) peroxisomal membrane protein 13 (A)	PREDICTED: peroxisomal membrane protein 13 [Daucus carota subsp. sativus]	RecName: Full=Peroxisomal membrane protein 13 {ECO:0000303|PubMed:16813573}; AltName: Full=ABSTINENCE BY MUTUAL CONSENT {ECO:0000303|PubMed:18160292}; AltName: Full=Peroxin-13 {ECO:0000303|PubMed:16813573}; Short=AtPEX13 {ECO:0000303|PubMed:16813573}; AltName: Full=Peroxisome biogenesis protein 13 {ECO:0000303|PubMed:16813573}; AltName: Full=Pex13p {ECO:0000303|PubMed:16813573}; AltName: Full=Pro…	SubName: Full=Uncharacterized protein {ECO:0000313|EMBL:KDP45181.1};	--	GO:0016021,integral component of membrane; GO:0005778,peroxisomal membrane; GO:0006635,fatty acid beta-oxidation; GO:0016558,protein import into peroxisome matrix; GO:0016560,protein import into peroxisome matrix, docking	--
Cluster-28606.44788	0.39	0.13	0.38	69.63	124.26	65.62	9	3	9	1619.37	2920.3	1504.76	8.21263	1.335e-44	2.92134e-40	up	K05277 anthocyanidin synthase [EC:1.14.20.4] | (RefSeq) leucoanthocyanidin dioxygenase-like (A)	leucoanthocyanidin dioxygenase 1 [Daucus carota]	RecName: Full=Leucoanthocyanidin dioxygenase; Short=LDOX; Short=Leucocyanidin oxygenase; EC=1.14.11.19 {ECO:0000250|UniProtKB:Q96323}; AltName: Full=Anthocyanidin synthase; AltName: Full=Leucoanthocyanidin hydroxylase;	SubName: Full=Leucoanthocyanidin dioxygenase 1 {ECO:0000313|EMBL:AAD56580.1};	Iron/ascorbate family oxidoreductases	GO:0031418,L-ascorbic acid binding; GO:0050589,leucocyanidin oxygenase activity; GO:0046872,metal ion binding; GO:0009718,anthocyanin-containing compound biosynthetic process	non-haem dioxygenase in morphine synthesis N-terminal
Cluster-28606.60134	3.24	4.37	4.51	127.25	156.23	92.85	91.83	121	130.16	3654.58	4536.6	2623.89	5.06948	6.08784e-41	9.99136e-37	up	K13269 kaempferol 3-O-beta-D-galactosyltransferase [EC:2.4.1.234] | (RefSeq) kaempferol 3-O-beta-D-galactosyltransferase-like (A)	PREDICTED: kaempferol 3-O-beta-D-galactosyltransferase-like [Daucus carota subsp. sativus]	RecName: Full=Kaempferol 3-O-beta-D-galactosyltransferase; Short=F3GalTase; EC=2.4.1.234; Flags: Precursor;	SubName: Full=UDP-glycosyltransferase {ECO:0000313|EMBL:KZN01158.1};	UDP-glucuronosyl and UDP-glucosyl transferase	GO:0033834,kaempferol 3-O-galactosyltransferase activity; GO:0102479,quercetin 3-O-beta:-D-galactosyltransferase activity; GO:0008152,metabolic process	Glycosyltransferase family 28 C-terminal domain
Cluster-28606.19327	0.33	0.21	0.13	65.09	117.95	53.86	5	3	2	975.12	1782.9	800.21	8.52869	4.81299e-36	6.31927e-32	up	K00799 glutathione S-transferase [EC:2.5.1.18] | (RefSeq) glutathione S-transferase F11 (A)	PREDICTED: glutathione S-transferase F11 [Daucus carota subsp. sativus]	RecName: Full=Glutathione S-transferase F11; Short=AtGSTF11; EC=2.5.1.18; AltName: Full=AtGSTF6; AltName: Full=GST class-phi; AltName: Full=GST class-phi member 11;	SubName: Full=Uncharacterized protein {ECO:0000313|EMBL:KZN10745.1};	Glutathione S-transferase	GO:0005737,cytoplasm; GO:0005829,cytosol; GO:0004364,glutathione transferase activity; GO:0006749,glutathione metabolic process; GO:0006979,response to oxidative stress; GO:0009407,toxin catabolic process	Helix-turn-helix domain
Cluster-28606.66216	46.1	42.69	62.13	0.08	0.23	0.49	1253.64	1133.3	1720.01	2.31	6.48	13.23	-7.59615	4.04576e-35	4.4266e-31	down	K06196 cytochrome c-type biogenesis protein | (RefSeq) cytochrome c-type biogenesis ccda-like chloroplastic protein (A)	PREDICTED: cytochrome c-type biogenesis ccda-like chloroplastic protein isoform X1 [Daucus carota subsp. sativus]	RecName: Full=Cytochrome c-type biogenesis ccda-like chloroplastic protein 2; AltName: Full=Cytochrome b6f biogenesis protein CCDA2; Flags: Precursor;	SubName: Full=Uncharacterized protein {ECO:0000313|EMBL:KZM99947.1};	--	GO:0009535,chloroplast thylakoid membrane; GO:0016021,integral component of membrane; GO:0017004,cytochrome complex assembly; GO:0055114,oxidation-reduction process	Cytochrome C biogenesis protein transmembrane region
Cluster-28606.48305	0	0	0	60.04	98.97	88.66	0	0	0	3590.3	5990.36	5192.74	14.7554	7.96093e-34	7.46598e-30	up	K01872 alanyl-tRNA synthetase [EC:6.1.1.7] | (RefSeq) alanine--tRNA ligase (A)	PREDICTED: alanine--tRNA ligase [Daucus carota subsp. sativus]	RecName: Full=Alanine--tRNA ligase {ECO:0000255|HAMAP-Rule:MF_03133}; EC=6.1.1.7 {ECO:0000255|HAMAP-Rule:MF_03133}; AltName: Full=Alanyl-tRNA synthetase {ECO:0000255|HAMAP-Rule:MF_03133}; Short=AlaRS {ECO:0000255|HAMAP-Rule:MF_03133}; Flags: Precursor;	RecName: Full=Alanine--tRNA ligase {ECO:0000256|HAMAP-Rule:MF_03133}; EC=6.1.1.7 {ECO:0000256|HAMAP-Rule:MF_03133}; AltName: Full=Alanyl-tRNA synthetase {ECO:0000256|HAMAP-Rule:MF_03133}; Short=AlaRS {ECO:0000256|HAMAP-Rule:MF_03133};	Alanyl-tRNA synthetase	GO:0009507,chloroplast; GO:0005829,cytosol; GO:0005739,mitochondrion; GO:0004813,alanine-tRNA ligase activity; GO:0016597,amino acid binding; GO:0005524,ATP binding; GO:0046872,metal ion binding; GO:0000049,tRNA binding; GO:0006419,alanyl-tRNA aminoacylation; GO:0046686,response to cadmium ion; GO:0006400,tRNA modification	DHHA1 domain
Cluster-28606.62575	79.73	72.54	73.06	0	0	0	4697.74	4190.94	4383.31	0	0	0	-14.4815	1.30788e-32	1.07324e-28	down	K01872 alanyl-tRNA synthetase [EC:6.1.1.7] | (RefSeq) alanine--tRNA ligase (A)	PREDICTED: alanine--tRNA ligase [Daucus carota subsp. sativus]	RecName: Full=Alanine--tRNA ligase {ECO:0000255|HAMAP-Rule:MF_03133}; EC=6.1.1.7 {ECO:0000255|HAMAP-Rule:MF_03133}; AltName: Full=Alanyl-tRNA synthetase {ECO:0000255|HAMAP-Rule:MF_03133}; Short=AlaRS {ECO:0000255|HAMAP-Rule:MF_03133}; Flags: Precursor;	RecName: Full=Alanine--tRNA ligase {ECO:0000256|HAMAP-Rule:MF_03133}; EC=6.1.1.7 {ECO:0000256|HAMAP-Rule:MF_03133}; AltName: Full=Alanyl-tRNA synthetase {ECO:0000256|HAMAP-Rule:MF_03133}; Short=AlaRS {ECO:0000256|HAMAP-Rule:MF_03133};	Alanyl-tRNA synthetase	GO:0009507,chloroplast; GO:0005829,cytosol; GO:0005739,mitochondrion; GO:0004813,alanine-tRNA ligase activity; GO:0016597,amino acid binding; GO:0005524,ATP binding; GO:0046872,metal ion binding; GO:0000049,tRNA binding; GO:0006419,alanyl-tRNA aminoacylation; GO:0046686,response to cadmium ion; GO:0006400,tRNA modification	DHHA1 domain
Cluster-28606.59934	0	0	0	194.04	261.76	235.1	0	0	0	2347.4	3192.05	2831.87	13.9539	1.0136e-30	7.39345e-27	up	K00008 L-iditol 2-dehydrogenase [EC:1.1.1.14] | (RefSeq) L-idonate 5-dehydrogenase (A)	PREDICTED: L-idonate 5-dehydrogenase [Daucus carota subsp. sativus]	RecName: Full=L-idonate 5-dehydrogenase; EC=1.1.1.366;	SubName: Full=Uncharacterized protein {ECO:0000313|EMBL:KZM94907.1};	Sorbitol dehydrogenase	GO:0102198,L-idonate 5-dehydrogenase activity (NAD-dependent); GO:0008270,zinc ion binding; GO:0046183,L-idonate catabolic process	UDP-glucose/GDP-mannose dehydrogenase family, NAD binding domain
Cluster-28606.33858	339.96	211.78	214.86	0	0	0	6709.17	4067.22	4315.8	0	0	0	-14.6728	3.46876e-30	2.27717e-26	down	--	--	--	--	--	--	--
Cluster-28606.55961	138.91	94.82	176.33	0	0	0	5339.83	3567.16	6901.23	0	0	0	-14.7413	1.35162e-29	8.06644e-26	down	K03798 cell division protease FtsH [EC:3.4.24.-] | (RefSeq) ATP-dependent zinc metalloprotease FTSH, chloroplastic (A)	PREDICTED: ATP-dependent zinc metalloprotease FTSH, chloroplastic [Daucus carota subsp. sativus]	RecName: Full=ATP-dependent zinc metalloprotease FTSH, chloroplastic; EC=3.4.24.-; AltName: Full=DS9; Flags: Precursor;	SubName: Full=Uncharacterized protein {ECO:0000313|EMBL:KZM93522.1};	AAA+-type ATPase containing the peptidase M41 domain	GO:0031969,chloroplast membrane; GO:0016021,integral component of membrane; GO:0005524,ATP binding; GO:0046872,metal ion binding; GO:0004222,metalloendopeptidase activity; GO:0007049,cell cycle; GO:0051301,cell division	AAA domain (Cdc48 subfamily)
Cluster-28606.56150	0	0	0	91.22	169.84	173.84	0	0	0	1821.16	3425	3428	13.9728	2.33354e-29	1.2766e-25	up	K21433 ankyrin repeat domain-containing protein 1 | (RefSeq) predicted protein (A)	PREDICTED: ankyrin repeat domain-containing protein 2A-like [Daucus carota subsp. sativus]	RecName: Full=Ankyrin repeat domain-containing protein 2B {ECO:0000303|PubMed:20215589};	SubName: Full=ankyrin repeat domain-containing protein 2B-like {ECO:0000313|RefSeq:XP_018829145.1};	FOG: Ankyrin repeat	GO:0031359,integral component of chloroplast outer membrane; GO:0005634,nucleus; GO:0005886,plasma membrane; GO:0030941,chloroplast targeting sequence binding; GO:0008289,lipid binding; GO:0045036,protein targeting to chloroplast; GO:0006355,regulation of transcription, DNA-templated	Spore germination GerD central core domain
Cluster-28606.60125	100.53	103.1	95.52	0	0	0	2296.82	2295.86	2221.4	0	0	0	-13.5175	5.49399e-29	2.66598e-25	down	K02930 large subunit ribosomal protein L4e | (RefSeq) 60S ribosomal protein L4 (A)	PREDICTED: 60S ribosomal protein L4 [Daucus carota subsp. sativus]	RecName: Full=60S ribosomal protein L4-1; Short=L1;	SubName: Full=Uncharacterized protein {ECO:0000313|EMBL:KZM97678.1};	Ribosomal protein RPL1/RPL2/RL4L4	GO:0005618,cell wall; GO:0009507,chloroplast; GO:0005829,cytosol; GO:0022625,cytosolic large ribosomal subunit; GO:0022626,cytosolic ribosome; GO:0016020,membrane; GO:0005730,nucleolus; GO:0005886,plasma membrane; GO:0009506,plasmodesma; GO:0042788,polysomal ribosome; GO:0005773,vacuole; GO:0003729,mRNA binding; GO:0003735,structural constituent of ribosome; GO:0002181,cytoplasmic translation	60S ribosomal protein L4 C-terminal domain
Cluster-28606.46698	0.35	0	0.15	87.03	176.12	87.86	4.75	0	2.08	1176.72	2401.82	1180.28	9.43745	5.68544e-29	2.66598e-25	up	K13082 bifunctional dihydroflavonol 4-reductase/flavanone 4-reductase [EC:1.1.1.219 1.1.1.234] | (RefSeq) dihydroflavonol-4-reductase-like (A)	PREDICTED: dihydroflavonol-4-reductase-like [Daucus carota subsp. sativus]	RecName: Full=Dihydroflavonol 4-reductase; Short=DFR; EC=1.1.1.219 {ECO:0000250|UniProtKB:Q9XES5}; AltName: Full=Dihydrokaempferol 4-reductase; AltName: Full=Flavanone 4-reductase; Short=FNR; EC=1.1.1.234 {ECO:0000250|UniProtKB:Q9XES5};	SubName: Full=Dihydroflavonol 4-reductase {ECO:0000313|EMBL:AAD56578.1};	Flavonol reductase/cinnamoyl-CoA reductase	GO:0050662,coenzyme binding; GO:0045552,dihydrokaempferol 4-reductase activity; GO:0047890,flavanone 4-reductase activity; GO:0009718,anthocyanin-containing compound biosynthetic process	short chain dehydrogenase
Cluster-28606.69777	0	0	0	45.62	49.45	53.34	0	0	0	2067.13	2267.26	2370.63	13.6482	7.51107e-29	3.28724e-25	up	K14563 rRNA 2'-O-methyltransferase fibrillarin [EC:2.1.1.-] | (RefSeq) mediator of RNA polymerase II transcription subunit 36a-like (A)	PREDICTED: mediator of RNA polymerase II transcription subunit 36a-like [Daucus carota subsp. sativus]	RecName: Full=Mediator of RNA polymerase II transcription subunit 36a; AltName: Full=Fibrillarin-like protein 2; AltName: Full=Histone-glutamine methyltransferase; AltName: Full=rRNA 2'-O-methyltransferase fibrillarin 2; EC=2.1.1.-;	SubName: Full=Fibrillarin {ECO:0000313|EMBL:PIN20281.1};	Fibrillarin and related nucleolar RNA-binding proteins	GO:0031428,box C/D snoRNP complex; GO:0015030,Cajal body; GO:0016592,mediator complex; GO:0005730,nucleolus; GO:0032040,small-subunit processome; GO:1990259,histone-glutamine methyltransferase activity; GO:0004540,ribonuclease activity; GO:0003723,RNA binding; GO:0008649,rRNA methyltransferase activity; GO:0030515,snoRNA binding; GO:0000494,box C/D snoRNA 3'-end processing; GO:1990258,histone glu…	Fibrillarin
Cluster-28606.56378	0	0	0	65.93	74.09	94.12	0	0	0	1933.36	2197	2715.46	13.6675	8.39095e-29	3.44281e-25	up	K00811 aspartate aminotransferase, chloroplastic [EC:2.6.1.1] | (RefSeq) aspartate aminotransferase, chloroplastic (A)	PREDICTED: aspartate aminotransferase, chloroplastic [Daucus carota subsp. sativus]	RecName: Full=Aspartate aminotransferase, chloroplastic; EC=2.6.1.1; AltName: Full=Transaminase A; Flags: Precursor;	RecName: Full=Aspartate aminotransferase {ECO:0000256|RuleBase:RU000480}; EC=2.6.1.1 {ECO:0000256|RuleBase:RU000480};	Aspartate aminotransferase/Glutamic oxaloacetic transaminase AAT1/GOT2	GO:0009501,amyloplast; GO:0009507,chloroplast; GO:0004069,L-aspartate:2-oxoglutarate aminotransferase activity; GO:0080130,L-phenylalanine:2-oxoglutarate aminotransferase activity; GO:0030170,pyridoxal phosphate binding; GO:0006103,2-oxoglutarate metabolic process; GO:0006531,aspartate metabolic process; GO:0009058,biosynthetic process; GO:0006536,glutamate metabolic process	Aminotransferase class I and II
Cluster-28606.57282	0	0.29	0.19	43.37	50.86	82.7	0	6.89	4.71	1085.79	1286.91	2039.8	8.59289	2.3066e-28	8.90727e-25	up	K02437 glycine cleavage system H protein | (RefSeq) glycine cleavage system H protein, mitochondrial-like (A)	PREDICTED: glycine cleavage system H protein, mitochondrial-like [Daucus carota subsp. sativus]	RecName: Full=Glycine cleavage system H protein, mitochondrial; Flags: Precursor;	RecName: Full=Glycine cleavage system H protein {ECO:0000256|RuleBase:RU364055};	Glycine cleavage system H protein (lipoate-binding)	GO:0005960,glycine cleavage complex; GO:0005739,mitochondrion; GO:0019464,glycine decarboxylation via glycine cleavage system	Glycine cleavage H-protein
Cluster-28606.38520	0.06	0.3	0	24.09	34.18	32.17	1	5	0	416.59	596.81	550.62	8.09649	2.73277e-28	9.96671e-25	up	K23222 nuclease HARBI1 [EC:3.1.-.-] | (RefSeq) uncharacterized protein LOC109834284 (A)	PREDICTED: uncharacterized protein LOC108206980 isoform X2 [Daucus carota subsp. sativus]	RecName: Full=L10-interacting MYB domain-containing protein {ECO:0000303|PubMed:25707794};	SubName: Full=Uncharacterized protein {ECO:0000313|EMBL:KMS98350.1};	--	GO:0005634,nucleus; GO:0006355,regulation of transcription, DNA-templated; GO:0006351,transcription, DNA-templated	Protein of unknown function (DUF4106)
Cluster-28606.59632	0	0	0	111.56	145	107.5	0	0	0	1909.46	2505.59	1821.11	13.5395	9.7721e-28	3.37641e-24	up	K17637 exocyst complex component 2 | (RefSeq) exocyst complex component SEC5A-like (A)	PREDICTED: light-induced protein, chloroplastic-like [Daucus carota subsp. sativus]	RecName: Full=Plastid-lipid-associated protein, chloroplastic; AltName: Full=CitPAP; Flags: Precursor;	SubName: Full=Uncharacterized protein {ECO:0000313|EMBL:KZM84720.1};	--	GO:0009507,chloroplast	PAP_fibrillin
Cluster-28606.48251	247.1	105.87	275.68	0.31	0.87	0.97	1293.92	522.2	1466.79	1.56	4.38	5.03	-8.19598	1.22433e-27	4.01873e-24	down	K01673 carbonic anhydrase [EC:4.2.1.1] | (RefSeq) carbonic anhydrase 2 isoform X1 (A)	PREDICTED: carbonic anhydrase 2 isoform X1 [Daucus carota subsp. sativus]	RecName: Full=Carbonic anhydrase 2; EC=4.2.1.1; AltName: Full=Carbonate dehydratase 2; Flags: Fragment;	RecName: Full=Carbonic anhydrase {ECO:0000256|RuleBase:RU003956}; EC=4.2.1.1 {ECO:0000256|RuleBase:RU003956}; AltName: Full=Carbonate dehydratase {ECO:0000256|RuleBase:RU003956};	Predicted carbonic anhydrase involved in protection against oxidative damage	GO:0005737,cytoplasm; GO:0004089,carbonate dehydratase activity; GO:0008270,zinc ion binding; GO:0015976,carbon utilization	Carbonic anhydrase
Cluster-28606.55079	0	0	0	33.49	54.11	48.48	0	0	0	1275.77	2085.65	1813.64	13.2441	1.44089e-27	4.50435e-24	up	K08596 sentrin-specific protease 7 [EC:3.4.22.68] | (RefSeq) probable ubiquitin-like-specific protease 2B (A)	hypothetical protein DCAR_024114 [Daucus carota subsp. sativus]	RecName: Full=Probable ubiquitin-like-specific protease 2A; EC=3.4.22.-;	SubName: Full=Uncharacterized protein {ECO:0000313|EMBL:KZM86980.1};	Protease, Ulp1 family	GO:0070139,SUMO-specific endopeptidase activity; GO:0016926,protein desumoylation	Ulp1 protease family, C-terminal catalytic domain
Cluster-28606.73936	66.15	84.43	81.77	0	0	0	1641.26	2043.41	2065.29	0	0	0	-13.2696	1.9131e-27	5.70868e-24	down	K03250 translation initiation factor 3 subunit E | (RefSeq) eukaryotic translation initiation factor 3 subunit E (A)	PREDICTED: eukaryotic translation initiation factor 3 subunit E [Daucus carota subsp. sativus]	RecName: Full=Eukaryotic translation initiation factor 3 subunit E {ECO:0000255|HAMAP-Rule:MF_03004, ECO:0000303|PubMed:11029466}; Short=AtEIF3E-1 {ECO:0000303|PubMed:11029466}; Short=eIF3e {ECO:0000255|HAMAP-Rule:MF_03004, ECO:0000303|PubMed:11029466}; Short=p48 {ECO:0000303|PubMed:11029466}; AltName: Full=Eukaryotic translation initiation factor 3 subunit 6 {ECO:0000255|HAMAP-Rule:MF_03004}; Sh…	RecName: Full=Eukaryotic translation initiation factor 3 subunit E {ECO:0000256|PIRNR:PIRNR016255};	Translation initiation factor 3, subunit e (eIF-3e)	GO:0005737,cytoplasm; GO:0005829,cytosol; GO:0031597,cytosolic proteasome complex; GO:0005852,eukaryotic translation initiation factor 3 complex; GO:0005634,nucleus; GO:0005886,plasma membrane; GO:0003729,mRNA binding; GO:0003743,translation initiation factor activity; GO:0030371,translation repressor activity; GO:0006352,DNA-templated transcription, initiation; GO:0009908,flower development; GO:…	26S proteasome subunit RPN7
Cluster-28606.67400	240.93	549.93	244.65	0	0	0	3104.47	6853.29	3207.59	0	0	0	-14.4493	2.09697e-27	5.98531e-24	down	K02899 large subunit ribosomal protein L27 | (RefSeq) 50S ribosomal protein L27, chloroplastic (A)	PREDICTED: 50S ribosomal protein L27, chloroplastic [Daucus carota subsp. sativus]	RecName: Full=50S ribosomal protein L27, chloroplastic {ECO:0000303|PubMed:10874046}; AltName: Full=CL27; AltName: Full=Chloroplastic large ribosomal subunit protein bL27c {ECO:0000303|PubMed:28007896}; Flags: Precursor;	SubName: Full=Uncharacterized protein {ECO:0000313|EMBL:KZM97535.1};	Mitochondrial ribosomal protein MRP7 (L2)	GO:0009507,chloroplast; GO:0005840,ribosome; GO:0003735,structural constituent of ribosome; GO:0006412,translation	Ribosomal L27 protein
Cluster-28606.42954	150	192.08	149.48	0	0	0	1599	1973	1621	0	0	0	-13.1212	3.9969e-27	1.09328e-23	down	K02903 large subunit ribosomal protein L28e | (RefSeq) 60S ribosomal protein L28-2-like (A)	PREDICTED: 60S ribosomal protein L28-2-like [Daucus carota subsp. sativus]	RecName: Full=60S ribosomal protein L28-2;	SubName: Full=Uncharacterized protein {ECO:0000313|EMBL:KZN06770.1};	60S ribosomal protein L28	GO:0022625,cytosolic large ribosomal subunit; GO:0005886,plasma membrane; GO:0009506,plasmodesma; GO:0003735,structural constituent of ribosome; GO:0006412,translation	Sfi1 spindle body protein
Cluster-28606.48636	97.51	139.1	65.68	0	0	0	2829.78	3942.5	1940.38	0	0	0	-13.8616	6.70476e-27	1.76062e-23	down	K00600 glycine hydroxymethyltransferase [EC:2.1.2.1] | (RefSeq) serine hydroxymethyltransferase 4 (A)	PREDICTED: serine hydroxymethyltransferase 4 [Daucus carota subsp. sativus]	RecName: Full=Serine hydroxymethyltransferase 4; Short=AtSHMT4; EC=2.1.2.1; AltName: Full=Glycine hydroxymethyltransferase 4; AltName: Full=Serine methylase 4;	RecName: Full=Serine hydroxymethyltransferase {ECO:0000256|RuleBase:RU000585}; EC=2.1.2.1 {ECO:0000256|RuleBase:RU000585};	Glycine/serine hydroxymethyltransferase	GO:0005829,cytosol; GO:0016020,membrane; GO:0005886,plasma membrane; GO:0009506,plasmodesma; GO:0004372,glycine hydroxymethyltransferase activity; GO:0030170,pyridoxal phosphate binding; GO:0007623,circadian rhythm; GO:0019264,glycine biosynthetic process from serine; GO:0046686,response to cadmium ion; GO:0035999,tetrahydrofolate interconversion	Aminotransferase class I and II
Cluster-28606.70765	0	0	0	33.72	48.69	46.54	0	0	0	1009.98	1474.35	1370.86	12.827	3.12326e-26	7.88599e-23	up	K17261 adenylyl cyclase-associated protein | (RefSeq) cyclase-associated protein 1-like (A)	PREDICTED: cyclase-associated protein 1-like [Daucus carota subsp. sativus]	RecName: Full=Cyclase-associated protein 1; Short=AtCAP1; AltName: Full=Adenylyl cyclase-associated protein;	RecName: Full=Adenylyl cyclase-associated protein {ECO:0000256|RuleBase:RU000647};	Adenylate cyclase-associated protein (CAP/Srv2p)	GO:0030864,cortical actin cytoskeleton; GO:0005829,cytosol; GO:0003779,actin binding; GO:0008179,adenylate cyclase binding; GO:0030036,actin cytoskeleton organization; GO:0008154,actin polymerization or depolymerization; GO:0007163,establishment or maintenance of cell polarity; GO:0045761,regulation of adenylate cyclase activity; GO:0007165,signal transduction; GO:0009826,unidimensional cell grow…	Tubulin binding cofactor C
Cluster-28606.69070	49.38	47.07	49.55	0	0	0	1496.58	1393.61	1528.67	0	0	0	-12.8949	3.62377e-26	8.71513e-23	down	K10956 protein transport protein SEC61 subunit alpha | (RefSeq) protein transport protein Sec61 subunit alpha-like (A)	PREDICTED: protein transport protein Sec61 subunit alpha-like [Daucus carota subsp. sativus]	RecName: Full=Protein transport protein Sec61 subunit alpha;	SubName: Full=Uncharacterized protein {ECO:0000313|EMBL:KZM84602.1};	Transport protein Sec61, alpha subunit	GO:0005789,endoplasmic reticulum membrane; GO:0016021,integral component of membrane; GO:0015031,protein transport	Plug domain of Sec61p
Cluster-28606.32892	0	0	0	39.87	56.33	58.12	0	0	0	991.79	1416.29	1424.42	12.8176	3.71715e-26	8.71513e-23	up	K03250 translation initiation factor 3 subunit E | (RefSeq) eukaryotic translation initiation factor 3 subunit E (A)	PREDICTED: eukaryotic translation initiation factor 3 subunit E [Daucus carota subsp. sativus]	RecName: Full=Eukaryotic translation initiation factor 3 subunit E {ECO:0000255|HAMAP-Rule:MF_03004, ECO:0000303|PubMed:11029466}; Short=AtEIF3E-1 {ECO:0000303|PubMed:11029466}; Short=eIF3e {ECO:0000255|HAMAP-Rule:MF_03004, ECO:0000303|PubMed:11029466}; Short=p48 {ECO:0000303|PubMed:11029466}; AltName: Full=Eukaryotic translation initiation factor 3 subunit 6 {ECO:0000255|HAMAP-Rule:MF_03004}; Sh…	RecName: Full=Eukaryotic translation initiation factor 3 subunit E {ECO:0000256|PIRNR:PIRNR016255};	Translation initiation factor 3, subunit e (eIF-3e)	GO:0005737,cytoplasm; GO:0005829,cytosol; GO:0031597,cytosolic proteasome complex; GO:0005852,eukaryotic translation initiation factor 3 complex; GO:0005634,nucleus; GO:0005886,plasma membrane; GO:0003729,mRNA binding; GO:0003743,translation initiation factor activity; GO:0030371,translation repressor activity; GO:0006352,DNA-templated transcription, initiation; GO:0009908,flower development; GO:…	26S proteasome subunit RPN7
Cluster-28606.28118	0.15	0	0	45.04	48.59	41.11	3.99	0	0	1215.7	1326	1092.44	9.90578	1.31024e-25	2.96603e-22	up	K12862 pleiotropic regulator 1 | (RefSeq) protein pleiotropic regulatory locus 1-like (A)	PREDICTED: protein pleiotropic regulatory locus 1-like [Daucus carota subsp. sativus]	RecName: Full=Protein pleiotropic regulatory locus 1; Short=Protein PRL1; AltName: Full=MOS4-associated complex protein 2; Short=MAC protein 2;	SubName: Full=Uncharacterized protein {ECO:0000313|EMBL:KZN07769.1};	Pleiotropic regulator 1	GO:0071013,catalytic step 2 spliceosome; GO:0080008,Cul4-RING E3 ubiquitin ligase complex; GO:0005634,nucleus; GO:0071011,precatalytic spliceosome; GO:0000974,Prp19 complex; GO:0048825,cotyledon development; GO:0009870,defense response signaling pathway, resistance gene-dependent; GO:0010204,defense response signaling pathway, resistance gene-independent; GO:0042742,defense response to bacterium;…	Anaphase-promoting complex subunit 4 WD40 domain
Cluster-28606.54580	80.64	74.04	191.41	0	0.09	0.23	2984.87	2681.53	7213.59	0	3.33	8.39	-10.2163	2.40728e-25	5.26778e-22	down	K13993 HSP20 family protein | (RefSeq) heat shock protein (A)	PREDICTED: uncharacterized protein LOC108217669 isoform X1 [Daucus carota subsp. sativus]	RecName: Full=17.8 kDa class I heat shock protein; AltName: Full=17.8 kDa heat shock protein; Short=AtHsp17.8;	SubName: Full=Uncharacterized protein {ECO:0000313|EMBL:KZM99350.1};	Molecular chaperone (small heat-shock protein Hsp26/Hsp42)	GO:0005737,cytoplasm; GO:0043621,protein self-association; GO:0009408,response to heat; GO:0006979,response to oxidative stress	HSP20-like domain found in ArsA
Cluster-28606.52530	496.83	251.88	305.23	0.07	0	0	6600.63	3238.17	4126.09	0.93	0	0	-13.6029	2.75824e-25	5.84105e-22	down	K02636 cytochrome b6-f complex iron-sulfur subunit [EC:1.10.9.1] | (RefSeq) cytochrome b6-f complex iron-sulfur subunit, chloroplastic (A)	hypothetical protein LSAT_0X5321 [Lactuca sativa]	RecName: Full=Cytochrome b6-f complex iron-sulfur subunit, chloroplastic; EC=1.10.9.1; AltName: Full=Plastohydroquinone:plastocyanin oxidoreductase iron-sulfur protein; AltName: Full=Rieske iron-sulfur protein; Short=ISP; Short=RISP; Flags: Precursor;	RecName: Full=Cytochrome b6-f complex iron-sulfur subunit {ECO:0000256|RuleBase:RU004496}; EC=1.10.9.1 {ECO:0000256|RuleBase:RU004496};	Ubiquinol cytochrome c reductase, subunit RIP1	GO:0009535,chloroplast thylakoid membrane; GO:0016021,integral component of membrane; GO:0051537,2 iron, 2 sulfur cluster binding; GO:0045158,electron transporter, transferring electrons within cytochrome b6/f complex of photosystem II activity; GO:0046872,metal ion binding; GO:0009496,plastoquinol--plastocyanin reductase activity; GO:0015979,photosynthesis	N-terminal of Junction-mediating and WASP homolog-associated
Cluster-28606.81452	37.8	26.13	33.42	0	0	0	1852.64	1254.79	1667.74	0	0	0	-13.0123	5.8881e-25	1.20794e-21	down	K18469 TBC1 domain family member 5 | (RefSeq) uncharacterized protein LOC108223111 (A)	PREDICTED: uncharacterized protein LOC108223111 [Daucus carota subsp. sativus]	--	SubName: Full=Uncharacterized protein {ECO:0000313|EMBL:KZM96560.1};	Ypt/Rab-specific GTPase-activating protein GYP6	--	Rab-GTPase-TBC domain
Cluster-28606.57316	0	0	0	113.11	109.99	119.04	0	0	0	1159	1135	1219	12.7259	1.3841e-24	2.75344e-21	up	K02903 large subunit ribosomal protein L28e | (RefSeq) 60S ribosomal protein L28-2-like (A)	PREDICTED: 60S ribosomal protein L28-2-like [Daucus carota subsp. sativus]	RecName: Full=60S ribosomal protein L28-2;	SubName: Full=Uncharacterized protein {ECO:0000313|EMBL:KZN06770.1};	60S ribosomal protein L28	GO:0022625,cytosolic large ribosomal subunit; GO:0005886,plasma membrane; GO:0009506,plasmodesma; GO:0003735,structural constituent of ribosome; GO:0006412,translation	Sfi1 spindle body protein
Cluster-28606.40618	35.45	27.44	36.86	0	0	0	1482.51	1123.18	1569.15	0	0	0	-12.817	1.52682e-24	2.94801e-21	down	K06185 ATP-binding cassette, subfamily F, member 2 | (RefSeq) FAP151; flagellar associated protein (A)	PREDICTED: ABC transporter F family member 5 [Daucus carota subsp. sativus]	RecName: Full=ABC transporter F family member 5; Short=ABC transporter ABCF.5; Short=AtABCF5; AltName: Full=GCN20-type ATP-binding cassette protein GCN5;	SubName: Full=Uncharacterized protein {ECO:0000313|EMBL:KZN08717.1};	Predicted transporter (ABC superfamily)	GO:0005524,ATP binding; GO:0016887,ATPase activity; GO:0005215,transporter activity; GO:0009624,response to nematode	P-loop containing dynein motor region
Cluster-28606.69681	0.11	0.02	0.23	13.71	23.79	12.95	3.02	0.53	6.27	379.73	665.94	352.97	7.17645	1.92284e-24	3.60658e-21	up	K17500 integrin-linked kinase-associated serine/threonine phosphatase 2C [EC:3.1.3.16] | (RefSeq) WAT1-related protein At3g18200-like (A)	PREDICTED: WAT1-related protein At4g19185-like isoform X2 [Daucus carota subsp. sativus]	RecName: Full=WAT1-related protein At4g19185;	RecName: Full=WAT1-related protein {ECO:0000256|RuleBase:RU363077};	--	GO:0005794,Golgi apparatus; GO:0016021,integral component of membrane; GO:0005886,plasma membrane; GO:0022857,transmembrane transporter activity	Putative multidrug resistance efflux transporter
Cluster-28606.73685	9.22	12.14	10.25	0	0	0	947.92	1225.71	1073.75	0	0	0	-12.4441	2.1613e-24	3.94125e-21	down	K04733 interleukin-1 receptor-associated kinase 4 [EC:2.7.11.1] | (RefSeq) LOC109754742; interleukin-1 receptor-associated kinase 4-like (A)	PREDICTED: uncharacterized protein LOC108218442 [Daucus carota subsp. sativus]	--	SubName: Full=Uncharacterized protein {ECO:0000313|EMBL:KZM98679.1};	BAH domain proteins	GO:0005634,nucleus; GO:0003682,chromatin binding	BAH domain
Cluster-28606.57436	0	0	0	16.02	30.64	22.79	0	0	0	805.14	1558.5	1122.78	12.6646	2.60999e-24	4.63083e-21	up	K18469 TBC1 domain family member 5 | (RefSeq) uncharacterized protein LOC108223111 (A)	PREDICTED: uncharacterized protein LOC108223111 [Daucus carota subsp. sativus]	--	SubName: Full=Uncharacterized protein {ECO:0000313|EMBL:KZM96560.1};	Ypt/Rab-specific GTPase-activating protein GYP6	--	Rab-GTPase-TBC domain
Cluster-28606.66361	57.56	36.94	56.09	1.4	3.1	1.71	944.87	588.74	937.02	23.02	51.66	27.96	-4.55619	4.17807e-24	7.21794e-21	down	K11296 high mobility group protein B3 | (RefSeq) HMG1/2-like protein (A)	PREDICTED: HMG1/2-like protein [Daucus carota subsp. sativus]	RecName: Full=HMG1/2-like protein;	SubName: Full=Putative high mobility group B3 {ECO:0000313|EMBL:OTF93344.1};	HMG box-containing protein	GO:0005634,nucleus; GO:0003677,DNA binding	HMG-box domain
Cluster-28606.46669	0	0	0	44.84	62.49	66.45	0	0	0	687.63	967.07	1010.34	12.2937	4.7465e-24	7.9897e-21	up	K02726 20S proteasome subunit alpha 2 [EC:3.4.25.1] | (RefSeq) proteasome subunit alpha type-2-A (A)	PREDICTED: proteasome subunit alpha type-2-A [Daucus carota subsp. sativus]	RecName: Full=Proteasome subunit alpha type-2-A; EC=3.4.25.1; AltName: Full=20S proteasome alpha subunit B-1; AltName: Full=Proteasome component 3;	RecName: Full=Proteasome subunit alpha type {ECO:0000256|RuleBase:RU000551}; EC=3.4.25.1 {ECO:0000256|RuleBase:RU000551};	20S proteasome, regulatory subunit alpha type PSMA2/PRE8	GO:0005829,cytosol; GO:0022626,cytosolic ribosome; GO:0005634,nucleus; GO:0000502,proteasome complex; GO:0019773,proteasome core complex, alpha-subunit complex; GO:0004298,threonine-type endopeptidase activity; GO:0010043,response to zinc ion; GO:0006511,ubiquitin-dependent protein catabolic process	Proteasome subunit A N-terminal signature
Cluster-28606.49855	0	0	0	99.76	58.98	72.53	0	0	0	2565	1533	1837	13.5299	9.08502e-24	1.49103e-20	up	K03006 DNA-directed RNA polymerase II subunit RPB1 [EC:2.7.7.6] | (RefSeq) leucine-rich repeat extensin-like protein 1 (A)	PREDICTED: leucine-rich repeat extensin-like protein 4 [Daucus carota subsp. sativus]	RecName: Full=Leucine-rich repeat extensin-like protein 4; Short=AtLRX4; Short=LRR/EXTENSIN4; AltName: Full=Cell wall hydroxyproline-rich glycoprotein; Flags: Precursor;	SubName: Full=Uncharacterized protein {ECO:0000313|EMBL:KZM83853.1};	--	GO:0005618,cell wall; GO:0005576,extracellular region; GO:0009505,plant-type cell wall; GO:0009506,plasmodesma; GO:0005199,structural constituent of cell wall; GO:0071555,cell wall organization	Leucine rich repeat N-terminal domain
Cluster-28606.67434	26.14	27.65	25.76	0	0	0	882.1	912.54	885	0	0	0	-12.1707	1.04229e-23	1.66889e-20	down	K06443 lycopene beta-cyclase [EC:5.5.1.19] | (RefSeq) lycopene beta cyclase, chloroplastic (A)	lycopene beta-cyclase [Daucus carota subsp. sativus]	RecName: Full=Lycopene beta cyclase, chloroplastic; EC=5.5.1.19; Flags: Precursor;	SubName: Full=Lycopene beta-cyclase {ECO:0000313|EMBL:KZM92091.1};	--	GO:0009507,chloroplast; GO:0016853,isomerase activity; GO:0016705,oxidoreductase activity, acting on paired donors, with incorporation or reduction of molecular oxygen; GO:0016117,carotenoid biosynthetic process	FAD binding domain
Cluster-28606.74494	18.44	23.22	22.1	0	0	0	789.59	973.64	963.54	0	0	0	-12.1941	2.02068e-23	3.15842e-20	down	K03934 NADH dehydrogenase (ubiquinone) Fe-S protein 1 [EC:7.1.1.2 1.6.99.3] | (RefSeq) NADH dehydrogenase [ubiquinone] iron-sulfur protein 1, mitochondrial (A)	PREDICTED: NADH dehydrogenase [ubiquinone]	RecName: Full=NADH dehydrogenase [ubiquinone] iron-sulfur protein 1, mitochondrial; EC=1.6.5.3; EC=1.6.99.3; AltName: Full=76 kDa mitochondrial complex I subunit; AltName: Full=Complex I-76kD; Short=CI-76kD; AltName: Full=NADH-ubiquinone oxidoreductase 76 kDa subunit; Flags: Precursor;	SubName: Full=Uncharacterized protein {ECO:0000313|EMBL:KZM98479.1};	NADH-ubiquinone oxidoreductase, NDUFS1/75 kDa subunit	GO:0009507,chloroplast; GO:0005747,mitochondrial respiratory chain complex I; GO:0051537,2 iron, 2 sulfur cluster binding; GO:0051539,4 iron, 4 sulfur cluster binding; GO:0009055,electron transfer activity; GO:0046872,metal ion binding; GO:0008137,NADH dehydrogenase (ubiquinone) activity; GO:0042773,ATP synthesis coupled electron transport; GO:0006979,response to oxidative stress	2Fe-2S iron-sulfur cluster binding domain
Cluster-28606.29661	40.32	56.42	49.28	0	0	0	773.94	1053.66	962.77	0	0	0	-12.225	2.77167e-23	4.2315e-20	down	K01358 ATP-dependent Clp protease, protease subunit [EC:3.4.21.92] | (RefSeq) ATP-dependent Clp protease proteolytic subunit-related protein 4, chloroplastic-like (A)	PREDICTED: ATP-dependent Clp protease proteolytic subunit-related protein 4, chloroplastic-like [Daucus carota subsp. sativus]	RecName: Full=ATP-dependent Clp protease proteolytic subunit-related protein 4, chloroplastic {ECO:0000303|PubMed:11299370}; Short=ClpR4 {ECO:0000303|PubMed:11299370}; AltName: Full=Protein HAPPY ON NORFLURAZON 5 {ECO:0000303|PubMed:21208309}; Flags: Precursor;	RecName: Full=ATP-dependent Clp protease proteolytic subunit {ECO:0000256|RuleBase:RU003567};	ATP-dependent Clp protease, proteolytic subunit	GO:0009507,chloroplast; GO:0009941,chloroplast envelope; GO:0009570,chloroplast stroma; GO:0009536,plastid; GO:0009532,plastid stroma; GO:0004252,serine-type endopeptidase activity; GO:0010468,regulation of gene expression; GO:0000302,response to reactive oxygen species	Clp protease
Cluster-28606.47003	41.4	29.71	44.68	0	0	0	1314.33	921.89	1444.08	0	0	0	-12.6366	3.26044e-23	4.86457e-20	down	K03086 RNA polymerase primary sigma factor | (RefSeq) RNA polymerase sigma factor sigA (A)	PREDICTED: RNA polymerase sigma factor sigA [Daucus carota subsp. sativus]	RecName: Full=RNA polymerase sigma factor sigA; Short=Sigma factor A; Short=Sigma-A; AltName: Full=RNA polymerase sigma factor sig1; Short=Atsig1; Short=Sigma factor 1; AltName: Full=RNA polymerase sigma factor sig2; Short=Atsig2; Short=Sigma factor 2; AltName: Full=RNA polymerase sigma factor sigB; Short=Sigma factor B; Short=Sigma-B; Flags: Precursor;	SubName: Full=Uncharacterized protein {ECO:0000313|EMBL:KZM92200.1};	--	GO:0009507,chloroplast; GO:0003677,DNA binding; GO:0003700,DNA-binding transcription factor activity; GO:0001053,NA; GO:0016987,sigma factor activity; GO:0071482,cellular response to light stimulus; GO:0071461,cellular response to redox state; GO:0006352,DNA-templated transcription, initiation; GO:0080005,photosystem stoichiometry adjustment; GO:2001141,regulation of RNA biosynthetic process; GO:…	Sigma-70, region 4
Cluster-28606.51249	0	0	0	6.12	13.22	9.78	0	0	0	642.48	1405.22	1004.17	12.4623	5.44952e-23	7.95e-20	up	K04733 interleukin-1 receptor-associated kinase 4 [EC:2.7.11.1] | (RefSeq) LOC109754742; interleukin-1 receptor-associated kinase 4-like (A)	PREDICTED: uncharacterized protein LOC108218442 [Daucus carota subsp. sativus]	--	SubName: Full=Uncharacterized protein {ECO:0000313|EMBL:KZM98679.1};	BAH domain proteins	GO:0005634,nucleus; GO:0003682,chromatin binding	BAH domain
Cluster-28606.28467	22.21	46.29	36.07	0.62	1.6	1.39	288.47	581.66	476.8	8	21	18	-4.80206	7.56615e-23	1.07979e-19	down	K13457 disease resistance protein RPM1 | (RefSeq) probable disease resistance protein At1g58602 (A)	hypothetical protein DCAR_028763 [Daucus carota subsp. sativus]	RecName: Full=Putative disease resistance protein At1g50180;	SubName: Full=Uncharacterized protein {ECO:0000313|EMBL:KZM83815.1};	Apoptotic ATPase	GO:0005886,plasma membrane; GO:0009506,plasmodesma; GO:0043531,ADP binding; GO:0005524,ATP binding; GO:0006952,defense response; GO:0007165,signal transduction	Rx N-terminal domain
Cluster-28606.42623	0	0	0	24.9	42.73	28.5	0	0	0	679.18	1178.37	765.23	12.2661	1.07695e-22	1.50425e-19	up	K22519 protein disulfide-isomerase [EC:5.3.4.1] | (RefSeq) uncharacterized protein LOC108197153 isoform X1 (A)	PREDICTED: uncharacterized protein LOC108197153 isoform X2 [Daucus carota subsp. sativus]	RecName: Full=Protein disulfide isomerase pTAC5, chloroplastic {ECO:0000303|PubMed:23922206}; EC=5.3.4.1 {ECO:0000269|PubMed:23922206}; AltName: Full=Plastid transcriptionally active chromosome proteins 5 {ECO:0000303|PubMed:16326926}; Short=pTAC5 {ECO:0000303|PubMed:16326926}; Flags: Precursor;	SubName: Full=Uncharacterized protein {ECO:0000313|EMBL:KZM85978.1};	--	GO:0009507,chloroplast; GO:0009941,chloroplast envelope; GO:0042644,chloroplast nucleoid; GO:0009534,chloroplast thylakoid; GO:0009535,chloroplast thylakoid membrane; GO:0009295,nucleoid; GO:0009508,plastid chromosome; GO:0046872,metal ion binding; GO:0003756,protein disulfide isomerase activity; GO:0009658,chloroplast organization; GO:0006355,regulation of transcription, DNA-templated; GO:000940…	Putative peptidoglycan binding domain
Cluster-28606.58574	0	0	0	9.67	10.22	13.56	0	0	0	685.01	732.79	940.08	12.134	1.20414e-22	1.64686e-19	up	K05768 gelsolin | (RefSeq) villin-3-like (A)	PREDICTED: LOW QUALITY PROTEIN: villin-3-like [Daucus carota subsp. sativus]	RecName: Full=Villin-3 {ECO:0000303|PubMed:10631247};	SubName: Full=Uncharacterized protein {ECO:0000313|EMBL:KZM92142.1};	Actin regulatory proteins (gelsolin/villin family)	GO:0005884,actin filament; GO:0005737,cytoplasm; GO:0051015,actin filament binding; GO:0051017,actin filament bundle assembly; GO:0051693,actin filament capping; GO:0051014,actin filament severing	Gelsolin repeat
Cluster-28606.53537	29.34	20.06	35.71	0	0	0	1340.71	897.76	1661.43	0	0	0	-12.7219	1.41923e-22	1.90142e-19	down	K01623 fructose-bisphosphate aldolase, class I [EC:4.1.2.13] | (RefSeq) fructose-bisphosphate aldolase, cytoplasmic isozyme 1 (A)	PREDICTED: fructose-bisphosphate aldolase, cytoplasmic isozyme 1 [Daucus carota subsp. sativus]	RecName: Full=Fructose-bisphosphate aldolase, cytoplasmic isozyme 1; EC=4.1.2.13;	RecName: Full=Fructose-bisphosphate aldolase {ECO:0000256|RuleBase:RU003994, ECO:0000256|SAAS:SAAS00336718}; EC=4.1.2.13 {ECO:0000256|RuleBase:RU003994, ECO:0000256|SAAS:SAAS00336718};	Fructose-biphosphate aldolase	GO:0005737,cytoplasm; GO:0004332,fructose-bisphosphate aldolase activity; GO:0006096,glycolytic process	Fructose-bisphosphate aldolase class-I
Cluster-28606.45730	19.88	26.16	25.81	0	0	0	667.92	859.1	882.84	0	0	0	-12.015	1.93603e-22	2.54193e-19	down	K00666 fatty-acyl-CoA synthase [EC:6.2.1.-] | (RefSeq) probable acyl-activating enzyme 1, peroxisomal (A)	PREDICTED: probable acyl-activating enzyme 1, peroxisomal [Daucus carota subsp. sativus]	RecName: Full=Probable acyl-activating enzyme 1, peroxisomal; EC=6.2.1.-; AltName: Full=AMP-binding protein 1; Short=AtAMPBP1;	SubName: Full=Uncharacterized protein {ECO:0000313|EMBL:KZM98723.1};	Acyl-CoA synthetase	GO:0005777,peroxisome; GO:0016874,ligase activity; GO:0006631,fatty acid metabolic process	AMP-binding enzyme C-terminal domain
Cluster-28606.80946	7.77	7.86	8.33	24.4	29.6	31.98	127.12	124.91	138.79	401.18	491.17	520.61	1.91989	1.9996e-22	2.57392e-19	up	K12589 exosome complex component RRP42 | (RefSeq) exosome complex component RRP42 (A)	PREDICTED: exosome complex component RRP42 [Daucus carota subsp. sativus]	RecName: Full=Exosome complex component RRP45A {ECO:0000305}; AltName: Full=Protein ECERIFERUM 7; AltName: Full=RRP45 homolog A {ECO:0000305}; AltName: Full=Ribosomal RNA-processing protein 45A {ECO:0000305}; Short=AtRRPA5a {ECO:0000303|PubMed:17351114};	SubName: Full=Uncharacterized protein {ECO:0000313|EMBL:KZM96444.1};	Exosomal 3'-5' exoribonuclease complex, subunit Rrp42	GO:0005737,cytoplasm; GO:0000177,cytoplasmic exosome (RNase complex); GO:0000176,nuclear exosome (RNase complex); GO:0005634,nucleus; GO:0000175,3'-5'-exoribonuclease activity; GO:0017091,AU-rich element binding; GO:0043928,exonucleolytic nuclear-transcribed mRNA catabolic process involved in deadenylation-dependent decay; GO:0000467,exonucleolytic trimming to generate mature 3'-end of 5.8S rRNA …	3' exoribonuclease family, domain 2
Cluster-28606.43853	0	0	0	19.97	18.74	26.56	0	0	0	753.67	715.53	984.35	12.1999	2.41453e-22	3.04825e-19	up	K19907 synaptotagmin-7 | (Kazusa) Lj4g3v1896260.1; - (A)	PREDICTED: synaptotagmin-5 [Daucus carota subsp. sativus]	RecName: Full=Synaptotagmin-5; AltName: Full=NTMC2T2.1; AltName: Full=Synaptotagmin E;	SubName: Full=Uncharacterized protein {ECO:0000313|EMBL:PIN04625.1};	Ca2+-dependent lipid-binding protein CLB1/vesicle protein vp115/Granuphilin A, contains C2 domain	GO:0012505,endomembrane system; GO:0005783,endoplasmic reticulum; GO:0016021,integral component of membrane; GO:0005886,plasma membrane; GO:0009506,plasmodesma; GO:0008289,lipid binding; GO:0046872,metal ion binding; GO:0006869,lipid transport	Synaptotagmin-like mitochondrial-lipid-binding domain
Cluster-28606.49017	0	0	0	16.74	23.64	19.98	0	0	0	552.94	789.73	648.61	11.8806	2.54819e-22	3.1563e-19	up	--	PREDICTED: uncharacterized protein LOC108228108 [Daucus carota subsp. sativus]	RecName: Full=Importin subunit alpha-5 {ECO:0000305}; Short=IMPa-5 {ECO:0000303|PubMed:18836040}; AltName: Full=Importin subunit alpha {ECO:0000255|PIRNR:PIRNR005673};	SubName: Full=Uncharacterized protein {ECO:0000313|EMBL:KZN12123.1};	Karyopherin (importin) alpha	GO:0005829,cytosol; GO:0005643,nuclear pore; GO:0005654,nucleoplasm; GO:0008139,nuclear localization sequence binding; GO:0008565,protein transporter activity; GO:0006607,NLS-bearing protein import into nucleus	--
Cluster-28606.45197	0	0	0	19.44	28.48	23.93	0	0	0	535.27	792.56	648.55	11.8664	2.78395e-22	3.38446e-19	up	--	--	--	--	--	--	--
Cluster-28606.25722	19.03	31.6	20.35	0	0	0	707.95	1150.43	770.99	0	0	0	-12.1333	5.78754e-22	6.908e-19	down	K19907 synaptotagmin-7 | (Kazusa) Lj4g3v1896260.1; - (A)	PREDICTED: synaptotagmin-5 [Daucus carota subsp. sativus]	RecName: Full=Synaptotagmin-5; AltName: Full=NTMC2T2.1; AltName: Full=Synaptotagmin E;	SubName: Full=Uncharacterized protein {ECO:0000313|EMBL:PIN04625.1};	Ca2+-dependent lipid-binding protein CLB1/vesicle protein vp115/Granuphilin A, contains C2 domain	GO:0012505,endomembrane system; GO:0005783,endoplasmic reticulum; GO:0016021,integral component of membrane; GO:0005886,plasma membrane; GO:0009506,plasmodesma; GO:0008289,lipid binding; GO:0046872,metal ion binding; GO:0006869,lipid transport	Synaptotagmin-like mitochondrial-lipid-binding domain
Cluster-28606.46668	19.57	33.77	26.93	0.12	0.12	0.4	241.68	402.88	338.31	1.49	1.47	4.88	-7.07643	6.65205e-22	7.7981e-19	down	K02726 20S proteasome subunit alpha 2 [EC:3.4.25.1] | (RefSeq) proteasome subunit alpha type-2-A (A)	PREDICTED: proteasome subunit alpha type-2-A [Daucus carota subsp. sativus]	RecName: Full=Proteasome subunit alpha type-2-B; EC=3.4.25.1; AltName: Full=20S proteasome alpha subunit B-2;	RecName: Full=Proteasome endopeptidase complex {ECO:0000256|PROSITE-ProRule:PRU00808}; EC=3.4.25.1 {ECO:0000256|PROSITE-ProRule:PRU00808};	20S proteasome, regulatory subunit alpha type PSMA2/PRE8	GO:0005829,cytosol; GO:0005634,nucleus; GO:0000502,proteasome complex; GO:0019773,proteasome core complex, alpha-subunit complex; GO:0004298,threonine-type endopeptidase activity; GO:0042742,defense response to bacterium; GO:0006511,ubiquitin-dependent protein catabolic process	Proteasome subunit
Cluster-28606.20255	26.21	25.5	35	0	0	0	694.86	659.85	944.77	0	0	0	-11.9542	2.2104e-21	2.54576e-18	down	K10523 speckle-type POZ protein | (RefSeq) BTB/POZ and TAZ domain-containing protein 1-like (A)	PREDICTED: BTB/POZ and TAZ domain-containing protein 1-like [Daucus carota subsp. sativus]	RecName: Full=BTB/POZ and TAZ domain-containing protein 2; AltName: Full=BTB and TAZ domain protein 2;	SubName: Full=Uncharacterized protein {ECO:0000313|EMBL:KZM91036.1};	CREB binding protein/P300 and related TAZ Zn-finger proteins	GO:0005737,cytoplasm; GO:0005634,nucleus; GO:0019005,SCF ubiquitin ligase complex; GO:0005516,calmodulin binding; GO:0004402,histone acetyltransferase activity; GO:0003712,transcription coregulator activity; GO:0031625,ubiquitin protein ligase binding; GO:0008270,zinc ion binding; GO:0009738,abscisic acid-activated signaling pathway; GO:0009734,auxin-activated signaling pathway; GO:0007623,circad…	TAZ zinc finger
Cluster-28606.57885	49.35	38.56	31.64	0	0	0	985.09	749.09	642.82	0	0	0	-12.0016	2.41889e-21	2.73785e-18	down	K22097 3-O-acetylpapaveroxine carboxylesterase [EC:3.1.1.105] | (RefSeq) carboxylesterase 1-like (A)	PREDICTED: carboxylesterase 1-like [Daucus carota subsp. sativus]	RecName: Full=Carboxylesterase 1; Short=AeCXE1; EC=3.1.1.1;	SubName: Full=Uncharacterized protein {ECO:0000313|EMBL:KZM83437.1};	Arylacetamide deacetylase	GO:0052689,carboxylic ester hydrolase activity; GO:0008152,metabolic process	Steryl acetyl hydrolase
Cluster-28606.8854	18.51	20.51	21.34	3.71	4.72	4.72	296.1	318.41	347.48	59.67	76.48	75.18	-2.12254	3.26252e-21	3.60802e-18	down	K09875 aquaporin SIP | (RefSeq) aquaporin SIP1-1-like (A)	PREDICTED: aquaporin SIP1-1-like [Daucus carota subsp. sativus]	RecName: Full=Aquaporin SIP1-1; AltName: Full=OsSIP1;1; AltName: Full=Small basic intrinsic protein 1-1;	SubName: Full=Aquaporin protein AQU20 {ECO:0000313|EMBL:AGG39698.1};	Aquaporin (major intrinsic protein family)	GO:0005887,integral component of plasma membrane; GO:0015250,water channel activity; GO:0034220,ion transmembrane transport	Major intrinsic protein
Cluster-28606.60909	210.93	67.21	75.31	0	0	0	5141.95	1597.86	1868.71	0	0	0	-13.8735	3.29761e-21	3.60802e-18	down	K08245 phytepsin [EC:3.4.23.40] | (RefSeq) aspartic proteinase A1-like (A)	PREDICTED: aspartic proteinase A1-like [Daucus carota subsp. sativus]	RecName: Full=Aspartic proteinase A1; EC=3.4.23.-; Flags: Precursor;	SubName: Full=Uncharacterized protein {ECO:0000313|EMBL:KZN09232.1};	Aspartyl protease	GO:0005829,cytosol; GO:0009506,plasmodesma; GO:0005773,vacuole; GO:0004190,aspartic-type endopeptidase activity; GO:0004175,endopeptidase activity; GO:0006629,lipid metabolic process; GO:0030163,protein catabolic process; GO:0006508,proteolysis; GO:0009735,response to cytokinin; GO:0009651,response to salt stress	Saposin-like type B, region 1
Cluster-28606.58155	159.72	338.32	268.31	0	0	0	594.92	1165.29	1014.39	0	0	0	-12.2111	3.67192e-21	3.95171e-18	down	K02900 large subunit ribosomal protein L27Ae | (RefSeq) 60S ribosomal protein L27a-3 (A)	PREDICTED: 60S ribosomal protein L27a-3 [Daucus carota subsp. sativus]	RecName: Full=60S ribosomal protein L27a-3;	SubName: Full=Uncharacterized protein {ECO:0000313|EMBL:KZM91052.1};	60s ribosomal protein L15/L27	GO:0005829,cytosol; GO:0022625,cytosolic large ribosomal subunit; GO:0022626,cytosolic ribosome; GO:0016020,membrane; GO:0009506,plasmodesma; GO:0042788,polysomal ribosome; GO:0003723,RNA binding; GO:0003735,structural constituent of ribosome; GO:0002181,cytoplasmic translation	Ribosomal proteins 50S-L15, 50S-L18e, 60S-L27A
Cluster-28606.51922	0.15	0.34	0	17.9	19.65	19.42	1.79	4.01	0	216.82	239.98	234.28	6.93538	4.10371e-21	4.34517e-18	up	K02868 large subunit ribosomal protein L11e | (RefSeq) 60S ribosomal protein L11 (A)	PREDICTED: 60S ribosomal protein L11 [Daucus carota subsp. sativus]	RecName: Full=60S ribosomal protein L11-1; AltName: Full=L16A;	SubName: Full=Uncharacterized protein {ECO:0000313|EMBL:KZM99360.1};	60S ribosomal protein L11	GO:0009507,chloroplast; GO:0005829,cytosol; GO:0022625,cytosolic large ribosomal subunit; GO:0005730,nucleolus; GO:0009506,plasmodesma; GO:0005773,vacuole; GO:0003723,RNA binding; GO:0019843,rRNA binding; GO:0003735,structural constituent of ribosome; GO:0000027,ribosomal large subunit assembly; GO:0006412,translation	Ribosomal protein L5
Cluster-28606.79299	0	0	0	11.99	26.32	20.25	0	0	0	426	946	707	11.9068	5.20707e-21	5.42593e-18	up	K18835 WRKY transcription factor 2 | (RefSeq) WRKY transcription factor WRKY24 (A)	PREDICTED: WRKY transcription factor 44 [Daucus carota subsp. sativus]	RecName: Full=WRKY transcription factor 44; AltName: Full=Protein TRANSPARENT TESTA GLABRA 2; AltName: Full=WRKY DNA-binding protein 44;	SubName: Full=Uncharacterized protein {ECO:0000313|EMBL:KZM97681.1};	--	GO:0005634,nucleus; GO:0003700,DNA-binding transcription factor activity; GO:0043565,sequence-specific DNA binding; GO:0009957,epidermal cell fate specification; GO:0010214,seed coat development; GO:0006351,transcription, DNA-templated	WRKY DNA -binding domain
Cluster-28606.72643	277.47	193.9	129.91	0	0.39	1.34	1462.63	963.08	695.82	0	2	7	-8.44126	6.07175e-21	6.2281e-18	down	--	PREDICTED: glycine-rich protein DC7.1-like [Daucus carota subsp. sativus]	RecName: Full=Glycine-rich protein DC7.1; Flags: Precursor;	SubName: Full=Uncharacterized protein {ECO:0000313|EMBL:KZM93445.1};	--	--	Glycine rich protein family
Cluster-28606.26799	21.73	16.32	19.53	0	0	0	756.04	555.23	691.92	0	0	0	-11.7571	6.42057e-21	6.48458e-18	down	K17609 nucleoredoxin [EC:1.8.1.8] | (RefSeq) probable nucleoredoxin 1 (A)	PREDICTED: probable nucleoredoxin 1 [Daucus carota subsp. sativus]	RecName: Full=Probable nucleoredoxin 1; Short=AtNrx1; EC=1.8.1.8;	SubName: Full=Uncharacterized protein {ECO:0000313|EMBL:KZM99375.1};	Thioredoxin, nucleoredoxin and related proteins	GO:0005829,cytosol; GO:0047134,protein-disulfide reductase activity; GO:0004791,thioredoxin-disulfide reductase activity; GO:0045454,cell redox homeostasis; GO:0009860,pollen tube growth; GO:0010183,pollen tube guidance; GO:0080092,regulation of pollen tube growth; GO:0046686,response to cadmium ion	AhpC/TSA family
Cluster-28606.59261	0	0	0.17	70.58	213.35	199.18	0	0	1.74	695.6	2116.89	1963.51	11.2192	6.59702e-21	6.56183e-18	up	K13186 RNA-binding protein 3 | (RefSeq) glycine-rich RNA-binding protein 2, mitochondrial-like (A)	PREDICTED: glycine-rich RNA-binding protein 2, mitochondrial-like [Daucus carota subsp. sativus]	RecName: Full=Glycine-rich RNA-binding protein 4, mitochondrial; Short=AtGR-RBP4; AltName: Full=AtRBG4; AltName: Full=Glycine-rich protein 4; Short=AtGRP4; AltName: Full=Mitochondrial RNA-binding protein 1b; Short=At-mRBP1b; Flags: Precursor;	SubName: Full=Uncharacterized protein {ECO:0000313|EMBL:KZN10362.1};	FOG: RRM domain	GO:0005739,mitochondrion; GO:0003690,double-stranded DNA binding; GO:0003723,RNA binding; GO:0003697,single-stranded DNA binding; GO:1900864,mitochondrial RNA modification; GO:0009409,response to cold; GO:0006970,response to osmotic stress; GO:0009651,response to salt stress; GO:0009414,response to water deprivation	RNA recognition motif. (a.k.a. RRM, RBD, or RNP domain)
Cluster-28606.39294	12.82	12.83	13.36	0	0	0	531.93	521.26	564.37	0	0	0	-11.4434	8.17378e-21	7.95311e-18	down	K08838 serine/threonine-protein kinase 24/25/MST4 [EC:2.7.11.1] | (RefSeq) serine/threonine-protein kinase dst1 (A)	PREDICTED: serine/threonine-protein kinase svkA isoform X1 [Daucus carota subsp. sativus]	RecName: Full=MAP3K epsilon protein kinase 1 {ECO:0000303|PubMed:11489177}; Short=AtM3KE1 {ECO:0000303|PubMed:11489177}; EC=2.7.11.1 {ECO:0000250|UniProtKB:A0A078CGE6}; AltName: Full=Mitogen-activated protein kinase kinase kinase 7 {ECO:0000305};	SubName: Full=Uncharacterized protein {ECO:0000313|EMBL:KZN06363.1};	Mitogen-activated protein kinase kinase kinase kinase (MAP4K), germinal center kinase family	GO:0005829,cytosol; GO:0005815,microtubule organizing center; GO:0005730,nucleolus; GO:0005886,plasma membrane; GO:0005524,ATP binding; GO:0004674,protein serine/threonine kinase activity; GO:0032147,activation of protein kinase activity; GO:0007049,cell cycle; GO:0051301,cell division; GO:0046777,protein autophosphorylation; GO:0051302,regulation of cell division; GO:0045995,regulation of embryo…	Kinase-like
Cluster-28606.40619	11.1	19.21	10.84	0	0	0	637.19	1081.54	633.37	0	0	0	-11.9707	8.23805e-21	7.95311e-18	down	K17943 pumilio RNA-binding family | (RefSeq) pumilio homolog 5-like isoform X1 (A)	PREDICTED: pumilio homolog 5-like isoform X2 [Daucus carota subsp. sativus]	RecName: Full=Pumilio homolog 5; Short=APUM-5; Short=AtPUM5;	SubName: Full=Uncharacterized protein {ECO:0000313|EMBL:KZM83965.1};	Translational repressor Pumilio/PUF3 and related RNA-binding proteins (Puf superfamily)	GO:0005829,cytosol; GO:0005773,vacuole; GO:0003729,mRNA binding; GO:0003727,single-stranded RNA binding; GO:0061158,3'-UTR-mediated mRNA destabilization; GO:0051607,defense response to virus; GO:0009819,drought recovery; GO:0006970,response to osmotic stress; GO:0009651,response to salt stress	CPL (NUC119) domain
Cluster-28606.60929	0	0	0	14.47	16.37	23.2	0	0	0	463.85	530.7	731	11.6745	8.82714e-21	8.35814e-18	up	K09580 protein disulfide-isomerase A1 [EC:5.3.4.1] | (RefSeq) protein disulfide isomerase-like 1-6 (A)	PREDICTED: protein disulfide isomerase-like 1-6 [Daucus carota subsp. sativus]	RecName: Full=Protein disulfide isomerase-like 1-6; Short=AtPDIL1-6; EC=5.3.4.1; AltName: Full=Protein disulfide isomerase 4; Short=AtPDI4; AltName: Full=Protein disulfide isomerase-like 3-2; Short=AtPDIL3-2; Flags: Precursor;	SubName: Full=Uncharacterized protein {ECO:0000313|EMBL:KZN06729.1};	Protein disulfide isomerase (prolyl 4-hydroxylase beta subunit)	GO:0005783,endoplasmic reticulum; GO:0005788,endoplasmic reticulum lumen; GO:0003756,protein disulfide isomerase activity; GO:0045454,cell redox homeostasis; GO:0006457,protein folding; GO:0034976,response to endoplasmic reticulum stress	Arsenical resistance operon trans-acting repressor ArsD
Cluster-28606.49470	61.02	45.63	28.13	0	0	0	1388.82	1012.07	651.82	0	0	0	-12.3622	8.91223e-21	8.35814e-18	down	K15919 hydroxypyruvate reductase 2 | (RefSeq) hydroxyphenylpyruvate reductase-like (A)	PREDICTED: hydroxyphenylpyruvate reductase-like [Daucus carota subsp. sativus]	RecName: Full=Hydroxyphenylpyruvate reductase; Short=HPPR; EC=1.1.1.237;	SubName: Full=Uncharacterized protein {ECO:0000313|EMBL:KZN06731.1};	Glyoxylate/hydroxypyruvate reductase (D-isomer-specific 2-hydroxy acid dehydrogenase superfamily)	GO:0047995,hydroxyphenylpyruvate reductase activity; GO:0051287,NAD binding; GO:0102742,R(+)-3,4-dihydroxyphenyllactate:NADP+ oxidoreductase activity; GO:0055114,oxidation-reduction process	NADP oxidoreductase coenzyme F420-dependent
Cluster-28606.52774	0	0	0	24.89	43.44	24.01	0	0	0	583.68	1029.55	555.15	11.9958	1.01217e-20	9.35876e-18	up	K02941 large subunit ribosomal protein LP0 | (RefSeq) 60S acidic ribosomal protein P0-like (A)	PREDICTED: 60S acidic ribosomal protein P0-like [Daucus carota subsp. sativus]	RecName: Full=60S acidic ribosomal protein P0;	RecName: Full=60S acidic ribosomal protein P0 {ECO:0000256|PIRNR:PIRNR039087};	60S acidic ribosomal protein P0	GO:0005840,ribosome; GO:0042254,ribosome biogenesis	Ribosomal protein L10
Cluster-28606.86693	31.64	36.39	19.28	0	0	0	854.38	959.28	529.92	0	0	0	-11.9716	1.13702e-20	1.03671e-17	down	K12862 pleiotropic regulator 1 | (RefSeq) protein pleiotropic regulatory locus 1-like (A)	PREDICTED: protein pleiotropic regulatory locus 1-like [Daucus carota subsp. sativus]	RecName: Full=Protein pleiotropic regulatory locus 1; Short=Protein PRL1; AltName: Full=MOS4-associated complex protein 2; Short=MAC protein 2;	SubName: Full=Uncharacterized protein {ECO:0000313|EMBL:KZN07769.1};	Pleiotropic regulator 1	GO:0071013,catalytic step 2 spliceosome; GO:0080008,Cul4-RING E3 ubiquitin ligase complex; GO:0005634,nucleus; GO:0071011,precatalytic spliceosome; GO:0000974,Prp19 complex; GO:0048825,cotyledon development; GO:0009870,defense response signaling pathway, resistance gene-dependent; GO:0010204,defense response signaling pathway, resistance gene-independent; GO:0042742,defense response to bacterium;…	Anaphase-promoting complex subunit 4 WD40 domain
Cluster-28606.81823	23.87	31.88	29.01	0	0	0	464	603	574	0	0	0	-11.4598	1.24647e-20	1.12094e-17	down	--	PREDICTED: uncharacterized protein LOC108212186 [Daucus carota subsp. sativus]	--	SubName: Full=Uncharacterized protein {ECO:0000313|EMBL:KZN00821.1};	--	--	Kelch motif
Cluster-28606.56551	0	0	0	15.42	15.8	15.6	0	0	0	534.95	554.32	531.55	11.6089	1.26845e-20	1.12529e-17	up	K04523 ubiquilin | (RefSeq) ubiquitin domain-containing protein DSK2a isoform X1 (A)	hypothetical protein DCAR_006288 [Daucus carota subsp. sativus]	RecName: Full=Ubiquitin domain-containing protein DSK2b;	SubName: Full=Uncharacterized protein {ECO:0000313|EMBL:KZN05451.1};	Ubiquitin-like protein	GO:0005829,cytosol; GO:0005634,nucleus; GO:0031593,polyubiquitin modification-dependent protein binding	UCH-binding domain
Cluster-28606.54535	0	0	0	9.64	12.28	12.67	0	0	0	384.07	495.27	495.64	11.3484	1.36115e-20	1.19129e-17	up	K05666 ATP-binding cassette, subfamily C (CFTR/MRP), member 2 | (RefSeq) ABC transporter C family member 14-like (A)	hypothetical protein DCAR_002823 [Daucus carota subsp. sativus]	RecName: Full=ABC transporter C family member 14; Short=ABC transporter ABCC.14; Short=AtABCC14; EC=3.6.3.44; AltName: Full=ATP-energized glutathione S-conjugate pump 10; AltName: Full=Glutathione S-conjugate-transporting ATPase 10; AltName: Full=Multidrug resistance-associated protein 10;	SubName: Full=Uncharacterized protein {ECO:0000313|EMBL:KZN10167.1};	Multidrug resistance-associated protein/mitoxantrone resistance protein, ABC superfamily	GO:0005794,Golgi apparatus; GO:0016021,integral component of membrane; GO:0000325,plant-type vacuole; GO:0005774,vacuolar membrane; GO:0005773,vacuole; GO:0005524,ATP binding; GO:0042626,ATPase activity, coupled to transmembrane movement of substances; GO:0008559,xenobiotic transmembrane transporting ATPase activity; GO:0055085,transmembrane transport	ABC transporter
Cluster-28606.36008	27.69	22.84	38.89	0	0	0	762.02	613.64	1089.69	0	0	0	-12.0582	1.37915e-20	1.19129e-17	down	--	PREDICTED: protein MARD1-like [Daucus carota subsp. sativus]	RecName: Full=Protein MARD1 {ECO:0000303|PubMed:15159630}; AltName: Full=Mediator of ABA-regulated dormancy1 {ECO:0000303|PubMed:15159630}; AltName: Full=Senescence-associated protein SAG102 {ECO:0000303|PubMed:11402199};	SubName: Full=Uncharacterized protein {ECO:0000313|EMBL:KZN10065.1};	--	GO:0010494,cytoplasmic stress granule; GO:0000932,P-body; GO:0046872,metal ion binding; GO:0009737,response to abscisic acid; GO:0010162,seed dormancy process	zinc-finger of the FCS-type, C2-C2
Cluster-28606.75759	40.83	50.82	62.04	0.01	0.11	0	719.82	870.82	1113.22	0.17	2.04	0	-10.353	1.56845e-20	1.33722e-17	down	K07574 RNA-binding protein | (RefSeq) uncharacterized protein LOC108224424 (A)	PREDICTED: uncharacterized protein LOC108224424 [Daucus carota subsp. sativus]	--	SubName: Full=Uncharacterized protein {ECO:0000313|EMBL:KZM89839.1};	--	GO:0003723,RNA binding	CRS1 / YhbY (CRM) domain
Cluster-28606.82246	17.17	18.99	21.91	0	0	0	489	528.17	635.24	0	0	0	-11.4738	2.0634e-20	1.73664e-17	down	K13691 pathogen-inducible salicylic acid glucosyltransferase [EC:2.4.1.-] | (RefSeq) UDP-glycosyltransferase 74E2-like (A)	PREDICTED: UDP-glycosyltransferase 74E2-like [Daucus carota subsp. sativus]	RecName: Full=UDP-glycosyltransferase 74E2; EC=2.4.1.-;	RecName: Full=Glycosyltransferase {ECO:0000256|RuleBase:RU362057}; EC=2.4.1.- {ECO:0000256|RuleBase:RU362057};	UDP-glucuronosyl and UDP-glucosyl transferase	GO:0043231,intracellular membrane-bounded organelle; GO:0052638,indole-3-butyrate beta-glucosyltransferase activity; GO:0080043,quercetin 3-O-glucosyltransferase activity; GO:0080044,quercetin 7-O-glucosyltransferase activity; GO:0035251,UDP-glucosyltransferase activity; GO:0071475,cellular hyperosmotic salinity response; GO:0071215,cellular response to abscisic acid stimulus; GO:0070301,cellular…	UDP-glucoronosyl and UDP-glucosyl transferase
Cluster-28606.82332	1.52	0.84	0.37	50.04	76.18	64.23	4	2	1	119.48	179.54	165.22	6.10383	2.10081e-20	1.74575e-17	up	K16296 serine carboxypeptidase-like clade I [EC:3.4.16.-] | (RefSeq) serine carboxypeptidase-like 12 (A)	PREDICTED: serine carboxypeptidase-like 12 [Daucus carota subsp. sativus]	RecName: Full=Serine carboxypeptidase-like 15; EC=3.4.16.-; Flags: Precursor;	SubName: Full=Uncharacterized protein {ECO:0000313|EMBL:OAY23050.1};	Serine carboxypeptidases (lysosomal cathepsin A)	GO:0005576,extracellular region; GO:0004180,carboxypeptidase activity; GO:0016747,transferase activity, transferring acyl groups other than amino-acyl groups; GO:0019748,secondary metabolic process	Serine carboxypeptidase
Cluster-28606.45456	20.15	19.23	47.95	0	0	0	1102.29	1031.31	2671.59	0	0	0	-13.0219	2.19018e-20	1.79726e-17	down	K03070 preprotein translocase subunit SecA | (RefSeq) protein translocase subunit SECA1, chloroplastic (A)	PREDICTED: protein translocase subunit SECA1, chloroplastic [Daucus carota subsp. sativus]	RecName: Full=Protein translocase subunit SECA1, chloroplastic; Short=AtcpSecA; AltName: Full=Protein ALBINO OR GLASSY YELLOW 1; Flags: Precursor;	RecName: Full=Protein translocase subunit SecA {ECO:0000256|RuleBase:RU003874};	--	GO:0009570,chloroplast stroma; GO:0009535,chloroplast thylakoid membrane; GO:0005524,ATP binding; GO:0015462,ATPase-coupled protein transmembrane transporter activity; GO:0017038,protein import; GO:0006605,protein targeting	DEAD/DEAH box helicase
Cluster-28606.51974	0.5	0.78	0.94	10.94	23.86	39.09	21.11	32	40	464.72	1026	1630	5.07905	2.44761e-20	1.98371e-17	up	K13414 mitogen-activated protein kinase kinase kinase 1 [EC:2.7.11.25] | (RefSeq) serine/threonine-protein kinase pakG-like (A)	PREDICTED: uncharacterized protein LOC108212576 [Daucus carota subsp. sativus]	RecName: Full=Toll/interleukin-1 receptor-like protein; Short=AtTIR;	SubName: Full=Uncharacterized protein {ECO:0000313|EMBL:JAD82062.1};	--	GO:0005737,cytoplasm; GO:0009506,plasmodesma; GO:0006952,defense response; GO:0007165,signal transduction	Polyphosphate kinase N-terminal domain
Cluster-28606.57941	0	0	0	34.8	28.46	35.15	0	0	0	644.01	531.81	643.02	11.7882	2.49123e-20	1.99052e-17	up	K04564 superoxide dismutase, Fe-Mn family [EC:1.15.1.1] | (RefSeq) superoxide dismutase [Fe] 3, chloroplastic isoform X1 (A)	PREDICTED: superoxide dismutase [Fe]	RecName: Full=Superoxide dismutase [Fe] 3, chloroplastic; EC=1.15.1.1; AltName: Full=Protein FE SUPEROXIDE DISMUTASE 3; Flags: Precursor;	SubName: Full=Uncharacterized protein {ECO:0000313|EMBL:KZN09948.1};	Manganese superoxide dismutase	GO:0009507,chloroplast; GO:0042644,chloroplast nucleoid; GO:0009534,chloroplast thylakoid; GO:0009295,nucleoid; GO:0042646,plastid nucleoid; GO:0009579,thylakoid; GO:0046872,metal ion binding; GO:0004784,superoxide dismutase activity; GO:0055114,oxidation-reduction process	Iron/manganese superoxide dismutases, alpha-hairpin domain
Cluster-28606.52779	0.21	0	0.22	33.49	26.11	24.21	3.54	0	3.85	574.43	452.16	410.97	7.59426	2.51665e-20	1.99052e-17	up	K21483 salicylate 1-O-methyltransferase [EC:2.1.1.274] | (RefSeq) salicylate carboxymethyltransferase-like (A)	PREDICTED: salicylate carboxymethyltransferase-like [Daucus carota subsp. sativus]	RecName: Full=Salicylate carboxymethyltransferase; EC=2.1.1.274; AltName: Full=S-adenosyl-L-methionine:salicylate acid carboxylmethyltransferase; Short=CbSAMT; AltName: Full=Salicylate O-methyltransferase;	SubName: Full=Uncharacterized protein {ECO:0000313|EMBL:KZM88888.1};	--	GO:0046872,metal ion binding; GO:0008168,methyltransferase activity	SAM dependent carboxyl methyltransferase
Cluster-28606.57279	0	0	0	10.57	23.12	22.73	0	0	0	357.8	791.54	755.85	11.7757	2.68322e-20	2.097e-17	up	K00666 fatty-acyl-CoA synthase [EC:6.2.1.-] | (RefSeq) probable acyl-activating enzyme 1, peroxisomal (A)	PREDICTED: probable acyl-activating enzyme 1, peroxisomal [Daucus carota subsp. sativus]	RecName: Full=Probable acyl-activating enzyme 1, peroxisomal; EC=6.2.1.-; AltName: Full=AMP-binding protein 1; Short=AtAMPBP1;	SubName: Full=Uncharacterized protein {ECO:0000313|EMBL:KZM98723.1};	Acyl-CoA synthetase	GO:0005777,peroxisome; GO:0016874,ligase activity; GO:0006631,fatty acid metabolic process	AMP-binding enzyme C-terminal domain
Cluster-28606.10910	0	0	0	14.03	23.79	20.14	0	0	0	340.59	583.66	481.71	11.3626	2.91011e-20	2.24716e-17	up	K06196 cytochrome c-type biogenesis protein | (RefSeq) cytochrome c-type biogenesis ccda-like chloroplastic protein (A)	PREDICTED: cytochrome c-type biogenesis ccda-like chloroplastic protein isoform X1 [Daucus carota subsp. sativus]	RecName: Full=Cytochrome c-type biogenesis ccda-like chloroplastic protein 2; AltName: Full=Cytochrome b6f biogenesis protein CCDA2; Flags: Precursor;	SubName: Full=Uncharacterized protein {ECO:0000313|EMBL:KZM99947.1};	--	GO:0009535,chloroplast thylakoid membrane; GO:0016021,integral component of membrane; GO:0017004,cytochrome complex assembly; GO:0055114,oxidation-reduction process	Cytochrome C biogenesis protein transmembrane region
Cluster-28606.60460	24.64	56.25	75.31	0	0	0	696.62	1552.99	2167.52	0	0	0	-12.8873	2.94382e-20	2.24716e-17	down	K21594 translation factor GUF1, mitochondrial [EC:3.6.5.-] | (RefSeq) GTP-binding protein lepa (A)	PREDICTED: protein TIC 56, chloroplastic [Daucus carota subsp. sativus]	RecName: Full=Protein TIC 56, chloroplastic {ECO:0000303|PubMed:23372012}; AltName: Full=Translocon at the inner envelope membrane of chloroplasts 56 {ECO:0000303|PubMed:23372012}; Short=AtTIC56 {ECO:0000303|PubMed:23372012}; Flags: Precursor;	SubName: Full=Uncharacterized protein {ECO:0000313|EMBL:KZM95432.1};	--	GO:0009507,chloroplast; GO:0009941,chloroplast envelope; GO:0009706,chloroplast inner membrane; GO:0009536,plastid; GO:0008565,protein transporter activity; GO:0045037,protein import into chloroplast stroma	GYF domain 2
Cluster-28606.30364	14.7	10.89	11.32	0	0	0	704	511	552	0	0	0	-11.5757	3.16917e-20	2.39138e-17	down	K04733 interleukin-1 receptor-associated kinase 4 [EC:2.7.11.1] | (RefSeq) G-type lectin S-receptor-like serine/threonine-protein kinase At2g19130 (A)	PREDICTED: G-type lectin S-receptor-like serine/threonine-protein kinase At2g19130 [Daucus carota subsp. sativus]	RecName: Full=G-type lectin S-receptor-like serine/threonine-protein kinase At2g19130; EC=2.7.11.1; Flags: Precursor;	SubName: Full=S-locus lectin protein kinase family protein isoform 1 {ECO:0000313|EMBL:EOX99255.1};	--	GO:0016021,integral component of membrane; GO:0005886,plasma membrane; GO:0005524,ATP binding; GO:0005516,calmodulin binding; GO:0030246,carbohydrate binding; GO:0004674,protein serine/threonine kinase activity; GO:0006468,protein phosphorylation; GO:0048544,recognition of pollen	Phosphotransferase enzyme family
Cluster-28606.29654	23.24	23.47	21.22	0	0	0	484.61	476.47	450.33	0	0	0	-11.2458	3.44132e-20	2.56722e-17	down	K06889 uncharacterized protein | (RefSeq) protein bem46-like isoform X1 (A)	PREDICTED: PHD finger protein ALFIN-LIKE 4-like [Daucus carota subsp. sativus]	RecName: Full=PHD finger protein ALFIN-LIKE 5; Short=Protein AL5;	SubName: Full=Uncharacterized protein {ECO:0000313|EMBL:KZN10489.1};	Uncharacterized PHD Zn-finger protein	GO:0005634,nucleus; GO:0003677,DNA binding; GO:0042393,histone binding; GO:0046872,metal ion binding; GO:0003714,transcription corepressor activity; GO:0016569,covalent chromatin modification; GO:0006355,regulation of transcription, DNA-templated; GO:0009651,response to salt stress; GO:0009414,response to water deprivation; GO:0006351,transcription, DNA-templated	PHD-finger
Cluster-28606.64141	0	0	0	5.88	13.51	8.51	0	0	0	414.3	964.15	587.15	11.8261	3.94399e-20	2.90916e-17	up	K02469 DNA gyrase subunit A [EC:5.99.1.3] | (RefSeq) DNA gyrase subunit A, chloroplastic/mitochondrial-like (A)	PREDICTED: uncharacterized protein LOC108209091 [Daucus carota subsp. sativus]	--	SubName: Full=uncharacterized protein LOC107793286 {ECO:0000313|RefSeq:XP_016471099.1};	FOG: Transposon-encoded proteins with TYA, reverse transcriptase, integrase domains in various combinations	GO:0003676,nucleic acid binding; GO:0015074,DNA integration	gag-polyprotein putative aspartyl protease
Cluster-28606.76520	0	0	0	13.86	12.86	22.94	0	0	0	540.35	507.3	878.07	11.8394	3.98846e-20	2.90927e-17	up	K12501 homogentisate solanesyltransferase [EC:2.5.1.117] | (RefSeq) homogentisate solanesyltransferase, chloroplastic isoform X1 (A)	hypothetical protein DCAR_013678 [Daucus carota subsp. sativus]	RecName: Full=Homogentisate solanesyltransferase, chloroplastic; Short=AtHST; EC=2.5.1.117; AltName: Full=Homogentisate phytyltransferase 2; Short=AtHPT2; AltName: Full=Vitamin E pathway gene 2-2 protein; Short=AtVTE2-2; Flags: Precursor;	SubName: Full=Uncharacterized protein {ECO:0000313|EMBL:KZM98960.1};	--	GO:0031969,chloroplast membrane; GO:0016021,integral component of membrane; GO:0102661,homogentisate solanyltransferase activity	UbiA prenyltransferase family
Cluster-28606.69039	0	0	0	9.18	18.03	11.93	0	0	0	396	786.75	504.59	11.6191	4.04314e-20	2.91675e-17	up	K14571 ribosome biogenesis ATPase | (RefSeq) cell division control protein 48 homolog C-like (A)	PREDICTED: cell division control protein 48 homolog C-like [Daucus carota subsp. sativus]	RecName: Full=Cell division control protein 48 homolog C; Short=AtCDC48c; AltName: Full=Protein EMBRYO DEFECTIVE 1354;	SubName: Full=Uncharacterized protein {ECO:0000313|EMBL:KZM81680.1};	Nuclear AAA ATPase (VCP subfamily)	GO:0005856,cytoskeleton; GO:0005634,nucleus; GO:0009524,phragmoplast; GO:0005524,ATP binding; GO:0007049,cell cycle; GO:0051301,cell division; GO:0015031,protein transport	PhoH-like protein
Cluster-28606.18579	360.75	137.6	158.21	0	0	0	2572.58	935.38	1147.08	0	0	0	-12.9841	4.53742e-20	3.23774e-17	down	--	PREDICTED: dormancy-associated protein homolog 3 isoform X2 [Daucus carota subsp. sativus]	RecName: Full=Dormancy-associated protein homolog 3 {ECO:0000305}; AltName: Full=DRM1 homolog 3 {ECO:0000305};	SubName: Full=Uncharacterized protein {ECO:0000313|EMBL:KZM81773.1};	--	--	Dormancy/auxin associated protein
Cluster-28606.30114	25.89	27.5	32.38	0	0	0	465	480.21	592	0	0	0	-11.3705	5.04136e-20	3.55866e-17	down	K02876 large subunit ribosomal protein L15 | (RefSeq) 50S ribosomal protein L15 isoform X1 (A)	PREDICTED: 50S ribosomal protein L15 isoform X1 [Daucus carota subsp. sativus]	--	SubName: Full=Uncharacterized protein {ECO:0000313|EMBL:KZM82361.1};	Mitochondrial/chloroplast ribosomal protein L15/L10	GO:0015934,large ribosomal subunit; GO:0003735,structural constituent of ribosome; GO:0006412,translation	Ribosomal proteins 50S-L15, 50S-L18e, 60S-L27A
Cluster-28606.59611	5.23	4.04	3.36	0	0	0	752	570.44	492.13	0	0	0	-11.6117	5.25039e-20	3.6475e-17	down	K01177 beta-amylase [EC:3.2.1.2] | (RefSeq) Beta-amylase 1, chloroplastic (A)	PREDICTED: uncharacterized protein LOC108207949 isoform X1 [Daucus carota subsp. sativus]	--	SubName: Full=Uncharacterized protein {ECO:0000313|EMBL:OIT08204.1};	RAVE (regulator of V-ATPase assembly) complex subunit RAV1/DMX protein, WD repeat superfamily	--	Anaphase-promoting complex subunit 4 WD40 domain
Cluster-28606.52476	0	0	0	23.56	17.36	22.91	0	0	0	703.78	524.54	673.17	11.8604	5.27835e-20	3.6475e-17	up	K14298 mRNA export factor | (RefSeq) protein RAE1 (A)	PREDICTED: protein RAE1 [Daucus carota subsp. sativus]	RecName: Full=Protein RAE1 {ECO:0000303|PubMed:21189294}; AltName: Full=RNA export factor 1 {ECO:0000303|PubMed:21189294};	SubName: Full=Uncharacterized protein {ECO:0000313|EMBL:KZM90793.1};	mRNA export protein (contains WD40 repeats)	GO:0080008,Cul4-RING E3 ubiquitin ligase complex; GO:0005829,cytosol; GO:0005635,nuclear envelope; GO:0005643,nuclear pore; GO:0003723,RNA binding; GO:0043130,ubiquitin binding; GO:0051028,mRNA transport; GO:0006606,protein import into nucleus; GO:0006405,RNA export from nucleus; GO:0000972,transcription-dependent tethering of RNA polymerase II gene DNA at nuclear periphery	WD domain, G-beta repeat
Cluster-28606.61109	4.46	5.5	5.3	0.2	0.31	0.36	111.98	134.83	135.53	5.05	7.94	9.05	-4.06539	6.16437e-20	4.2154e-17	down	K22390 acid phosphatase type 7 | (RefSeq) bifunctional purple acid phosphatase 26 (A)	hypothetical protein DCAR_009332 [Daucus carota subsp. sativus]	RecName: Full=Bifunctional purple acid phosphatase 26; Includes: RecName: Full=Acid phosphatase; EC=3.1.3.2; Includes: RecName: Full=Peroxidase; EC=1.11.1.7; Flags: Precursor;	RecName: Full=Purple acid phosphatase {ECO:0000256|RuleBase:RU361203}; EC=3.1.3.2 {ECO:0000256|RuleBase:RU361203};	Purple acid phosphatase	GO:0005829,cytosol; GO:0009505,plant-type cell wall; GO:0005773,vacuole; GO:0003993,acid phosphatase activity; GO:0046872,metal ion binding; GO:0004601,peroxidase activity; GO:0042744,hydrogen peroxide catabolic process; GO:0055062,phosphate ion homeostasis	Protein of unknown function (DUF1481)
Cluster-28606.60236	31.73	32.08	22.09	0	0	0	597	587	423	0	0	0	-11.4316	6.49626e-20	4.39656e-17	down	K20043 clathrin coat assembly protein AP180 | (RefSeq) putative clathrin assembly protein At5g35200 (A)	PREDICTED: dof zinc finger protein DOF5.4 [Daucus carota subsp. sativus]	RecName: Full=Dof zinc finger protein DOF5.4; Short=AtDOF5.4; AltName: Full=OBF-binding protein 4;	SubName: Full=Uncharacterized protein {ECO:0000313|EMBL:KZM89483.1};	--	GO:0005634,nucleus; GO:0003700,DNA-binding transcription factor activity; GO:0046872,metal ion binding; GO:0044212,transcription regulatory region DNA binding; GO:0006355,regulation of transcription, DNA-templated; GO:0006351,transcription, DNA-templated	Dof domain, zinc finger
Cluster-28606.84900	25.72	16.2	24.28	0	0	0	791.65	487.02	760.81	0	0	0	-11.7871	6.73682e-20	4.51284e-17	down	K09503 DnaJ homolog subfamily A member 2 | (RefSeq) dnaJ protein homolog (A)	PREDICTED: ABC transporter G family member 18-like [Daucus carota subsp. sativus]	RecName: Full=DnaJ protein homolog ANJ1; Flags: Precursor;	SubName: Full=ABC transporter G family member 18 {ECO:0000313|EMBL:OAY66158.1};	Molecular chaperone (DnaJ superfamily)	GO:0016020,membrane; GO:0005524,ATP binding; GO:0031072,heat shock protein binding; GO:0046872,metal ion binding; GO:0051082,unfolded protein binding; GO:0006457,protein folding; GO:0009408,response to heat	--
Cluster-28606.47283	0	0	0	8.11	9.11	9.49	0	0	0	385	438	442	11.2396	7.21775e-20	4.78617e-17	up	K04733 interleukin-1 receptor-associated kinase 4 [EC:2.7.11.1] | (RefSeq) G-type lectin S-receptor-like serine/threonine-protein kinase At2g19130 (A)	PREDICTED: G-type lectin S-receptor-like serine/threonine-protein kinase At2g19130 [Daucus carota subsp. sativus]	RecName: Full=G-type lectin S-receptor-like serine/threonine-protein kinase At2g19130; EC=2.7.11.1; Flags: Precursor;	SubName: Full=S-locus lectin protein kinase family protein isoform 1 {ECO:0000313|EMBL:EOX99255.1};	--	GO:0016021,integral component of membrane; GO:0005886,plasma membrane; GO:0005524,ATP binding; GO:0005516,calmodulin binding; GO:0030246,carbohydrate binding; GO:0004674,protein serine/threonine kinase activity; GO:0006468,protein phosphorylation; GO:0048544,recognition of pollen	Phosphotransferase enzyme family
Cluster-28606.67975	7.43	11.11	9.23	0	0	0	404.83	593.56	512.06	0	0	0	-11.3382	7.80819e-20	5.11189e-17	down	K14486 auxin response factor | (RefSeq) auxin response factor 1 (A)	PREDICTED: auxin response factor 1 [Daucus carota subsp. sativus]	RecName: Full=Auxin response factor 1;	RecName: Full=Auxin response factor {ECO:0000256|RuleBase:RU004561};	--	GO:0005634,nucleus; GO:0003677,DNA binding; GO:0003700,DNA-binding transcription factor activity; GO:0042802,identical protein binding; GO:0009734,auxin-activated signaling pathway; GO:0010150,leaf senescence; GO:0045892,negative regulation of transcription, DNA-templated; GO:0009733,response to auxin; GO:0006351,transcription, DNA-templated	AUX/IAA family
Cluster-28606.14319	0	0	0	7.05	7.89	8.98	0	0	0	371.93	421.21	464.24	11.2274	7.86469e-20	5.11189e-17	up	K17604 zinc finger SWIM domain-containing protein 3 | (RefSeq) protein FAR1-RELATED SEQUENCE 5-like (A)	PREDICTED: protein FAR1-RELATED SEQUENCE 3 [Daucus carota subsp. sativus]	RecName: Full=Protein FAR1-RELATED SEQUENCE 3;	SubName: Full=protein FAR1-RELATED SEQUENCE 3-like {ECO:0000313|RefSeq:XP_018830791.1, ECO:0000313|RefSeq:XP_018830800.1, ECO:0000313|RefSeq:XP_018830810.1};	--	GO:0005634,nucleus; GO:0009506,plasmodesma; GO:0008270,zinc ion binding; GO:0006355,regulation of transcription, DNA-templated	COMM domain
Cluster-28606.87173	94.34	36.83	55.92	0	0	0	1774.99	673.92	1070.74	0	0	0	-12.5807	9.926e-20	6.38845e-17	down	K03671 thioredoxin 1 | (RefSeq) thioredoxin-like 1-2, chloroplastic isoform X1 (A)	PREDICTED: thioredoxin-like 1-1, chloroplastic [Daucus carota subsp. sativus]	RecName: Full=Thioredoxin-like 1-1, chloroplastic; AltName: Full=Atypical cysteine/histidine-rich thioredoxin 4; Short=AtACHT4; AltName: Full=Lilium-type thioredoxin 1-1; Flags: Precursor;	SubName: Full=Uncharacterized protein {ECO:0000313|EMBL:KZM98941.1};	Thioredoxin	GO:0009507,chloroplast; GO:0031969,chloroplast membrane; GO:0009570,chloroplast stroma; GO:0016671,oxidoreductase activity, acting on a sulfur group of donors, disulfide as acceptor; GO:0045454,cell redox homeostasis	Thioredoxin-like
Cluster-28606.31238	0	0	0	4.63	6.87	5.38	0	0	0	345	518	392	11.2121	1.19963e-19	7.64597e-17	up	K08330 autophagy-related protein 11 | (RefSeq) autophagy-related protein 11-like (A)	PREDICTED: autophagy-related protein 11-like [Daucus carota subsp. sativus]	RecName: Full=Autophagy-related protein 11 {ECO:0000303|PubMed:24563201};	SubName: Full=Uncharacterized protein {ECO:0000313|EMBL:KZN01138.1};	--	GO:1990316,Atg1/ULK1 kinase complex; GO:0005776,autophagosome; GO:0031410,cytoplasmic vesicle; GO:0034045,phagophore assembly site membrane; GO:0009506,plasmodesma; GO:0032947,protein-containing complex scaffold activity; GO:0042803,protein homodimerization activity; GO:0019901,protein kinase binding; GO:0000045,autophagosome assembly; GO:0006914,autophagy; GO:0000422,autophagy of mitochondrion; …	Autophagy protein Apg17
Cluster-28606.102872	0.05	0.1	0.08	7.42	11.7	7.03	1.28	2.35	1.95	186.38	296.83	173.78	7.10244	1.33813e-19	8.44669e-17	up	K03133 transcription initiation factor TFIID subunit 9B | (RefSeq) transcription initiation factor TFIID subunit 9-like (A)	PREDICTED: transcription initiation factor TFIID subunit 9-like [Daucus carota subsp. sativus]	RecName: Full=Transcription initiation factor TFIID subunit 9; AltName: Full=TATA binding protein associated factor 21kDa subunit; AltName: Full=TBP-associated factor 9; Short=AtTAF9;	SubName: Full=Uncharacterized protein {ECO:0000313|EMBL:KZN09975.1};	Transcription initiation factor TFIID, subunit TAF9 (also component of histone acetyltransferase SAGA)	GO:0000124,SAGA complex; GO:0005669,transcription factor TFIID complex; GO:0046982,protein heterodimerization activity; GO:0008134,transcription factor binding; GO:0044212,transcription regulatory region DNA binding; GO:0043966,histone H3 acetylation; GO:0045944,positive regulation of transcription by RNA polymerase II; GO:0051123,RNA polymerase II preinitiation complex assembly; GO:0006366,trans…	Centromere kinetochore component CENP-T histone fold
Cluster-28606.24721	0	0	0	8.99	14.57	8.69	0	0	0	439.72	721.48	417.04	11.542	1.48992e-19	9.31526e-17	up	--	Mediator complex, subunit Med12 [Cynara cardunculus var. scolymus]	RecName: Full=Mediator of RNA polymerase II transcription subunit 12; AltName: Full=Protein CENTER CITY; AltName: Full=Protein CRYPTIC PRECOCIOUS;	SubName: Full=Mediator complex, subunit Med12 {ECO:0000313|EMBL:KVH91124.1};	RNA polymerase II transcription mediator	GO:0016592,mediator complex; GO:0005634,nucleus; GO:0001104,NA; GO:0007275,multicellular organism development; GO:0040034,regulation of development, heterochronic; GO:0040008,regulation of growth; GO:0090213,regulation of radial pattern formation; GO:0006351,transcription, DNA-templated	--
Cluster-28606.51542	0	0	0	17.83	30.83	29.1	0	0	0	283.34	494.41	458.15	11.1695	1.70373e-19	1.05516e-16	up	K04040 chlorophyll/bacteriochlorophyll a synthase [EC:2.5.1.62 2.5.1.133] | (RefSeq) chlorophyll synthase, chloroplastic (A)	PREDICTED: chlorophyll synthase, chloroplastic [Daucus carota subsp. sativus]	RecName: Full=Chlorophyll synthase, chloroplastic; EC=2.5.1.62; AltName: Full=Polyprenyl transferase; Flags: Precursor;	SubName: Full=Uncharacterized protein {ECO:0000313|EMBL:KZM97244.1};	--	GO:0031969,chloroplast membrane; GO:0016021,integral component of membrane; GO:0046408,chlorophyll synthetase activity; GO:0015995,chlorophyll biosynthetic process	UbiA prenyltransferase family
Cluster-28606.71338	17.2	33.31	30.41	0	0	0	419.27	791.82	754.48	0	0	0	-11.7151	1.75178e-19	1.07478e-16	down	--	PREDICTED: inactive poly [ADP-ribose]	RecName: Full=Inactive poly [ADP-ribose] polymerase RCD1; AltName: Full=Protein RADICAL-INDUCED CELL DEATH 1;	SubName: Full=Uncharacterized protein {ECO:0000313|EMBL:KZN11616.1};	--	GO:0005737,cytoplasm; GO:0016363,nuclear matrix; GO:0005634,nucleus; GO:0003950,NAD+ ADP-ribosyltransferase activity; GO:0009816,defense response to bacterium, incompatible interaction; GO:0009793,embryo development ending in seed dormancy; GO:0009873,ethylene-activated signaling pathway; GO:0009867,jasmonic acid mediated signaling pathway; GO:0010102,lateral root morphogenesis; GO:0006809,nitric…	Poly(ADP-ribose) polymerase catalytic domain
Cluster-28606.77296	27.97	36.88	31.91	0	0	0	369.2	470.97	428.59	0	0	0	-11.0888	1.85303e-19	1.12637e-16	down	K10335 ankyrin repeat and SOCS box protein 13 | (RefSeq) Ankyrin repeat, PH and SEC7 domain containing protein secG (A)	PREDICTED: tankyrase-2-like isoform X1 [Daucus carota subsp. sativus]	RecName: Full=Ankyrin repeat domain-containing protein 2A {ECO:0000303|PubMed:18193034}; Short=AtAKR2;	SubName: Full=Uncharacterized protein {ECO:0000313|EMBL:KZM97629.1};	FOG: Ankyrin repeat	GO:0009707,chloroplast outer membrane; GO:0005737,cytoplasm; GO:0005634,nucleus; GO:0030941,chloroplast targeting sequence binding; GO:0051861,glycolipid binding	Ankyrin repeat
Cluster-28606.64025	0.21	0.29	0	16.59	36.74	18.21	3.4	4.5	0	265.43	593.17	288.66	7.39987	1.93734e-19	1.16681e-16	up	K01191 alpha-mannosidase [EC:3.2.1.24] | (RefSeq) alpha-mannosidase (A)	hypothetical protein DCAR_002971 [Daucus carota subsp. sativus]	RecName: Full=Alpha-mannosidase At3g26720 {ECO:0000305}; EC=3.2.1.24 {ECO:0000269|PubMed:16233119}; Flags: Precursor;	SubName: Full=Uncharacterized protein {ECO:0000313|EMBL:KZN10315.1};	Glycosyl hydrolase, family 38 - alpha-mannosidase	GO:0009505,plant-type cell wall; GO:0005774,vacuolar membrane; GO:0005773,vacuole; GO:0004559,alpha-mannosidase activity; GO:0030246,carbohydrate binding; GO:0046872,metal ion binding; GO:0006013,mannose metabolic process; GO:0006517,protein deglycosylation	Glycosyl hydrolases family 38 C-terminal beta sandwich domain
Cluster-28606.58417	11.94	20.02	15.59	0	0	0	384.46	630	511	0	0	0	-11.3494	2.21168e-19	1.31993e-16	down	K09580 protein disulfide-isomerase A1 [EC:5.3.4.1] | (RefSeq) protein disulfide isomerase-like 1-6 (A)	PREDICTED: protein disulfide isomerase-like 1-6 [Daucus carota subsp. sativus]	RecName: Full=Protein disulfide isomerase-like 1-6; Short=AtPDIL1-6; EC=5.3.4.1; AltName: Full=Protein disulfide isomerase 4; Short=AtPDI4; AltName: Full=Protein disulfide isomerase-like 3-2; Short=AtPDIL3-2; Flags: Precursor;	SubName: Full=Uncharacterized protein {ECO:0000313|EMBL:KZN06729.1};	Protein disulfide isomerase (prolyl 4-hydroxylase beta subunit)	GO:0005783,endoplasmic reticulum; GO:0005788,endoplasmic reticulum lumen; GO:0003756,protein disulfide isomerase activity; GO:0045454,cell redox homeostasis; GO:0006457,protein folding; GO:0034976,response to endoplasmic reticulum stress	Arsenical resistance operon trans-acting repressor ArsD
Cluster-28606.53810	14.64	13.65	22.99	0	0	0	554.46	505.9	886.23	0	0	0	-11.715	2.39821e-19	1.4165e-16	down	K11463 polycomb protein SUZ12 | (RefSeq) polycomb group protein EMBRYONIC FLOWER 2-like (A)	PREDICTED: polycomb group protein EMBRYONIC FLOWER 2-like [Daucus carota subsp. sativus]	RecName: Full=Polycomb group protein EMBRYONIC FLOWER 2;	SubName: Full=Uncharacterized protein {ECO:0000313|EMBL:KZN00704.1};	--	GO:0005634,nucleus; GO:0031490,chromatin DNA binding; GO:0003677,DNA binding; GO:0003700,DNA-binding transcription factor activity; GO:0046872,metal ion binding; GO:0030154,cell differentiation; GO:0009908,flower development; GO:0009910,negative regulation of flower development; GO:0006349,regulation of gene expression by genetic imprinting; GO:0006355,regulation of transcription, DNA-templated; …	VEFS-Box of polycomb protein
Cluster-28606.47465	0	0	0	13.04	15.81	8.69	0	0	0	668.28	820.17	436.66	11.8604	2.41664e-19	1.4165e-16	up	K15361 WD repeat-containing protein 48 | (RefSeq) WD repeat-containing protein 48 (A)	PREDICTED: WD repeat-containing protein 48 [Daucus carota subsp. sativus]	RecName: Full=Dynein assembly factor with WDR repeat domains 1; AltName: Full=Outer row dynein assembly protein 16;	SubName: Full=Uncharacterized protein {ECO:0000313|EMBL:KZM82174.1};	Conserved WD40 repeat-containing protein	GO:0005737,cytoplasm; GO:0005856,cytoskeleton; GO:0031514,motile cilium	RAWUL domain RING finger- and WD40-associated ubiquitin-like
Cluster-28606.58620	0.06	0	0	9.03	22.89	15.29	3.6	0	0	527.68	1353.08	874.63	9.43194	2.70659e-19	1.56706e-16	up	K17943 pumilio RNA-binding family | (RefSeq) pumilio homolog 5-like isoform X1 (A)	PREDICTED: pumilio homolog 5-like isoform X2 [Daucus carota subsp. sativus]	RecName: Full=Pumilio homolog 5; Short=APUM-5; Short=AtPUM5;	SubName: Full=Uncharacterized protein {ECO:0000313|EMBL:KZM83965.1};	Translational repressor Pumilio/PUF3 and related RNA-binding proteins (Puf superfamily)	GO:0005829,cytosol; GO:0005773,vacuole; GO:0003729,mRNA binding; GO:0003727,single-stranded RNA binding; GO:0061158,3'-UTR-mediated mRNA destabilization; GO:0051607,defense response to virus; GO:0009819,drought recovery; GO:0006970,response to osmotic stress; GO:0009651,response to salt stress	CPL (NUC119) domain
Cluster-28606.73405	0	0	0	9.68	17.19	13.27	0	0	0	296.58	532.44	399.63	11.1663	2.72126e-19	1.56706e-16	up	K03094 S-phase kinase-associated protein 1 | (RefSeq) ubiquitin-protein ligase, putative (A)	PREDICTED: SKP1-like protein 21 [Daucus carota subsp. sativus]	RecName: Full=SKP1-like protein 21; Short=AtSK21;	SubName: Full=Uncharacterized protein {ECO:0000313|EMBL:CBI22695.3};	SCF ubiquitin ligase, Skp1 component	GO:0005634,nucleus; GO:0019005,SCF ubiquitin ligase complex; GO:0016567,protein ubiquitination; GO:0006511,ubiquitin-dependent protein catabolic process	Skp1 family, tetramerisation domain
Cluster-28606.67387	0.13	0	0	11.56	23.03	16.05	4.47	0	0	416.09	838.63	567.51	8.85659	2.82213e-19	1.61102e-16	up	K04733 interleukin-1 receptor-associated kinase 4 [EC:2.7.11.1] | (RefSeq) cysteine-rich receptor-like protein kinase 2 (A)	PREDICTED: cysteine-rich receptor-like protein kinase 2 [Daucus carota subsp. sativus]	--	SubName: Full=Uncharacterized protein {ECO:0000313|EMBL:KZM87426.1};	--	GO:0008270,zinc ion binding	--
Cluster-28606.56620	17.74	17.09	26.78	107.44	165.23	153.62	460.74	433.29	708.22	2823.66	4389.69	3975.88	2.85101	2.86688e-19	1.62246e-16	up	K13199 plasminogen activator inhibitor 1 RNA-binding protein | (RefSeq) plasminogen activator inhibitor 1 RNA-binding protein-like (A)	PREDICTED: plasminogen activator inhibitor 1 RNA-binding protein-like [Daucus carota subsp. sativus]	RecName: Full=RGG repeats nuclear RNA binding protein A {ECO:0000303|PubMed:11905967}; Flags: Fragment;	SubName: Full=Uncharacterized protein {ECO:0000313|EMBL:KZM81858.1};	Predicted RNA-binding protein	GO:0005634,nucleus; GO:0048471,perinuclear region of cytoplasm; GO:0003723,RNA binding; GO:0009416,response to light stimulus	Hyaluronan / mRNA binding family
Cluster-28606.36722	30.77	20.94	28.84	0	0	0	615.74	407.84	587.47	0	0	0	-11.4451	3.2403e-19	1.81812e-16	down	K09667 protein O-GlcNAc transferase [EC:2.4.1.255] | (RefSeq) probable UDP-N-acetylglucosamine--peptide N-acetylglucosaminyltransferase SPINDLY (A)	PREDICTED: traB domain-containing protein-like [Daucus carota subsp. sativus]	--	SubName: Full=Uncharacterized protein {ECO:0000313|EMBL:KZM99683.1};	Uncharacterized conserved protein, contains TraB domain	GO:0016021,integral component of membrane	TraB family
Cluster-28606.58063	0	0	0	34.75	165.95	62.13	0	0.06	0	649.13	3131	1147.53	13.1079	3.29237e-19	1.83168e-16	up	K09699 2-oxoisovalerate dehydrogenase E2 component (dihydrolipoyl transacylase) [EC:2.3.1.168] | (RefSeq) multiple organellar RNA editing factor 3, mitochondrial-like (A)	PREDICTED: DAG protein, chloroplastic [Daucus carota subsp. sativus]	RecName: Full=Multiple organellar RNA editing factor 9, chloroplastic {ECO:0000305}; AltName: Full=RNA editing-interacting protein 9 {ECO:0000303|PubMed:23818871}; Flags: Precursor;	SubName: Full=Uncharacterized protein {ECO:0000313|EMBL:KVH96903.1};	--	GO:0009507,chloroplast; GO:0009941,chloroplast envelope; GO:0009570,chloroplast stroma; GO:1900865,chloroplast RNA modification; GO:0006397,mRNA processing	--
Cluster-28606.83771	12.52	12.76	15.28	0	0	0	402.18	400.7	499.96	0	0	0	-11.1327	3.34399e-19	1.84476e-16	down	K12898 heterogeneous nuclear ribonucleoprotein F/H | (RefSeq) heterogeneous nuclear ribonucleoprotein H (A)	PREDICTED: heterogeneous nuclear ribonucleoprotein H [Daucus carota subsp. sativus]	--	SubName: Full=Uncharacterized protein {ECO:0000313|EMBL:KZM98326.1};	Splicing factor hnRNP-F and related RNA-binding proteins	GO:0003723,RNA binding	RNA recognition motif. (a.k.a. RRM, RBD, or RNP domain)
Cluster-28606.43879	31.44	94.71	89.69	0	0	0	513.32	1501.24	1490.38	0	0	0	-12.5459	3.64449e-19	1.99378e-16	down	K02730 20S proteasome subunit alpha 1 [EC:3.4.25.1] | (RefSeq) proteasome subunit alpha type-6 (A)	PREDICTED: proteasome subunit alpha type-6 [Daucus carota subsp. sativus]	RecName: Full=Proteasome subunit alpha type-6; EC=3.4.25.1; AltName: Full=20S proteasome alpha subunit A; AltName: Full=20S proteasome subunit alpha-1;	RecName: Full=Proteasome subunit alpha type {ECO:0000256|RuleBase:RU000551}; EC=3.4.25.1 {ECO:0000256|RuleBase:RU000551};	20S proteasome, regulatory subunit alpha type PSMA6/SCL1	GO:0005737,cytoplasm; GO:0005634,nucleus; GO:0019773,proteasome core complex, alpha-subunit complex; GO:0004298,threonine-type endopeptidase activity; GO:0006511,ubiquitin-dependent protein catabolic process	Proteasome subunit A N-terminal signature
Cluster-28606.67340	0	0	0	81.42	74.7	40.64	0	0	0	1027	950	509.97	12.2607	3.8157e-19	2.05405e-16	up	K07943 ADP-ribosylation factor-like protein 2 | (RefSeq) uncharacterized protein LOC107926865 (A)	PREDICTED: uncharacterized protein LOC108200785 [Daucus carota subsp. sativus]	--	SubName: Full=Uncharacterized protein {ECO:0000313|EMBL:KZM81640.1};	--	--	--
Cluster-28606.36292	68.45	88.75	47.8	0	0	0	535.7	664.07	380.39	0	0	0	-11.4017	3.81724e-19	2.05405e-16	down	K02960 small subunit ribosomal protein S16e | (RefSeq) 40S ribosomal protein S16 (A)	PREDICTED: 40S ribosomal protein S16 [Daucus carota subsp. sativus]	RecName: Full=40S ribosomal protein S16;	SubName: Full=Uncharacterized protein {ECO:0000313|EMBL:KZN09740.1};	40S ribosomal protein S16	GO:0005840,ribosome; GO:0003735,structural constituent of ribosome; GO:0006412,translation	Ribosomal protein S9/S16
Cluster-28606.14590	11.17	13.98	10.75	0	0	0	367.78	450.14	360.45	0	0	0	-10.9809	4.24781e-19	2.26716e-16	down	K09191 general transcription factor IIIA | (RefSeq) transcription factor IIIA (A)	PREDICTED: transcription factor IIIA [Daucus carota subsp. sativus]	RecName: Full=Transcription factor IIIA {ECO:0000303|PubMed:12711688}; Short=AtTFIIIA {ECO:0000303|PubMed:12711688};	SubName: Full=Uncharacterized protein {ECO:0000313|EMBL:KZN06341.1};	FOG: Zn-finger	GO:0005730,nucleolus; GO:0005634,nucleus; GO:0080084,5S rDNA binding; GO:0008097,5S rRNA binding; GO:0003700,DNA-binding transcription factor activity; GO:0046872,metal ion binding; GO:0003723,RNA binding; GO:0007275,multicellular organism development; GO:0006351,transcription, DNA-templated	C2H2-type zinc ribbon
Cluster-28606.32547	5.69	5.88	6.07	0	0	0	370.4	375.27	402.55	0	0	0	-10.9486	4.45026e-19	2.35605e-16	down	K09287 RAV-like factor | (RefSeq) AP2/ERF and B3 domain-containing protein Os01g0141000 (A)	PREDICTED: B3 domain-containing protein Os07g0563300-like isoform X1 [Daucus carota subsp. sativus]	RecName: Full=B3 domain-containing protein Os07g0563300;	SubName: Full=Uncharacterized protein {ECO:0000313|EMBL:KZM84455.1};	--	GO:0005634,nucleus; GO:0003677,DNA binding; GO:0008270,zinc ion binding; GO:0006355,regulation of transcription, DNA-templated; GO:0006351,transcription, DNA-templated	CW-type Zinc Finger
Cluster-28606.63264	26.28	12.72	10.71	0	0	0	1518.51	720.97	630.22	0	0	0	-12.2815	7.29907e-19	3.83335e-16	down	K00889 1-phosphatidylinositol-4-phosphate 5-kinase [EC:2.7.1.68] | (RefSeq) phosphatidylinositol 4-phosphate 5-kinase 1-like (A)	PREDICTED: phosphatidylinositol 4-phosphate 5-kinase 1-like [Daucus carota subsp. sativus]	RecName: Full=Phosphatidylinositol 4-phosphate 5-kinase 1; Short=AtPIP5K1; EC=2.7.1.68; AltName: Full=1-phosphatidylinositol 4-phosphate kinase 1; AltName: Full=Diphosphoinositide kinase 1; AltName: Full=PtdIns(4)P-5-kinase 1;	RecName: Full=Phosphatidylinositol 4-phosphate 5-kinase {ECO:0000256|PIRNR:PIRNR037274}; EC=2.7.1.68 {ECO:0000256|PIRNR:PIRNR037274};	Phosphatidylinositol-4-phosphate 5-kinase	GO:0005886,plasma membrane; GO:0016308,1-phosphatidylinositol-4-phosphate 5-kinase activity; GO:0051015,actin filament binding; GO:0003785,actin monomer binding; GO:0005524,ATP binding; GO:0016307,phosphatidylinositol phosphate kinase activity	MORN repeat
Cluster-28606.57358	11.92	15.05	16.03	0	0	0	339.69	418.7	465.18	0	0	0	-11.0389	7.39855e-19	3.85476e-16	down	K06182 23S rRNA pseudouridine2604 synthase [EC:5.4.99.21] | (RefSeq) Pseudouridine synthase, RsuA/RluB/C/D/E/F (A)	PREDICTED: uncharacterized RNA pseudouridine synthase aq_1464 [Daucus carota subsp. sativus]	RecName: Full=Putative ribosomal large subunit pseudouridine synthase SVR1, chloroplastic {ECO:0000305}; EC=5.4.99.- {ECO:0000305}; AltName: Full=Protein PIGMENT DEFECTIVE 328 {ECO:0000305}; AltName: Full=Protein SUPPRESSOR OF VARIEGATION 1 {ECO:0000303|PubMed:18599582}; Flags: Precursor;	SubName: Full=Uncharacterized protein {ECO:0000313|EMBL:KZN04653.1};	--	GO:0009501,amyloplast; GO:0009507,chloroplast; GO:0009982,pseudouridine synthase activity; GO:0003723,RNA binding; GO:0000455,enzyme-directed rRNA pseudouridine synthesis; GO:0000488,maturation of LSU-rRNA from tetracistronic rRNA transcript (SSU-rRNA, LSU-rRNA, 4.5S-rRNA, 5S-rRNA); GO:0000489,maturation of SSU-rRNA from tetracistronic rRNA transcript (SSU-rRNA, LSU-rRNA, 4.5S-rRNA, 5S-rRNA); GO:…	S4 domain
Cluster-28606.46131	0	0	0	22	27.91	50.03	0	0	0	360.12	461.19	811.07	11.5735	9.07522e-19	4.6911e-16	up	K22832 1,3-beta-glucanosyltransferase GAS1 [EC:2.4.1.-] | (RefSeq) PLASMODESMATA CALLOSE-BINDING PROTEIN 3 (A)	PREDICTED: PLASMODESMATA CALLOSE-BINDING PROTEIN 2-like [Daucus carota subsp. sativus]	RecName: Full=PLASMODESMATA CALLOSE-BINDING PROTEIN 3; Short=AtPDCB3; Flags: Precursor;	SubName: Full=PLASMODESMATA CALLOSE-BINDING PROTEIN 3 {ECO:0000313|RefSeq:XP_008453264.1};	--	GO:0031225,anchored component of membrane; GO:0046658,anchored component of plasma membrane; GO:0009506,plasmodesma; GO:0001872,(1->3)-beta-D-glucan binding; GO:0004553,hydrolase activity, hydrolyzing O-glycosyl compounds; GO:0030247,polysaccharide binding	X8 domain
Cluster-28606.61558	0	0	0	15.71	24.46	13.72	0	0	0	416.63	655.7	358.24	11.4064	9.76066e-19	5.006e-16	up	K05277 leucoanthocyanidin dioxygenase [EC:1.14.11.19] | (RefSeq) leucoanthocyanidin dioxygenase (A)	PREDICTED: leucoanthocyanidin dioxygenase-like [Daucus carota subsp. sativus]	RecName: Full=Leucoanthocyanidin dioxygenase; Short=LDOX; Short=Leucocyanidin oxygenase; EC=1.14.11.19 {ECO:0000250|UniProtKB:Q96323}; AltName: Full=Anthocyanidin synthase; AltName: Full=Leucoanthocyanidin hydroxylase;	SubName: Full=Leucoanthocyanidin dioxygenase/anthocyanidin synthase {ECO:0000313|EMBL:KZN05935.1};	Iron/ascorbate family oxidoreductases	GO:0031418,L-ascorbic acid binding; GO:0050589,leucocyanidin oxygenase activity; GO:0046872,metal ion binding; GO:0009718,anthocyanin-containing compound biosynthetic process	2OG-Fe(II) oxygenase superfamily
Cluster-28606.40953	39.86	29.04	38.05	0	0	0	510.13	359.36	495.46	0	0	0	-11.2039	1.04483e-18	5.31715e-16	down	K08903 photosystem II 13kDa protein | (RefSeq) photosystem II reaction center PSB28 protein, chloroplastic (A)	PREDICTED: photosystem II reaction center PSB28 protein, chloroplastic [Daucus carota subsp. sativus]	RecName: Full=Photosystem II reaction center PSB28 protein, chloroplastic; AltName: Full=Photosystem II protein W-like; Flags: Precursor;	RecName: Full=Photosystem II reaction center Psb28 protein {ECO:0000256|RuleBase:RU003509};	--	GO:0009535,chloroplast thylakoid membrane; GO:0009654,photosystem II oxygen evolving complex; GO:0015979,photosynthesis	Psb28 protein
Cluster-28606.55933	26.46	28.35	15.07	0	0	0	609.15	636.05	353.11	0	0	0	-11.4209	1.17445e-18	5.93077e-16	down	K19791 iron transport multicopper oxidase | (RefSeq) hypothetical protein (A)	PREDICTED: L-ascorbate oxidase homolog [Daucus carota subsp. sativus]	RecName: Full=L-ascorbate oxidase homolog; EC=1.10.3.-; Flags: Precursor;	SubName: Full=Uncharacterized protein {ECO:0000313|EMBL:KZM93505.1};	Multicopper oxidases	GO:0005576,extracellular region; GO:0005507,copper ion binding; GO:0016491,oxidoreductase activity	Multicopper oxidase
Cluster-28606.77611	27.18	10.37	22.81	0	0	0	1295.79	484.35	1107.44	0	0	0	-12.2956	1.23762e-18	6.20208e-16	down	K03549 KUP system potassium uptake protein | (RefSeq) potassium transporter 8-like (A)	PREDICTED: potassium transporter 8-like [Daucus carota subsp. sativus]	RecName: Full=Potassium transporter 8; Short=AtHAK8; Short=AtPOT8;	RecName: Full=Potassium transporter {ECO:0000256|RuleBase:RU321113};	--	GO:0016021,integral component of membrane; GO:0005886,plasma membrane; GO:0015079,potassium ion transmembrane transporter activity	K+ potassium transporter
Cluster-28606.80438	4.67	4.84	4.44	0	0	0	343	349	332	0	0	0	-10.7828	1.28358e-18	6.38367e-16	down	K08330 autophagy-related protein 11 | (RefSeq) autophagy-related protein 11-like (A)	PREDICTED: autophagy-related protein 11-like [Daucus carota subsp. sativus]	RecName: Full=Autophagy-related protein 11 {ECO:0000303|PubMed:24563201};	SubName: Full=Uncharacterized protein {ECO:0000313|EMBL:KZN01138.1};	--	GO:1990316,Atg1/ULK1 kinase complex; GO:0005776,autophagosome; GO:0031410,cytoplasmic vesicle; GO:0034045,phagophore assembly site membrane; GO:0009506,plasmodesma; GO:0032947,protein-containing complex scaffold activity; GO:0042803,protein homodimerization activity; GO:0019901,protein kinase binding; GO:0000045,autophagosome assembly; GO:0006914,autophagy; GO:0000422,autophagy of mitochondrion; …	Autophagy protein Apg17
Cluster-28606.95627	17.3	12.15	18.36	0	0	0	529.14	363.09	571.77	0	0	0	-11.3071	1.31967e-18	6.51381e-16	down	K07277 outer membrane protein insertion porin family | (RefSeq) uncharacterized protein LOC108193144 (A)	PREDICTED: uncharacterized protein LOC108193144 [Daucus carota subsp. sativus]	--	SubName: Full=Uncharacterized protein {ECO:0000313|EMBL:KZM87712.1};	Predicted cell surface protein homologous to bacterial outer membrane proteins	GO:0019867,outer membrane	Surface antigen variable number repeat
Cluster-28606.32953	21.28	32.63	9.38	0	0	0	1067.56	1603.91	478.87	0	0	0	-12.3897	1.38788e-18	6.79935e-16	down	K10352 myosin heavy chain | (RefSeq) filament-like plant protein 7 (A)	PREDICTED: filament-like plant protein 7 [Daucus carota subsp. sativus]	RecName: Full=Filament-like plant protein 7; Short=AtFPP7;	SubName: Full=Uncharacterized protein {ECO:0000313|EMBL:KZM81461.1};	--	--	Filament-like plant protein, long coiled-coil
Cluster-28606.38719	21.42	25.74	47.27	0	0	0	512.15	599.99	1150.49	0	0	0	-11.9305	1.42023e-18	6.90632e-16	down	K03006 DNA-directed RNA polymerase II subunit RPB1 [EC:2.7.7.6] | (RefSeq) leucine-rich repeat extensin-like protein 1 (A)	PREDICTED: leucine-rich repeat extensin-like protein 4 [Daucus carota subsp. sativus]	RecName: Full=Leucine-rich repeat extensin-like protein 4; Short=AtLRX4; Short=LRR/EXTENSIN4; AltName: Full=Cell wall hydroxyproline-rich glycoprotein; Flags: Precursor;	SubName: Full=Uncharacterized protein {ECO:0000313|EMBL:KZM83853.1};	--	GO:0005618,cell wall; GO:0005576,extracellular region; GO:0009505,plant-type cell wall; GO:0009506,plasmodesma; GO:0005199,structural constituent of cell wall; GO:0071555,cell wall organization	Leucine rich repeat N-terminal domain
Cluster-28606.37096	15.28	9.49	15.95	0	0	0	616.79	374.74	655.18	0	0	0	-11.4791	1.57556e-18	7.60534e-16	down	K11584 serine/threonine-protein phosphatase 2A regulatory subunit B' | (RefSeq) serine/threonine protein phosphatase 2A 59 kDa regulatory subunit B' gamma isoform-like (A)	PREDICTED: serine/threonine protein phosphatase 2A 59 kDa regulatory subunit B' gamma isoform-like [Daucus carota subsp. sativus]	RecName: Full=Serine/threonine protein phosphatase 2A 59 kDa regulatory subunit B' gamma isoform; Short=AtB' gamma; Short=PP2A, B' subunit, gamma isoform;	RecName: Full=Serine/threonine protein phosphatase 2A regulatory subunit {ECO:0000256|PIRNR:PIRNR028043};	Serine/threonine protein phosphatase 2A, regulatory subunit	GO:0005737,cytoplasm; GO:0005829,cytosol; GO:0005634,nucleus; GO:0000159,protein phosphatase type 2A complex; GO:0008266,poly(U) RNA binding; GO:0019888,protein phosphatase regulator activity; GO:0009742,brassinosteroid mediated signaling pathway; GO:0006952,defense response; GO:0009908,flower development; GO:0009759,indole glucosinolate biosynthetic process; GO:0006555,methionine metabolic proce…	Protein phosphatase 2A regulatory B subunit (B56 family)
Cluster-28606.56489	19.77	15	17.59	0	0	0	459.24	339.76	415.93	0	0	0	-11.0357	1.66995e-18	8.00209e-16	down	K09517 DnaJ homolog subfamily B member 11 | (RefSeq) dnaJ protein ERDJ3B (A)	PREDICTED: dnaJ protein ERDJ3B [Daucus carota subsp. sativus]	RecName: Full=DnaJ protein ERDJ3B; AltName: Full=Chaperone protein dnaJ 19; Short=AtDjB19; Short=AtJ19; AltName: Full=Endoplasmic reticulum dnaJ domain-containing protein 3B; Short=AtERdj3B; AltName: Full=Protein SCJ1 homolog ERDJ3B; Flags: Precursor;	SubName: Full=Uncharacterized protein {ECO:0000313|EMBL:KZN10221.1};	Molecular chaperone (DnaJ superfamily)	GO:0005783,endoplasmic reticulum; GO:0005788,endoplasmic reticulum lumen; GO:0005886,plasma membrane; GO:0051082,unfolded protein binding; GO:0052033,pathogen-associated molecular pattern dependent induction by symbiont of host innate immune response; GO:0006457,protein folding	DnaJ domain
Cluster-28606.47251	6.89	10.85	7.48	0	0	0	333.26	514.14	368.01	0	0	0	-11.0212	1.83173e-18	8.69688e-16	down	K00700 1,4-alpha-glucan branching enzyme [EC:2.4.1.18] | (RefSeq) 1,4-alpha-glucan-branching enzyme-like isoform X1 (A)	PREDICTED: 1,4-alpha-glucan-branching enzyme-like isoform X1 [Daucus carota subsp. sativus]	RecName: Full=1,4-alpha-glucan-branching enzyme; EC=2.4.1.18; AltName: Full=Q-enzyme; AltName: Full=Starch-branching enzyme;	SubName: Full=Uncharacterized protein {ECO:0000313|EMBL:OAY50415.1};	1,4-alpha-glucan branching enzyme/starch branching enzyme II	GO:0009501,amyloplast; GO:0009507,chloroplast; GO:0003844,1,4-alpha-glucan branching enzyme activity; GO:0102752,1,4-alpha-glucan branching enzyme activity (using a glucosylated glycogenin as primer for glycogen synthesis); GO:0043169,cation binding; GO:0004553,hydrolase activity, hydrolyzing O-glycosyl compounds; GO:0005978,glycogen biosynthetic process; GO:0019252,starch biosynthetic process	Alpha amylase, catalytic domain
Cluster-28606.91687	0	0	0	21.57	17.89	18.22	0	0	0	488.23	409.06	406.71	11.3155	1.84144e-18	8.69688e-16	up	K19995 secretory carrier-associated membrane protein | (RefSeq) secretory carrier-associated membrane protein 3 (A)	PREDICTED: secretory carrier-associated membrane protein 3 [Daucus carota subsp. sativus]	RecName: Full=Secretory carrier-associated membrane protein 3; Short=AtSC3; Short=Secretory carrier membrane protein 3;	RecName: Full=Secretory carrier-associated membrane protein {ECO:0000256|RuleBase:RU363122}; Short=Secretory carrier membrane protein {ECO:0000256|RuleBase:RU363122};	Secretory carrier membrane protein	GO:0005768,endosome; GO:0005794,Golgi apparatus; GO:0016021,integral component of membrane; GO:0016020,membrane; GO:0005886,plasma membrane; GO:0005802,trans-Golgi network; GO:0030658,transport vesicle membrane; GO:0015031,protein transport	SCAMP family
Cluster-28606.47299	4.53	5.12	3.32	0	0	0	418.05	464.04	312.21	0	0	0	-11.0006	1.85902e-18	8.71719e-16	down	K11423 histone-lysine N-methyltransferase SETD2 [EC:2.1.1.43] | (RefSeq) histone-lysine N-methyltransferase ASHH2-like isoform X1 (A)	PREDICTED: histone-lysine N-methyltransferase ASHH2-like [Daucus carota subsp. sativus]	RecName: Full=Histone-lysine N-methyltransferase ASHH2; EC=2.1.1.43; AltName: Full=ASH1 homolog 2 {ECO:0000303|PubMed:19915673}; AltName: Full=H3-K4-HMTase; AltName: Full=Histone H3-K36 methyltransferase 8; Short=H3-K36-HMTase 8; AltName: Full=Protein EARLY FLOWERING IN SHORT DAYS; AltName: Full=Protein LAZARUS 2 {ECO:0000303|PubMed:20949080}; AltName: Full=Protein SET DOMAIN GROUP 8;	RecName: Full=Histone-lysine N-methyltransferase {ECO:0000256|SAAS:SAAS00591749}; EC=2.1.1.43 {ECO:0000256|SAAS:SAAS00591749};	Clathrin coat binding protein/Huntingtin interacting protein HIP1, involved in regulation of endocytosis	GO:0000775,chromosome, centromeric region; GO:0005634,nucleus; GO:0042800,histone methyltransferase activity (H3-K4 specific); GO:0008270,zinc ion binding; GO:0048653,anther development; GO:0016116,carotenoid metabolic process; GO:0009553,embryo sac development; GO:0010452,histone H3-K36 methylation; GO:0009910,negative regulation of flower development; GO:0048481,plant ovule development; GO:0009…	AWS domain
Cluster-28606.53268	36.72	42.97	26.78	0	0	0	420.19	474.5	311.71	0	0	0	-11.0146	1.96493e-18	9.14848e-16	down	--	PREDICTED: putative nuclear RNA export factor SDE5 isoform X2 [Daucus carota subsp. sativus]	RecName: Full=Putative nuclear RNA export factor SDE5 {ECO:0000305}; AltName: Full=Protein SILENCING DEFECTIVE 5 {ECO:0000303|PubMed:17397509};	SubName: Full=Uncharacterized protein {ECO:0000313|EMBL:KZM99547.1};	Predicted MutS-related protein involved in mismatch repair	GO:0006952,defense response; GO:0010267,production of ta-siRNAs involved in RNA interference	Domain of unknown function (DUF1771)
Cluster-28606.89832	0	0	0	13.75	19.21	10.74	0	0	0	438.22	619.2	336.54	11.3794	2.07378e-18	9.58731e-16	up	--	PREDICTED: uncharacterized protein LOC108228108 [Daucus carota subsp. sativus]	RecName: Full=Importin subunit alpha-5 {ECO:0000305}; Short=IMPa-5 {ECO:0000303|PubMed:18836040}; AltName: Full=Importin subunit alpha {ECO:0000255|PIRNR:PIRNR005673};	SubName: Full=Uncharacterized protein {ECO:0000313|EMBL:KZN12123.1};	Karyopherin (importin) alpha	GO:0005829,cytosol; GO:0005643,nuclear pore; GO:0005654,nucleoplasm; GO:0008139,nuclear localization sequence binding; GO:0008565,protein transporter activity; GO:0006607,NLS-bearing protein import into nucleus	--
Cluster-28606.72137	0	0	0	7.71	20.95	25.5	0	0	0	290.1	797.55	942.49	11.8469	2.33877e-18	1.07368e-15	up	K01495 GTP cyclohydrolase IA [EC:3.5.4.16] | (RefSeq) GTP cyclohydrolase 1 (A)	PREDICTED: GTP cyclohydrolase 1 [Daucus carota subsp. sativus]	RecName: Full=GTP cyclohydrolase 1 {ECO:0000305}; EC=3.5.4.16 {ECO:0000269|PubMed:12221287}; AltName: Full=GTP cyclohydrolase I {ECO:0000303|PubMed:12221287};	SubName: Full=Core region of GTP cyclohydrolase I family protein {ECO:0000313|EMBL:EEE98934.1};	GTP cyclohydrolase I	GO:0005737,cytoplasm; GO:0005525,GTP binding; GO:0003934,GTP cyclohydrolase I activity; GO:0042803,protein homodimerization activity; GO:0008270,zinc ion binding; GO:0035998,7,8-dihydroneopterin 3'-triphosphate biosynthetic process; GO:0006729,tetrahydrobiopterin biosynthetic process; GO:0046654,tetrahydrofolate biosynthetic process	GTP cyclohydrolase I
Cluster-28606.62943	0.81	1	0.77	5.11	7.13	12.18	70.75	85.65	68.12	454.26	642.3	1059.11	3.30149	2.39029e-18	1.08971e-15	up	K03006 DNA-directed RNA polymerase II subunit RPB1 [EC:2.7.7.6] | (RefSeq) DNA-directed RNA polymerase II subunit 1 (A)	PREDICTED: DNA-directed RNA polymerase II subunit 1 [Daucus carota subsp. sativus]	RecName: Full=DNA-directed RNA polymerase II subunit 1; AltName: Full=DNA-directed RNA polymerase II subunit RPB1; Short=DNA polymerase II subunit B1; EC=2.7.7.6; AltName: Full=DNA-directed RNA polymerase III largest subunit;	RecName: Full=DNA-directed RNA polymerase subunit {ECO:0000256|RuleBase:RU004279}; EC=2.7.7.6 {ECO:0000256|RuleBase:RU004279};	RNA polymerase II, large subunit	GO:0009507,chloroplast; GO:0005665,RNA polymerase II, core complex; GO:0009506,plasmodesma; GO:0005773,vacuole; GO:0003677,DNA binding; GO:0003899,DNA-directed 5'-3' RNA polymerase activity; GO:0046872,metal ion binding; GO:0006366,transcription by RNA polymerase II	RNA polymerase Rpb1, domain 4
Cluster-28606.91659	7.94	12.21	10.1	0	0	0	300.92	453	390.05	0	0	0	-10.9364	2.40787e-18	1.09015e-15	down	K14304 nuclear pore complex protein Nup85 | (RefSeq) nuclear pore complex protein NUP85 (A)	PREDICTED: nuclear pore complex protein NUP85 [Daucus carota subsp. sativus]	RecName: Full=Nuclear pore complex protein NUP85; AltName: Full=Nuclear pore complex protein NUP75 {ECO:0000303|PubMed:21189294}; AltName: Full=Nucleoporin 75; AltName: Full=Nucleoporin 85;	SubName: Full=Uncharacterized protein {ECO:0000313|EMBL:KZN11812.1};	Nuclear pore complex component (sc Nup85)	GO:0005635,nuclear envelope; GO:0031080,nuclear pore outer ring; GO:0017056,structural constituent of nuclear pore; GO:0006406,mRNA export from nucleus; GO:0045893,positive regulation of transcription, DNA-templated; GO:0006606,protein import into nucleus; GO:0009737,response to abscisic acid	Nup85 Nucleoporin
Cluster-28606.53942	0	0	0	14.92	20.82	23.32	0	0	0	231.78	326.38	359.11	10.7528	2.76748e-18	1.24049e-15	up	K09875 aquaporin SIP | (RefSeq) aquaporin SIP1-1-like (A)	PREDICTED: aquaporin SIP1-1-like [Daucus carota subsp. sativus]	RecName: Full=Aquaporin SIP1-1; AltName: Full=OsSIP1;1; AltName: Full=Small basic intrinsic protein 1-1;	SubName: Full=Aquaporin protein AQU20 {ECO:0000313|EMBL:AGG39698.1};	Aquaporin (major intrinsic protein family)	GO:0005887,integral component of plasma membrane; GO:0015250,water channel activity; GO:0034220,ion transmembrane transport	Major intrinsic protein
Cluster-11412.0	0	0	0	16.96	22.59	23.81	0	0	0	236	317	329	10.7028	2.77773e-18	1.24049e-15	up	--	PREDICTED: uncharacterized protein LOC108206724 [Daucus carota subsp. sativus]	--	SubName: Full=Uncharacterized protein {ECO:0000313|EMBL:KZN06262.1};	Uncharacterized conserved protein	--	Anticodon-binding domain
Cluster-28606.51841	0	0	0	2.93	7.71	9.16	0	0	0.02	276.45	737.28	845.72	11.7224	2.79666e-18	1.24051e-15	up	--	PREDICTED: protein LOW PSII ACCUMULATION 3, chloroplastic [Daucus carota subsp. sativus]	RecName: Full=Protein LOW PSII ACCUMULATION 3, chloroplastic; Flags: Precursor;	SubName: Full=Uncharacterized protein {ECO:0000313|EMBL:KZM91265.1};	--	GO:0009507,chloroplast; GO:0009570,chloroplast stroma; GO:0009535,chloroplast thylakoid membrane; GO:0009735,response to cytokinin	Domain of unknown function (DUF1995)
Cluster-28606.52229	22.43	33.56	17.36	0	0	0	429.88	625.62	338.5	0	0	0	-11.2178	2.87557e-18	1.26695e-15	down	--	PREDICTED: peroxisome biogenesis protein 22-like [Daucus carota subsp. sativus]	RecName: Full=Peroxisome biogenesis protein 22; AltName: Full=Peroxin-22; Short=AtPEX22;	SubName: Full=Uncharacterized protein {ECO:0000313|EMBL:KZM95969.1};	--	GO:0016021,integral component of membrane; GO:0005778,peroxisomal membrane; GO:0007031,peroxisome organization; GO:0015031,protein transport	--
Cluster-28606.60767	0	0	0	4.92	5.77	7	0	0	0	258.94	307.35	361.15	10.7811	2.93868e-18	1.28612e-15	up	K05657 ATP-binding cassette, subfamily B (MDR/TAP), member 10 | (RefSeq) ABC transporter B family member 27-like (A)	PREDICTED: ABC transporter B family member 25-like [Daucus carota subsp. sativus]	RecName: Full=ABC transporter B family member 25; Short=ABC transporter ABCB.25; Short=OsABCB25; AltName: Full=Protein ALS1 homolog;	SubName: Full=Uncharacterized protein {ECO:0000313|EMBL:KZN02805.1};	Peptide exporter, ABC superfamily	GO:0016021,integral component of membrane; GO:0005774,vacuolar membrane; GO:0005524,ATP binding; GO:0042626,ATPase activity, coupled to transmembrane movement of substances	Predicted ATPase of the ABC class
Cluster-28606.51065	10.62	37.8	33.68	0	0	0	447.23	1558.47	1444.15	0	0	0	-12.5206	3.11668e-18	1.35499e-15	down	K15333 tRNA guanosine-2'-O-methyltransferase [EC:2.1.1.34] | (RefSeq) uncharacterized protein LOC104224633 (A)	PREDICTED: subtilisin-like protease SBT1.4 [Daucus carota subsp. sativus]	RecName: Full=Subtilisin-like protease SBT1.4 {ECO:0000303|PubMed:16193095}; EC=3.4.21.- {ECO:0000255|PROSITE-ProRule:PRU10082}; AltName: Full=Subtilase subfamily 1 member 4 {ECO:0000303|PubMed:16193095}; Short=AtSBT1.4 {ECO:0000303|PubMed:16193095}; Flags: Precursor;	SubName: Full=Uncharacterized protein {ECO:0000313|EMBL:KZM89949.1};	--	GO:0048046,apoplast; GO:0009505,plant-type cell wall; GO:0005774,vacuolar membrane; GO:0005773,vacuole; GO:0004252,serine-type endopeptidase activity; GO:0010150,leaf senescence; GO:0010223,secondary shoot formation	PA domain
Cluster-28606.73173	0	0	0	7.56	12.89	12.05	0	0	0	220.22	379.81	345.47	10.785	3.18347e-18	1.37492e-15	up	K00020 3-hydroxyisobutyrate dehydrogenase [EC:1.1.1.31] | (RefSeq) probable 3-hydroxyisobutyrate dehydrogenase-like 1, mitochondrial (A)	hypothetical protein DCAR_010689 [Daucus carota subsp. sativus]	RecName: Full=Probable 3-hydroxyisobutyrate dehydrogenase-like 1, mitochondrial; Short=HIBADH-like; EC=1.1.1.31; Flags: Precursor;	SubName: Full=Uncharacterized protein {ECO:0000313|EMBL:KZN01935.1};	Predicted dehydrogenase	GO:0005829,cytosol; GO:0005739,mitochondrion; GO:0008442,3-hydroxyisobutyrate dehydrogenase activity; GO:0051287,NAD binding; GO:0004616,phosphogluconate dehydrogenase (decarboxylating) activity; GO:0006574,valine catabolic process	Shikimate / quinate 5-dehydrogenase
Cluster-28606.78371	0	0	0	7.98	15.56	12.11	0	0	0	235.58	464.82	351.99	10.9351	3.20766e-18	1.37632e-15	up	K20715 phototropin [EC:2.7.11.1] | (RefSeq) phototropin-2 (A)	putative LOV domain-containing protein [Actaea racemosa]	RecName: Full=Phototropin-2; EC=2.7.11.1; AltName: Full=Defective in chloroplast avoidance protein 1; AltName: Full=Non-phototropic hypocotyl 1-like protein 1; Short=AtKin7; Short=NPH1-like protein 1;	SubName: Full=Putative LOV domain-containing protein {ECO:0000313|EMBL:AML76709.1};	--	GO:0005794,Golgi apparatus; GO:0016020,membrane; GO:0005634,nucleus; GO:0005886,plasma membrane; GO:0005524,ATP binding; GO:0009882,blue light photoreceptor activity; GO:0010181,FMN binding; GO:0042802,identical protein binding; GO:0016301,kinase activity; GO:0000155,phosphorelay sensor kinase activity; GO:0004674,protein serine/threonine kinase activity; GO:0009902,chloroplast relocation; GO:000…	PAS fold
Cluster-28606.19920	40.57	38.05	32.01	0	0	0	379.61	342	304.63	0	0	0	-10.7884	3.42581e-18	1.46038e-15	down	K17808 mitochondrial protein import protein ZIM17 | (RefSeq) uncharacterized protein LOC108206209 (A)	PREDICTED: uncharacterized protein LOC108206209 [Daucus carota subsp. sativus]	--	SubName: Full=Uncharacterized protein {ECO:0000313|EMBL:KZN06379.1};	Uncharacterized conserved protein	GO:0016021,integral component of membrane; GO:0008270,zinc ion binding	DNL zinc finger
Cluster-28606.88530	12.97	23.33	19.28	0	0	0	301.72	529.01	456.66	0	0	0	-11.1055	3.71088e-18	1.57169e-15	down	K11826 AP-2 complex subunit mu-1 | (RefSeq) AP-2 complex subunit mu (A)	PREDICTED: AP-2 complex subunit mu [Daucus carota subsp. sativus]	RecName: Full=AP-2 complex subunit mu; AltName: Full=Adaptor protein complex AP-2 subunit mu; AltName: Full=Adaptor protein-2 mu-adaptin; AltName: Full=Adaptor-related protein complex 2 subunit mu; AltName: Full=At-muA-Ad; AltName: Full=Clathrin assembly protein complex 2 mu medium chain; AltName: Full=Mu2-adaptin; AltName: Full=Protein AP47/50; Short=AtAP47/50;	SubName: Full=Uncharacterized protein {ECO:0000313|EMBL:KZN07440.1};	Adaptor complexes medium subunit family	GO:0030131,clathrin adaptor complex; GO:0005905,clathrin-coated pit; GO:0005794,Golgi apparatus; GO:0005886,plasma membrane; GO:0008289,lipid binding; GO:0006897,endocytosis; GO:0006886,intracellular protein transport	Adaptor complexes medium subunit family
Cluster-36480.1	5.24	5.3	4.76	0	0	0	322.72	320.49	298.6	0	0	0	-10.6626	3.86079e-18	1.6247e-15	down	--	PREDICTED: uncharacterized protein LOC108202516 [Daucus carota subsp. sativus]	--	SubName: Full=Uncharacterized protein {ECO:0000313|EMBL:KZM83411.1};	--	--	Plant protein of unknown function (DUF863)
Cluster-28606.61696	12.16	21.31	13.83	0	0	0	320.87	548.81	371.72	0	0	0	-11.0509	4.28401e-18	1.79131e-15	down	K01892 histidyl-tRNA synthetase [EC:6.1.1.21] | (RefSeq) histidine--tRNA ligase, chloroplastic/mitochondrial isoform X1 (A)	PREDICTED: histidine--tRNA ligase, chloroplastic/mitochondrial isoform X1 [Daucus carota subsp. sativus]	RecName: Full=Histidine--tRNA ligase, chloroplastic/mitochondrial {ECO:0000305}; EC=6.1.1.21 {ECO:0000305}; AltName: Full=Histidyl-tRNA synthetase {ECO:0000305}; Short=HisRS {ECO:0000305}; AltName: Full=Histidyl-tRNA synthetase 1 {ECO:0000303|PubMed:9684861}; Short=AtHRS1 {ECO:0000303|PubMed:9684861}; Flags: Precursor;	SubName: Full=Uncharacterized protein {ECO:0000313|EMBL:KZM94439.1};	Histidyl-tRNA synthetase	GO:0009507,chloroplast; GO:0005739,mitochondrion; GO:0005524,ATP binding; GO:0004821,histidine-tRNA ligase activity; GO:0006427,histidyl-tRNA aminoacylation	tRNA synthetases class II core domain (F)
Cluster-28606.26227	5.81	6.81	6.73	0	0	0	285.77	328.11	336.9	0	0	0	-10.675	4.36802e-18	1.81488e-15	down	K12182 hepatocyte growth factor-regulated tyrosine kinase substrate | (RefSeq) TOM1-like protein 9 (A)	PREDICTED: vacuolar protein sorting-associated protein 27-like isoform X1 [Daucus carota subsp. sativus]	RecName: Full=TOM1-like protein 6 {ECO:0000305};	SubName: Full=Uncharacterized protein {ECO:0000313|EMBL:KZM95416.1};	Cytosolic sorting protein GGA2/TOM1	GO:0005737,cytoplasm; GO:0005769,early endosome; GO:0031901,early endosome membrane; GO:0005771,multivesicular body; GO:0005886,plasma membrane; GO:0043130,ubiquitin binding; GO:0043328,protein transport to vacuole involved in ubiquitin-dependent protein catabolic process via the multivesicular body sorting pathway	Wap1 domain
Cluster-28606.78639	37.43	56.83	33.84	0	0	0	344.36	502.05	316.65	0	0	0	-10.9578	4.61473e-18	1.90533e-15	down	K03263 translation initiation factor 5A | (RefSeq) eukaryotic translation initiation factor 5A-2 (A)	KOW domain-containing protein/eIF-5a domain-containing protein [Cephalotus follicularis]	RecName: Full=Eukaryotic translation initiation factor 5A; Short=eIF-5A;	RecName: Full=Eukaryotic translation initiation factor 5A {ECO:0000256|RuleBase:RU362005}; Short=eIF-5A {ECO:0000256|RuleBase:RU362005};	Translation initiation factor 5A (eIF-5A)	GO:0043022,ribosome binding; GO:0003746,translation elongation factor activity; GO:0003743,translation initiation factor activity; GO:0045901,positive regulation of translational elongation; GO:0045905,positive regulation of translational termination; GO:0006452,translational frameshifting	Eukaryotic elongation factor 5A hypusine, DNA-binding OB fold
Cluster-28606.77843	0	0	0	2.52	2.74	2.14	0	0	0	369.04	406.49	306.86	11.0288	4.79746e-18	1.9684e-15	up	K01177 beta-amylase [EC:3.2.1.2] | (RefSeq) Beta-amylase 1, chloroplastic (A)	PREDICTED: uncharacterized protein LOC108207949 isoform X1 [Daucus carota subsp. sativus]	--	SubName: Full=Uncharacterized protein {ECO:0000313|EMBL:OIT08204.1};	RAVE (regulator of V-ATPase assembly) complex subunit RAV1/DMX protein, WD repeat superfamily	--	Anaphase-promoting complex subunit 4 WD40 domain
Cluster-28606.45760	0.04	0	0	19.04	15.65	51.67	2.22	0	0	985.28	819.59	2620.97	11.1512	5.17583e-18	2.11045e-15	up	K01176 alpha-amylase [EC:3.2.1.1] | (RefSeq) alpha-amylase 3, chloroplastic isoform X1 (A)	PREDICTED: alpha-amylase 3, chloroplastic isoform X1 [Daucus carota subsp. sativus]	RecName: Full=Alpha-amylase 3, chloroplastic {ECO:0000303|PubMed:15637061}; Short=AtAMY3 {ECO:0000303|PubMed:15637061}; EC=3.2.1.1 {ECO:0000269|PubMed:24089528}; AltName: Full=1,4-alpha-D-glucan glucanohydrolase; Flags: Precursor;	SubName: Full=Uncharacterized protein {ECO:0000313|EMBL:KZM85190.1};	Alpha-amylase	GO:0009507,chloroplast; GO:0009570,chloroplast stroma; GO:0004556,alpha-amylase activity; GO:0103025,alpha-amylase activity (releasing maltohexaose); GO:0005509,calcium ion binding; GO:0005983,starch catabolic process	Alpha amylase, catalytic domain
Cluster-28606.86385	3.96	3.28	5.15	0	0	0	411.26	334.58	544.68	0	0	0	-11.1237	5.22046e-18	2.11551e-15	down	K12842 U2-associated protein SR140 | (RefSeq) protein RRC1-like isoform X1 (A)	PREDICTED: protein RRC1-like isoform X1 [Daucus carota subsp. sativus]	RecName: Full=Protein RRC1 {ECO:0000303|PubMed:22324426}; AltName: Full=Reduced red-light responses in cry1cry2 background 1 {ECO:0000303|PubMed:22324426};	SubName: Full=Uncharacterized protein {ECO:0000313|EMBL:KZN11856.1};	Predicted splicing regulator, contains RRM, SWAP and RPR domains	GO:0016607,nuclear speck; GO:0003723,RNA binding; GO:0006397,mRNA processing; GO:0008380,RNA splicing	CTD kinase subunit gamma CTK3
Cluster-28606.52474	0.1	0	0	8.53	9.87	10.42	3.55	0	0	308.45	360.81	369.86	8.08394	5.4269e-18	2.18568e-15	up	K14298 mRNA export factor | (RefSeq) protein RAE1 (A)	PREDICTED: protein RAE1 [Daucus carota subsp. sativus]	RecName: Full=Protein RAE1 {ECO:0000303|PubMed:21189294}; AltName: Full=RNA export factor 1 {ECO:0000303|PubMed:21189294};	SubName: Full=Uncharacterized protein {ECO:0000313|EMBL:KZM90793.1};	mRNA export protein (contains WD40 repeats)	GO:0080008,Cul4-RING E3 ubiquitin ligase complex; GO:0005829,cytosol; GO:0005635,nuclear envelope; GO:0005643,nuclear pore; GO:0003723,RNA binding; GO:0043130,ubiquitin binding; GO:0051028,mRNA transport; GO:0006606,protein import into nucleus; GO:0006405,RNA export from nucleus; GO:0000972,transcription-dependent tethering of RNA polymerase II gene DNA at nuclear periphery	Anaphase-promoting complex subunit 4 WD40 domain
Cluster-28606.62540	54.15	237.94	355.16	1.91	1.76	1.19	827.67	3527.1	5524.23	29.35	27.31	18.12	-6.94417	5.6416e-18	2.25829e-15	down	K02695 photosystem I subunit VI | (RefSeq) photosystem I reaction center subunit VI, chloroplastic-like (A)	PREDICTED: photosystem I reaction center subunit VI, chloroplastic-like [Daucus carota subsp. sativus]	RecName: Full=Photosystem I reaction center subunit VI, chloroplastic; Short=PSI-H; AltName: Full=Light-harvesting complex I 11 kDa protein; Flags: Precursor;	SubName: Full=Uncharacterized protein {ECO:0000313|EMBL:KZM89576.1};	--	GO:0009535,chloroplast thylakoid membrane; GO:0016021,integral component of membrane; GO:0009538,photosystem I reaction center; GO:0015979,photosynthesis	Photosystem I reaction centre subunit VI
Cluster-28606.48417	12.25	11.07	11.09	0	0	0	338.43	298.63	312.05	0	0	0	-10.6757	5.80054e-18	2.30784e-15	down	K17261 adenylyl cyclase-associated protein | (RefSeq) cyclase-associated protein 1-like (A)	PREDICTED: cyclase-associated protein 1-like [Daucus carota subsp. sativus]	RecName: Full=Cyclase-associated protein 1; Short=AtCAP1; AltName: Full=Adenylyl cyclase-associated protein;	RecName: Full=Adenylyl cyclase-associated protein {ECO:0000256|RuleBase:RU000647};	Adenylate cyclase-associated protein (CAP/Srv2p)	GO:0030864,cortical actin cytoskeleton; GO:0005829,cytosol; GO:0003779,actin binding; GO:0008179,adenylate cyclase binding; GO:0030036,actin cytoskeleton organization; GO:0008154,actin polymerization or depolymerization; GO:0007163,establishment or maintenance of cell polarity; GO:0045761,regulation of adenylate cyclase activity; GO:0007165,signal transduction; GO:0009826,unidimensional cell grow…	Adenylate cyclase associated (CAP) C terminal
Cluster-28606.35841	29.37	28.8	19.16	0	0	0	433.61	412.17	287.83	0	0	0	-10.9291	6.19837e-18	2.45127e-15	down	--	hypothetical protein TSUD_70320 [Trifolium subterraneum]	--	SubName: Full=Uncharacterized protein {ECO:0000313|EMBL:KZN09247.1};	--	GO:0016021,integral component of membrane; GO:0000166,nucleotide binding	Trypsin-like peptidase domain
Cluster-28606.46612	0	0	0	66.64	86.61	26.7	0	0	0	1062.41	1393.52	421.76	12.4474	6.77267e-18	2.66235e-15	up	K23222 nuclease HARBI1 [EC:3.1.-.-] | (RefSeq) putative nuclease HARBI1 (A)	PREDICTED: putative nuclease HARBI1 [Daucus carota subsp. sativus]	RecName: Full=Protein ALP1-like {ECO:0000305}; EC=3.1.-.-;	SubName: Full=Uncharacterized protein {ECO:0000313|EMBL:AHL69788.1};	Predicted transposase	GO:0005634,nucleus; GO:0046872,metal ion binding; GO:0004518,nuclease activity	Plant transposon protein
Cluster-28606.50364	0	0	0	1.94	3.77	3.52	0	0	0	207.73	408.91	368.33	10.8344	7.10007e-18	2.77444e-15	up	K15255 ATP-dependent DNA helicase PIF1 [EC:3.6.4.12] | (RefSeq) uncharacterized protein LOC108221463 (A)	PREDICTED: uncharacterized protein LOC108198216 [Daucus carota subsp. sativus]	RecName: Full=Replication protein A 70 kDa DNA-binding subunit B; Short=AtRPA70B; AltName: Full=AtRPA1-5; AltName: Full=Replication factor A protein 1B; AltName: Full=Replication protein A 1B; Short=AtRPA1B;	RecName: Full=ATP-dependent DNA helicase {ECO:0000256|RuleBase:RU363044}; EC=3.6.4.12 {ECO:0000256|RuleBase:RU363044};	DNA helicase PIF1/RRM3	GO:0005634,nucleus; GO:0003677,DNA binding; GO:0046872,metal ion binding; GO:0006310,DNA recombination; GO:0006281,DNA repair; GO:0006260,DNA replication; GO:0010224,response to UV-B	ATPase domain predominantly from Archaea
Cluster-28606.59863	21.94	63.67	31.57	0	0	0	409.65	1156.27	600.05	0	0	0	-11.8436	7.47748e-18	2.90462e-15	down	K02885 large subunit ribosomal protein L19e | (RefSeq) 60S ribosomal protein L19-1 (A)	PREDICTED: 60S ribosomal protein L19-1 [Daucus carota subsp. sativus]	RecName: Full=60S ribosomal protein L19-1; AltName: Full=Protein EMBRYO DEFECTIVE 2386;	RecName: Full=Ribosomal protein L19 {ECO:0000256|RuleBase:RU000574};	60s ribosomal protein L19	GO:0005829,cytosol; GO:0022625,cytosolic large ribosomal subunit; GO:0022626,cytosolic ribosome; GO:0016020,membrane; GO:0005730,nucleolus; GO:0005886,plasma membrane; GO:0009506,plasmodesma; GO:0042788,polysomal ribosome; GO:0003729,mRNA binding; GO:0003735,structural constituent of ribosome; GO:0006412,translation	Ribosomal protein L19e
Cluster-28606.78279	80.25	95.81	81.52	0	0	0	278	305.44	286.58	0	0	0	-10.5465	8.02565e-18	3.09922e-15	down	K02924 large subunit ribosomal protein L39e | (RefSeq) hypothetical protein (A)	hypothetical protein POPTR_006G260900v3 [Populus trichocarpa]	RecName: Full=60S ribosomal protein L39-1;	SubName: Full=Ribosomal protein L39e, putative {ECO:0000313|EMBL:EEF38862.1};	60s ribosomal protein L39	GO:0022625,cytosolic large ribosomal subunit; GO:0003723,RNA binding; GO:0003735,structural constituent of ribosome; GO:0006412,translation	Ribosomal L39 protein
Cluster-28606.69159	0	0	0	243.31	132.24	312.6	0	0	0	697	375.51	950	11.943	8.41004e-18	3.22867e-15	up	--	PREDICTED: uncharacterized protein ycf23-like [Daucus carota subsp. sativus]	RecName: Full=Uncharacterized protein ycf23;	SubName: Full=Uncharacterized protein {ECO:0000313|EMBL:KZN04251.1};	--	GO:0009507,chloroplast; GO:0003824,catalytic activity	Thiazole biosynthesis protein ThiG
Cluster-18369.0	2.76	2.97	3.46	0	0	0	289.75	305.43	369.4	0	0	0	-10.6971	9.11148e-18	3.47762e-15	down	K20178 vacuolar protein sorting-associated protein 8 | (RefSeq) vacuolar protein sorting-associated protein 8 homolog isoform X1 (A)	PREDICTED: vacuolar protein sorting-associated protein 8 homolog isoform X1 [Daucus carota subsp. sativus]	--	SubName: Full=Uncharacterized protein {ECO:0000313|EMBL:KZM98684.1};	Vacuolar assembly/sorting protein VPS8	GO:0005622,intracellular; GO:0006886,intracellular protein transport; GO:0016192,vesicle-mediated transport	Anaphase-promoting complex subunit 4 WD40 domain
Cluster-28606.46280	9.7	8.33	6.94	0	0	0	395	332	288	0	0	0	-10.7724	9.24652e-18	3.50876e-15	down	K22390 acid phosphatase type 7 | (RefSeq) probable inactive purple acid phosphatase 2 (A)	PREDICTED: probable inactive purple acid phosphatase 2 [Daucus carota subsp. sativus]	RecName: Full=Probable inactive purple acid phosphatase 2; Flags: Precursor;	RecName: Full=Purple acid phosphatase {ECO:0000256|RuleBase:RU361203}; EC=3.1.3.2 {ECO:0000256|RuleBase:RU361203};	Purple acid phosphatase	GO:0009507,chloroplast; GO:0009941,chloroplast envelope; GO:0005768,endosome; GO:0005576,extracellular region; GO:0005794,Golgi apparatus; GO:0005740,mitochondrial envelope; GO:0005739,mitochondrion; GO:0005802,trans-Golgi network; GO:0003993,acid phosphatase activity; GO:0046872,metal ion binding; GO:0030943,mitochondrion targeting sequence binding; GO:0045040,protein import into mitochondrial o…	N-terminal domain of E3 ubiquitin-protein ligase HECW1 and 2
Cluster-28606.53520	26.29	18.9	35.03	0	0	0	481.37	336.39	652.71	0	0	0	-11.314	1.03804e-17	3.9164e-15	down	K14821 bud site selection protein 20 | (RefSeq) zinc finger protein 593 (A)	PREDICTED: zinc finger protein 593 [Daucus carota subsp. sativus]	--	SubName: Full=Uncharacterized protein {ECO:0000313|EMBL:KZM97638.1};	U1-like Zn-finger-containing protein, probabl erole in RNA processing/splicing	GO:0003676,nucleic acid binding; GO:0008270,zinc ion binding	Zinc-finger of C2H2 type
Cluster-28606.75994	14.28	12.87	13.92	0	0	0	317.18	278.45	314.7	0	0	0	-10.6158	1.12117e-17	4.20588e-15	down	K19995 secretory carrier-associated membrane protein | (RefSeq) secretory carrier-associated membrane protein 3 (A)	PREDICTED: secretory carrier-associated membrane protein 3 [Daucus carota subsp. sativus]	RecName: Full=Secretory carrier-associated membrane protein 3; Short=AtSC3; Short=Secretory carrier membrane protein 3;	RecName: Full=Secretory carrier-associated membrane protein {ECO:0000256|RuleBase:RU363122}; Short=Secretory carrier membrane protein {ECO:0000256|RuleBase:RU363122};	Secretory carrier membrane protein	GO:0005768,endosome; GO:0005794,Golgi apparatus; GO:0016021,integral component of membrane; GO:0016020,membrane; GO:0005886,plasma membrane; GO:0005802,trans-Golgi network; GO:0030658,transport vesicle membrane; GO:0015031,protein transport	SCAMP family
Cluster-28606.55494	6.79	11.77	8.49	0	0	0	274.74	466.13	349.73	0	0	0	-10.865	1.26402e-17	4.71479e-15	down	K04496 C-terminal binding protein | (RefSeq) hypothetical protein (A)	PREDICTED: C-terminal binding protein AN [Daucus carota subsp. sativus]	RecName: Full=C-terminal binding protein AN; Short=CtBP; AltName: Full=Protein ANGUSTIFOLIA; AltName: Full=Protein DETORQUEO;	SubName: Full=Uncharacterized protein {ECO:0000313|EMBL:KZN07799.1};	Transcription factor CtBP	GO:0010494,cytoplasmic stress granule; GO:0005829,cytosol; GO:0005874,microtubule; GO:0005802,trans-Golgi network; GO:0042802,identical protein binding; GO:0051287,NAD binding; GO:0042803,protein homodimerization activity; GO:0048444,floral organ morphogenesis; GO:0048530,fruit morphogenesis; GO:0031129,inductive cell-cell signaling; GO:0009965,leaf morphogenesis; GO:0000226,microtubule cytoskele…	D-isomer specific 2-hydroxyacid dehydrogenase, NAD binding domain
Cluster-28606.65865	22.71	11.28	22.85	0	0	0	701	340.06	717.85	0	0	0	-11.5775	1.2752e-17	4.72963e-15	down	K12175 COP9 signalosome complex subunit 1 | (RefSeq) probable methyltransferase PMT15 (A)	PREDICTED: probable methyltransferase PMT15 [Daucus carota subsp. sativus]	RecName: Full=Probable methyltransferase PMT15; EC=2.1.1.-;	SubName: Full=Uncharacterized protein {ECO:0000313|EMBL:KZN07753.1};	--	GO:0005737,cytoplasm; GO:0005768,endosome; GO:0005794,Golgi apparatus; GO:0000139,Golgi membrane; GO:0016021,integral component of membrane; GO:0005802,trans-Golgi network; GO:0008757,S-adenosylmethionine-dependent methyltransferase activity; GO:0032259,methylation	Methyltransferase domain
Cluster-28606.45492	0	0	0	5.98	12.27	5.63	0	0	0	357.4	742.81	329.79	11.3837	1.29166e-17	4.7472e-15	up	K15923 alpha-L-fucosidase 2 [EC:3.2.1.51] | (RefSeq) alpha-L-fucosidase 2-like isoform X1 (A)	PREDICTED: alpha-L-fucosidase 2-like isoform X1 [Daucus carota subsp. sativus]	RecName: Full=Alpha-L-fucosidase 2; EC=3.2.1.51; AltName: Full=Alpha-1,2-fucosidase 2; AltName: Full=Alpha-L-fucosidase 95A; Short=AtFuc95A; AltName: Full=Alpha-L-fucoside fucohydrolase 2; AltName: Full=Protein ALTERED XYLOGLUCAN 8; Flags: Precursor;	SubName: Full=Uncharacterized protein {ECO:0000313|EMBL:KZN09000.1};	--	GO:0048046,apoplast; GO:0047513,1,2-alpha-L-fucosidase activity; GO:0008152,metabolic process	Lambda phage tail tube protein, TTP
Cluster-28606.95735	13.78	8.84	10.93	0	0	0	483.17	303.16	390.14	0	0	0	-10.9912	1.2944e-17	4.7472e-15	down	K18835 WRKY transcription factor 2 | (RefSeq) WRKY transcription factor WRKY24 (A)	PREDICTED: WRKY transcription factor 44 [Daucus carota subsp. sativus]	RecName: Full=WRKY transcription factor 44; AltName: Full=Protein TRANSPARENT TESTA GLABRA 2; AltName: Full=WRKY DNA-binding protein 44;	SubName: Full=Uncharacterized protein {ECO:0000313|EMBL:KZM97681.1};	--	GO:0005634,nucleus; GO:0003700,DNA-binding transcription factor activity; GO:0043565,sequence-specific DNA binding; GO:0009957,epidermal cell fate specification; GO:0010214,seed coat development; GO:0006351,transcription, DNA-templated	WRKY DNA -binding domain
Cluster-28606.43481	32.26	25.79	60.25	0	0	0	550.36	427.28	1045.99	0	0	0	-11.775	1.33703e-17	4.8763e-15	down	--	PREDICTED: formimidoyltransferase-cyclodeaminase [Daucus carota subsp. sativus]	--	SubName: Full=Uncharacterized protein {ECO:0000313|EMBL:KZM99652.1};	--	GO:0005542,folic acid binding; GO:0016740,transferase activity; GO:0008152,metabolic process	Formiminotransferase domain, N-terminal subdomain
Cluster-28606.38569	0	0	0	31.93	34.4	38.33	0	0	0	248.18	268.73	299.98	10.6093	1.48171e-17	5.37411e-15	up	--	--	--	--	--	--	--
Cluster-28606.25169	5.11	6.37	4.46	0	0	0	289	353	257	0	0	0	-10.5903	1.71185e-17	6.1747e-15	down	K11855 ubiquitin carboxyl-terminal hydrolase 36/42 [EC:3.4.19.12] | (RefSeq) ubiquitin carboxyl-terminal hydrolase 18 (A)	hypothetical protein DCAR_000682 [Daucus carota subsp. sativus]	RecName: Full=Ubiquitin carboxyl-terminal hydrolase 18; EC=3.4.19.12; AltName: Full=Deubiquitinating enzyme 18; Short=AtUBP18; AltName: Full=Ubiquitin thioesterase 18; AltName: Full=Ubiquitin-specific-processing protease 18;	SubName: Full=Uncharacterized protein {ECO:0000313|EMBL:KZN08013.1};	Ubiquitin carboxyl-terminal hydrolase	GO:0016021,integral component of membrane; GO:0046872,metal ion binding; GO:0036459,thiol-dependent ubiquitinyl hydrolase activity; GO:0016579,protein deubiquitination; GO:0006511,ubiquitin-dependent protein catabolic process	Ubiquitin carboxyl-terminal hydrolase
Cluster-28606.27967	0	0	0	7.33	15.97	12.67	0	0	0	203.46	448.29	346.21	10.8466	1.75586e-17	6.27311e-15	up	K15923 alpha-L-fucosidase 2 [EC:3.2.1.51] | (RefSeq) alpha-L-fucosidase 2 (A)	PREDICTED: alpha-L-fucosidase 2 [Daucus carota subsp. sativus]	RecName: Full=Alpha-L-fucosidase 2; EC=3.2.1.51; AltName: Full=Alpha-1,2-fucosidase 2; AltName: Full=Alpha-L-fucosidase 95A; Short=AtFuc95A; AltName: Full=Alpha-L-fucoside fucohydrolase 2; AltName: Full=Protein ALTERED XYLOGLUCAN 8; Flags: Precursor;	SubName: Full=Uncharacterized protein {ECO:0000313|EMBL:KZN08999.1};	--	GO:0048046,apoplast; GO:0047513,1,2-alpha-L-fucosidase activity; GO:0008152,metabolic process	--
Cluster-28606.72441	0	0	0	21.05	36.73	58.29	0	0	0	248.66	437.36	685.99	11.3036	1.75825e-17	6.27311e-15	up	K03671 thioredoxin 1 | (RefSeq) thioredoxin H2 (A)	PREDICTED: thioredoxin H2 [Daucus carota subsp. sativus]	RecName: Full=Thioredoxin H2; Short=AtTrxh2; AltName: Full=Thioredoxin 2; Short=AtTRX2;	RecName: Full=Thioredoxin {ECO:0000256|PIRNR:PIRNR000077};	Thioredoxin	GO:0005829,cytosol; GO:0005739,mitochondrion; GO:0005886,plasma membrane; GO:0016671,oxidoreductase activity, acting on a sulfur group of donors, disulfide as acceptor; GO:0015035,protein disulfide oxidoreductase activity; GO:0047134,protein-disulfide reductase activity; GO:0004791,thioredoxin-disulfide reductase activity; GO:0045454,cell redox homeostasis; GO:0034599,cellular response to oxidati…	Thioredoxin-like
Cluster-28606.84936	14.04	10.47	9.97	0	0	0	417.79	304.36	302.03	0	0	0	-10.7881	1.91898e-17	6.80957e-15	down	K22366 thioredoxin reductase-like selenoprotein T | (RefSeq) uncharacterized protein LOC105646579 (A)	PREDICTED: uncharacterized protein LOC108209730 [Daucus carota subsp. sativus]	--	SubName: Full=Uncharacterized protein {ECO:0000313|EMBL:KZN07491.1};	Transcription factor GT-2 and related proteins, contains trihelix DNA-binding/SANT domain	--	Myb-like DNA-binding domain
Cluster-28606.58249	15.82	10.12	26.01	0	0	0	625.79	391.94	1047.51	0	0	0	-11.8079	1.944e-17	6.86128e-15	down	K03283 heat shock 70kDa protein 1/2/6/8 | (RefSeq) stromal 70 kDa heat shock-related protein, chloroplastic-like (A)	PREDICTED: stromal 70 kDa heat shock-related protein, chloroplastic-like [Daucus carota subsp. sativus]	RecName: Full=Stromal 70 kDa heat shock-related protein, chloroplastic; Flags: Precursor;	SubName: Full=Uncharacterized protein {ECO:0000313|EMBL:KZM88252.1};	Molecular chaperones mortalin/PBP74/GRP75, HSP70 superfamily	GO:0009570,chloroplast stroma; GO:0005524,ATP binding; GO:0051082,unfolded protein binding; GO:0006457,protein folding	Hydantoinase/oxoprolinase
Cluster-28606.52383	13.94	15.56	15.57	0	0	0	255.41	277.17	290.49	0	0	0	-10.4656	2.06484e-17	7.24879e-15	down	K01930 folylpolyglutamate synthase [EC:6.3.2.17] | (RefSeq) POPTRDRAFT_563945, POPTRDRAFT_563946; DHFS-FPGS B family protein (A)	PREDICTED: probable glycosyltransferase At5g11130 [Daucus carota subsp. sativus]	RecName: Full=Probable glycosyltransferase At5g03795; EC=2.4.-.-;	SubName: Full=Uncharacterized protein {ECO:0000313|EMBL:KZM87770.1};	Acetylglucosaminyltransferase EXT1/exostosin 1	GO:0000139,Golgi membrane; GO:0016021,integral component of membrane; GO:0016757,transferase activity, transferring glycosyl groups; GO:0071555,cell wall organization; GO:0006486,protein glycosylation	Exostosin family
Cluster-28606.28864	29.34	87.36	32.62	0	0	0	468.41	1353.27	529.85	0	0	0	-11.9583	2.29512e-17	8.01437e-15	down	K22832 1,3-beta-glucanosyltransferase GAS1 [EC:2.4.1.-] | (RefSeq) PLASMODESMATA CALLOSE-BINDING PROTEIN 2 (A)	PREDICTED: PLASMODESMATA CALLOSE-BINDING PROTEIN 2-like [Daucus carota subsp. sativus]	RecName: Full=PLASMODESMATA CALLOSE-BINDING PROTEIN 3; Short=AtPDCB3; Flags: Precursor;	SubName: Full=Uncharacterized protein {ECO:0000313|EMBL:OMO53158.1};	--	GO:0031225,anchored component of membrane; GO:0046658,anchored component of plasma membrane; GO:0009506,plasmodesma; GO:0001872,(1->3)-beta-D-glucan binding; GO:0004553,hydrolase activity, hydrolyzing O-glycosyl compounds; GO:0030247,polysaccharide binding	X8 domain
Cluster-28606.57085	0	0	0	1.52	4.77	4.46	0	0	0	222.96	707.51	638.14	11.4719	2.55053e-17	8.85911e-15	up	K01177 beta-amylase [EC:3.2.1.2] | (RefSeq) Beta-amylase 1, chloroplastic (A)	PREDICTED: uncharacterized protein LOC108207949 isoform X1 [Daucus carota subsp. sativus]	--	SubName: Full=Uncharacterized protein {ECO:0000313|EMBL:OIT08204.1};	RAVE (regulator of V-ATPase assembly) complex subunit RAV1/DMX protein, WD repeat superfamily	--	Anaphase-promoting complex subunit 4 WD40 domain
Cluster-28606.31410	5.69	6.05	6.95	0	0	0	262.72	273.54	326.76	0	0	0	-10.5391	2.6373e-17	9.11227e-15	down	K14408 cleavage stimulation factor subunit 3 | (RefSeq) cleavage stimulation factor subunit 77 isoform X1 (A)	PREDICTED: cleavage stimulation factor subunit 77 isoform X1 [Daucus carota subsp. sativus]	RecName: Full=Cleavage stimulation factor subunit 77 {ECO:0000303|PubMed:12379796}; Short=AtCstF-77 {ECO:0000303|PubMed:12379796}; Short=AtCstF77 {ECO:0000303|PubMed:16282318}; AltName: Full=CF-1 77 kDa subunit {ECO:0000305}; AltName: Full=Cleavage stimulation factor 77 kDa subunit {ECO:0000305}; Short=CSTF 77 kDa subunit {ECO:0000305}; AltName: Full=Protein SUPPRESSORS OF OVEREXPRESSED FCA 2 {EC…	SubName: Full=cleavage stimulation factor subunit 77 isoform X1 {ECO:0000313|RefSeq:XP_018832788.1}; SubName: Full=cleavage stimulation factor subunit 77 isoform X2 {ECO:0000313|RefSeq:XP_018832789.1};	mRNA cleavage and polyadenylation factor I complex, subunit RNA14	GO:0005634,nucleus; GO:0003729,mRNA binding; GO:0042868,antisense RNA metabolic process; GO:0031047,gene silencing by RNA; GO:0006379,mRNA cleavage; GO:0006397,mRNA processing; GO:0045892,negative regulation of transcription, DNA-templated; GO:0060968,regulation of gene silencing; GO:0031123,RNA 3'-end processing	Tetratricopeptide repeat
Cluster-28606.13493	0	0	0	12.29	16.59	15.93	0	0	0	197	268.37	253	10.4082	2.71807e-17	9.3422e-15	up	--	PREDICTED: uncharacterized protein LOC108200649 [Daucus carota subsp. sativus]	--	SubName: Full=Uncharacterized protein {ECO:0000313|EMBL:KZM82047.1};	--	GO:0016021,integral component of membrane	--
Cluster-28606.61429	3.22	1.23	1.48	35.73	45.44	68.87	40.59	15	19	450	577	863	4.69135	2.83155e-17	9.68153e-15	up	K01742 thebaine synthase [EC:4.2.99.24] | (RefSeq) major latex protein 149-like (A)	PREDICTED: kirola-like [Daucus carota subsp. sativus]	RecName: Full=Kirola {ECO:0000303|PubMed:21309790}; AltName: Allergen=Act d 11 {ECO:0000303|PubMed:21309790};	SubName: Full=Uncharacterized protein {ECO:0000313|EMBL:EYU23173.1};	--	GO:0002253,activation of immune response; GO:0006952,defense response; GO:0009607,response to biotic stimulus	Polyketide cyclase / dehydrase and lipid transport
Cluster-28606.35071	0	0	0	12.24	25.49	28.01	0	0	0	192.68	405	437	10.8957	2.88205e-17	9.80316e-15	up	--	PREDICTED: uncharacterized protein LOC108204580 [Daucus carota subsp. sativus]	--	SubName: Full=Uncharacterized protein {ECO:0000313|EMBL:KZN09135.1};	--	--	A2L zinc ribbon domain
Cluster-28606.9232	18.26	11.37	8.41	0	0	0	713.39	434.81	334.51	0	0	0	-11.3243	3.26559e-17	1.10505e-14	down	--	PREDICTED: zinc finger CCCH domain-containing protein 18 [Ziziphus jujuba]	RecName: Full=Zinc finger CCCH domain-containing protein 18; Short=AtC3H18; EC=3.1.-.-;	SubName: Full=zinc finger CCCH domain-containing protein 18-like isoform X4 {ECO:0000313|RefSeq:XP_016467370.1};	--	GO:0003677,DNA binding; GO:0046872,metal ion binding; GO:0004518,nuclease activity; GO:0003723,RNA binding	OST-HTH/LOTUS domain
Cluster-28606.53767	4	9.35	5.95	0	0	0	284.52	653.2	431.15	0	0	0	-11.1871	3.64565e-17	1.22733e-14	down	K10614 E3 ubiquitin-protein ligase HERC3 [EC:2.3.2.26] | (RefSeq) ultraviolet-B receptor UVR8-like (A)	PREDICTED: uncharacterized protein LOC108218682 [Daucus carota subsp. sativus]	RecName: Full=PH, RCC1 and FYVE domains-containing protein 1 {ECO:0000303|PubMed:11563980}; AltName: Full=Protein Praf4 {ECO:0000303|PubMed:15358268};	SubName: Full=Uncharacterized protein {ECO:0000313|EMBL:KZM98215.1};	--	GO:0046872,metal ion binding; GO:0070300,phosphatidic acid binding; GO:0035091,phosphatidylinositol binding; GO:0017112,Rab guanyl-nucleotide exchange factor activity	Spc19
Cluster-28606.59833	18.24	13.13	11.17	0	0	0	461.11	323.78	287.42	0.11	0	0	-10.8542	3.77283e-17	1.26367e-14	down	K12309 beta-galactosidase [EC:3.2.1.23] | (RefSeq) LOW QUALITY PROTEIN: beta-galactosidase 2 (A)	hypothetical protein DCAR_032239 [Daucus carota subsp. sativus]	RecName: Full=Beta-galactosidase; EC=3.2.1.23; AltName: Full=Acid beta-galactosidase; Short=Lactase; AltName: Full=Exo-(1-->4)-beta-D-galactanase; Flags: Precursor;	RecName: Full=Beta-galactosidase {ECO:0000256|RuleBase:RU000675}; EC=3.2.1.23 {ECO:0000256|RuleBase:RU000675};	Beta-galactosidase	GO:0005618,cell wall; GO:0005773,vacuole; GO:0004565,beta-galactosidase activity; GO:0030246,carbohydrate binding; GO:0005975,carbohydrate metabolic process	Beta-galactosidase jelly roll domain
Cluster-28606.13830	25.89	15.05	14.62	0	0	0	607.74	344.51	349.25	0	0	0	-11.1387	3.82598e-17	1.27496e-14	down	K08669 HtrA serine peptidase 2 [EC:3.4.21.108] | (RefSeq) putative protease Do-like 14 (A)	hypothetical protein TSUD_70310 [Trifolium subterraneum]	RecName: Full=Putative protease Do-like 14; EC=3.4.21.-;	SubName: Full=Uncharacterized protein {ECO:0000313|EMBL:KZN09268.1};	Serine protease	GO:0004252,serine-type endopeptidase activity	Tricorn protease PDZ domain
Cluster-28606.50056	12.02	20.38	15.61	0	0	0	238.15	392.84	314.74	0	0	0	-10.6603	4.57534e-17	1.51698e-14	down	K01054 acylglycerol lipase [EC:3.1.1.23] | (RefSeq) caffeoylshikimate esterase-like (A)	PREDICTED: caffeoylshikimate esterase-like [Daucus carota subsp. sativus]	RecName: Full=Caffeoylshikimate esterase; EC=3.1.1.-; AltName: Full=Lysophospholipase 2; Short=LysoPL2;	SubName: Full=Uncharacterized protein {ECO:0000313|EMBL:KZM98296.1};	Lysophospholipase	GO:0005783,endoplasmic reticulum; GO:0005794,Golgi apparatus; GO:0005886,plasma membrane; GO:0009506,plasmodesma; GO:0003846,2-acylglycerol O-acyltransferase activity; GO:0090430,caffeoyl-CoA: alcohol caffeoyl transferase activity; GO:0016787,hydrolase activity; GO:0004622,lysophospholipase activity; GO:0009809,lignin biosynthetic process; GO:0006629,lipid metabolic process; GO:0046686,response t…	X-Pro dipeptidyl-peptidase (S15 family)
Cluster-28606.20916	14.34	19.39	22.52	0	0	0	241.8	317.58	386.49	0	0	0	-10.6672	5.83495e-17	1.92489e-14	down	K17796 mitochondrial import inner membrane translocase subunit TIM21 | (RefSeq) probable mitochondrial import inner membrane translocase subunit TIM21 (A)	PREDICTED: probable plastid-lipid-associated protein 11 isoform X1 [Daucus carota subsp. sativus]	RecName: Full=Probable plastid-lipid-associated protein 11, chloroplastic; AltName: Full=Fibrillin-9; Flags: Precursor;	SubName: Full=Uncharacterized protein {ECO:0000313|EMBL:KZM80638.1};	--	GO:0009534,chloroplast thylakoid	PAP_fibrillin
Cluster-28606.89020	0	0	0	18.63	34.43	34.9	0	0	0	171	318	321	10.5534	6.03003e-17	1.9793e-14	up	K04733 interleukin-1 receptor-associated kinase 4 [EC:2.7.11.1] | (RefSeq) probable serine/threonine-protein kinase PIX7 (A)	PREDICTED: receptor-like serine/threonine-protein kinase At3g01300 [Daucus carota subsp. sativus]	RecName: Full=Receptor-like serine/threonine-protein kinase At3g01300; EC=2.7.11.1;	SubName: Full=Receptor-like serine/threonine-protein kinase {ECO:0000313|EMBL:EXC33714.1};	Serine/threonine protein kinase	GO:0016021,integral component of membrane; GO:0005886,plasma membrane; GO:0005524,ATP binding; GO:0004675,transmembrane receptor protein serine/threonine kinase activity; GO:0007166,cell surface receptor signaling pathway; GO:0006468,protein phosphorylation	Protein kinase domain
Cluster-28606.46700	1.43	0	1.41	148.59	295.8	163.37	8	0	8	805.96	1606.91	904.38	7.71404	6.93765e-17	2.25669e-14	up	K13082 bifunctional dihydroflavonol 4-reductase/flavanone 4-reductase [EC:1.1.1.219 1.1.1.234] | (RefSeq) dihydroflavonol-4-reductase-like (A)	dihydroflavonol 4-reductase [Daucus carota]	RecName: Full=Dihydroflavonol 4-reductase; Short=DFR; EC=1.1.1.219 {ECO:0000250|UniProtKB:Q9XES5}; AltName: Full=Dihydrokaempferol 4-reductase; AltName: Full=Flavanone 4-reductase; Short=FNR; EC=1.1.1.234 {ECO:0000250|UniProtKB:Q9XES5};	SubName: Full=Dihydroflavonol 4-reductase {ECO:0000313|EMBL:AAD56578.1};	Flavonol reductase/cinnamoyl-CoA reductase	GO:0050662,coenzyme binding; GO:0045552,dihydrokaempferol 4-reductase activity; GO:0047890,flavanone 4-reductase activity; GO:0009718,anthocyanin-containing compound biosynthetic process	--
Cluster-28606.78921	146.87	0	94.67	0	0	0	6062.06	0	3978.27	0	0	0	-27.87	6.94389e-17	2.25669e-14	down	--	PREDICTED: uncharacterized protein LOC108228108 [Daucus carota subsp. sativus]	--	SubName: Full=Uncharacterized protein {ECO:0000313|EMBL:KZN12123.1};	--	GO:0006511,ubiquitin-dependent protein catabolic process	Armadillo/beta-catenin-like repeat
Cluster-28606.65510	20.87	12.64	19.34	0	0	0	439.07	259.01	414.12	0	0	0	-10.9123	6.97942e-17	2.25707e-14	down	K13413 mitogen-activated protein kinase kinase 4/5 [EC:2.7.12.2] | (RefSeq) mitogen-activated protein kinase kinase 5-like (A)	PREDICTED: protein LIGHT-DEPENDENT SHORT HYPOCOTYLS 2-like [Daucus carota subsp. sativus]	RecName: Full=Protein LIGHT-DEPENDENT SHORT HYPOCOTYLS 10; AltName: Full=Protein ORGAN BOUNDARY 10;	SubName: Full=Uncharacterized protein {ECO:0000313|EMBL:KZN10492.1};	--	GO:0005634,nucleus; GO:0003677,DNA binding; GO:0009299,mRNA transcription; GO:0007275,multicellular organism development; GO:0090698,post-embryonic plant morphogenesis; GO:0006355,regulation of transcription, DNA-templated; GO:0009416,response to light stimulus	Protein of unknown function (DUF640)
Cluster-28606.16389	0	0	0	3.92	6.68	13.38	0	0	0	265.27	457.02	885.27	11.5257	7.26295e-17	2.33725e-14	up	no KO assigned | (RefSeq) GDSL esterase/lipase At5g03980-like (A)	PREDICTED: uncharacterized protein LOC108218969 [Daucus carota subsp. sativus]	RecName: Full=GDSL esterase/lipase At5g03980; EC=3.1.1.-; AltName: Full=Extracellular lipase At5g03980; Flags: Precursor;	SubName: Full=uncharacterized protein LOC104586312 {ECO:0000313|RefSeq:XP_010241792.1};	--	GO:0005576,extracellular region; GO:0016788,hydrolase activity, acting on ester bonds; GO:0016042,lipid catabolic process	Prokaryotic cytochrome b561
Cluster-28606.45079	5.86	10.89	11.28	0	0	0	244.2	443.87	478.18	0	0	0	-10.964	7.31732e-17	2.34326e-14	down	K01756 adenylosuccinate lyase [EC:4.3.2.2] | (RefSeq) adenylosuccinate lyase-like (A)	PREDICTED: adenylosuccinate lyase-like [Daucus carota subsp. sativus]	--	SubName: Full=Uncharacterized protein {ECO:0000313|EMBL:KZN03028.1};	Adenylosuccinate lyase	GO:0016021,integral component of membrane; GO:0004018,N6-(1,2-dicarboxyethyl)AMP AMP-lyase (fumarate-forming) activity; GO:0006188,IMP biosynthetic process	Adenylosuccinate lyase C-terminal
Cluster-28606.30840	0	0	0	7.48	10.65	6.89	0	0	0	252.1	362.71	227.99	10.6476	7.65722e-17	2.4402e-14	up	K12309 beta-galactosidase [EC:3.2.1.23] | (RefSeq) beta-galactosidase 17 (A)	hypothetical protein DCAR_016153 [Daucus carota subsp. sativus]	RecName: Full=Beta-galactosidase 17; Short=Lactase 17; EC=3.2.1.23; Flags: Precursor;	RecName: Full=Beta-galactosidase {ECO:0000256|RuleBase:RU000675}; EC=3.2.1.23 {ECO:0000256|RuleBase:RU000675};	Beta-galactosidase	GO:0048046,apoplast; GO:0005773,vacuole; GO:0004565,beta-galactosidase activity; GO:0005975,carbohydrate metabolic process	Beta-galactosidase jelly roll domain
Cluster-28606.44764	0	0	0	13.96	10.9	11.99	0	0	0	361.27	285.18	305.48	10.8629	7.8889e-17	2.50189e-14	up	--	PREDICTED: uncharacterized protein LOC108219340 [Daucus carota subsp. sativus]	--	SubName: Full=Uncharacterized protein {ECO:0000313|EMBL:KZM99590.1};	--	--	--
Cluster-28606.79734	34.03	41.14	40.12	0	0	0	222	255	266	0	0	0	-10.3191	7.92995e-17	2.50281e-14	down	--	PREDICTED: uncharacterized protein LOC108208029 [Daucus carota subsp. sativus]	--	SubName: Full=Uncharacterized protein {ECO:0000313|EMBL:KZN04750.1};	--	--	Hydrophobic seed protein
Cluster-28606.51648	0	0	0	2.27	6.51	5.03	0	0	0	192.58	559.75	417.84	11.0591	7.98391e-17	2.50779e-14	up	K13420 LRR receptor-like serine/threonine-protein kinase FLS2 [EC:2.7.11.1] | (RefSeq) LRR receptor-like serine/threonine-protein kinase EFR (A)	hypothetical protein DCAR_009473 [Daucus carota subsp. sativus]	RecName: Full=Probable LRR receptor-like serine/threonine-protein kinase IRK {ECO:0000305}; EC=2.7.11.1 {ECO:0000305}; AltName: Full=Inflorescence and root apices receptor-like kinase {ECO:0000303|Ref.1}; Flags: Precursor;	SubName: Full=Uncharacterized protein {ECO:0000313|EMBL:KZN00719.1};	--	GO:0016021,integral component of membrane; GO:0005886,plasma membrane; GO:0005524,ATP binding; GO:0004672,protein kinase activity	Leucine Rich Repeat
Cluster-28606.91033	0	0	0	5.69	14.02	13.2	0	0	0	178.33	444.64	407	10.8803	8.64285e-17	2.69696e-14	up	K00876 uridine kinase [EC:2.7.1.48] | (RefSeq) uridine kinase-like protein 1, chloroplastic (A)	PREDICTED: uridine kinase-like protein 1, chloroplastic [Daucus carota subsp. sativus]	RecName: Full=Uridine kinase-like protein 1, chloroplastic; Includes: RecName: Full=Uridine kinase; Short=UK; EC=2.7.1.48; Includes: RecName: Full=Putative uracil phosphoribosyltransferase; Short=UPRTase; EC=2.4.2.9; AltName: Full=UMP pyrophosphorylase; Flags: Precursor;	SubName: Full=Uncharacterized protein {ECO:0000313|EMBL:KZN02563.1};	Armadillo/beta-Catenin/plakoglobin	GO:0009507,chloroplast; GO:0005737,cytoplasm; GO:0005829,cytosol; GO:0005524,ATP binding; GO:0005525,GTP binding; GO:0004845,uracil phosphoribosyltransferase activity; GO:0004849,uridine kinase activity; GO:0044211,CTP salvage; GO:0006206,pyrimidine nucleobase metabolic process; GO:2000904,regulation of starch metabolic process; GO:0044206,UMP salvage	AAA domain
Cluster-28606.69906	5.43	4.68	4.88	0	0	0	277.95	234.85	254.49	0	0	0	-10.3693	8.66834e-17	2.69696e-14	down	--	PREDICTED: sec1 family domain-containing protein MIP3 [Daucus carota subsp. sativus]	RecName: Full=Sec1 family domain-containing protein MIP3 {ECO:0000305}; AltName: Full=MAG2-interacting protein 3 {ECO:0000303|PubMed:24118572};	SubName: Full=Uncharacterized protein {ECO:0000313|EMBL:KZM99362.1};	--	GO:0005789,endoplasmic reticulum membrane; GO:0005773,vacuole; GO:0051604,protein maturation; GO:0015031,protein transport; GO:0006624,vacuolar protein processing; GO:0006904,vesicle docking involved in exocytosis	Sec1 family
Cluster-28606.68577	15.37	11.23	9.12	0	0	0	432.2	308.43	260.95	0	0	0	-10.7549	9.19869e-17	2.84847e-14	down	K13473 chitin elicitor-binding protein | (RefSeq) uncharacterized protein LOC100384051 precursor (A)	PREDICTED: lysM domain-containing GPI-anchored protein 2 [Daucus carota subsp. sativus]	RecName: Full=LysM domain-containing GPI-anchored protein 2; AltName: Full=Chitin elicitor-binding protein LYM2; Short=CEBiP LYM2; Flags: Precursor;	SubName: Full=Uncharacterized protein {ECO:0000313|EMBL:KZN05456.1};	--	GO:0031225,anchored component of membrane; GO:0046658,anchored component of plasma membrane; GO:0005886,plasma membrane; GO:0009506,plasmodesma; GO:0008061,chitin binding; GO:0006952,defense response	LysM domain
Cluster-28606.38302	15.02	18.88	20.26	0	0	0	221.76	270.2	304.43	0	0	0	-10.4184	9.33895e-17	2.87833e-14	down	K01673 carbonic anhydrase [EC:4.2.1.1] | (RefSeq) carbonic anhydrase, chloroplastic (A)	carbonic anhydrase [Petroselinum crispum]	RecName: Full=Carbonic anhydrase, chloroplastic; EC=4.2.1.1; AltName: Full=Carbonate dehydratase; Flags: Precursor;	RecName: Full=Carbonic anhydrase {ECO:0000256|RuleBase:RU003956}; EC=4.2.1.1 {ECO:0000256|RuleBase:RU003956}; AltName: Full=Carbonate dehydratase {ECO:0000256|RuleBase:RU003956};	--	GO:0009570,chloroplast stroma; GO:0004089,carbonate dehydratase activity; GO:0008270,zinc ion binding; GO:0015976,carbon utilization	--
Cluster-28606.23418	0	0	0	3.49	7.33	4.91	0	0	0	193.1	410.6	266.27	10.657	9.46146e-17	2.90246e-14	up	K11111 telomeric repeat-binding factor 2 | (RefSeq) predicted protein (A)	PREDICTED: uncharacterized protein LOC108209800 isoform X1 [Daucus carota subsp. sativus]	RecName: Full=Telomere repeat-binding protein 6; AltName: Full=Protein TRF-LIKE 4;	SubName: Full=Uncharacterized protein {ECO:0000313|EMBL:KZN06806.1};	--	GO:0000783,nuclear telomere cap complex; GO:0003691,double-stranded telomeric DNA binding; GO:0006355,regulation of transcription, DNA-templated; GO:0031627,telomeric loop formation; GO:0006351,transcription, DNA-templated	--
Cluster-28606.60589	20.88	9.83	17.21	0	0	0	607.04	279.16	509.23	0	0	0	-11.2431	9.82191e-17	2.98035e-14	down	K00679 phospholipid:diacylglycerol acyltransferase [EC:2.3.1.158] | (RefSeq) phospholipid:diacylglycerol acyltransferase 1-like (A)	PREDICTED: phospholipid:diacylglycerol acyltransferase 1-like [Daucus carota subsp. sativus]	RecName: Full=Phospholipid:diacylglycerol acyltransferase 1; Short=AtPDAT; EC=2.3.1.158 {ECO:0000250|UniProtKB:O94680};	SubName: Full=Uncharacterized protein {ECO:0000313|EMBL:KZM92886.1};	Lecithin:cholesterol acyltransferase (LCAT)/Acyl-ceramide synthase	GO:0005783,endoplasmic reticulum; GO:0016021,integral component of membrane; GO:0005773,vacuole; GO:0008374,O-acyltransferase activity; GO:0046027,phospholipid:diacylglycerol acyltransferase activity; GO:0006071,glycerol metabolic process; GO:0019432,triglyceride biosynthetic process	Lecithin:cholesterol acyltransferase
Cluster-36455.0	0	0	0	15.33	16.39	11.18	0	0	0	336.09	362.95	241.85	10.8338	9.83711e-17	2.98035e-14	up	K04460 serine/threonine-protein phosphatase 5 [EC:3.1.3.16] | (RefSeq) serine/threonine-protein phosphatase 7 isoform X1 (A)	PREDICTED: uncharacterized protein LOC108222033 [Daucus carota subsp. sativus]	--	SubName: Full=Putative transposase, Ptta/En/Spm, plant {ECO:0000313|EMBL:OTG24950.1};	--	--	Plant transposase (Ptta/En/Spm family)
Cluster-28606.40645	0	0	0	101.51	298.47	189.99	0	0	0	190.88	550.54	393.93	11.0165	9.86685e-17	2.98035e-14	up	K11254 histone H4 | (RefSeq) histone H4 (A)	hypothetical protein DCAR_027657 [Daucus carota subsp. sativus]	RecName: Full=Histone H4;	RecName: Full=Histone H4 {ECO:0000256|RuleBase:RU000528};	Histone H4	GO:0009507,chloroplast; GO:0005829,cytosol; GO:0000788,nuclear nucleosome; GO:0005730,nucleolus; GO:0005886,plasma membrane; GO:0009506,plasmodesma; GO:0009579,thylakoid; GO:0005774,vacuolar membrane; GO:0003677,DNA binding; GO:0042393,histone binding; GO:0046982,protein heterodimerization activity; GO:0006334,nucleosome assembly; GO:0009414,response to water deprivation	Transcription initiation factor IID, 31kD subunit
Cluster-28606.1992	10.73	13.7	12.66	0	0	0	212.6	264	255.14	0	0	0	-10.2959	9.89697e-17	2.98035e-14	down	K16055 trehalose 6-phosphate synthase/phosphatase [EC:2.4.1.15 3.1.3.12] | (Kazusa) Lj0g3v0314949.1; - (A)	PREDICTED: uncharacterized protein LOC108218444 [Daucus carota subsp. sativus]	--	SubName: Full=Uncharacterized protein {ECO:0000313|EMBL:KZM98428.1};	--	--	--
Cluster-28606.73492	19.99	31.46	16.9	2.55	2.64	3.07	465.13	713.45	400.3	59.91	62.68	71.03	-2.9365	1.02817e-16	3.08207e-14	down	--	PREDICTED: uncharacterized protein sll0103-like [Daucus carota subsp. sativus]	--	SubName: Full=Uncharacterized protein {ECO:0000313|EMBL:KZM81727.1};	--	--	ABC transporter C-terminal domain
Cluster-28606.26278	0	0	0	9.39	14.56	9.22	0	0	0	231.12	362.19	223.47	10.5931	1.06886e-16	3.18948e-14	up	K12581 CCR4-NOT transcription complex subunit 7/8 | (RefSeq) probable CCR4-associated factor 1 homolog 6 (A)	PREDICTED: probable CCR4-associated factor 1 homolog 6 [Daucus carota subsp. sativus]	RecName: Full=Probable CCR4-associated factor 1 homolog 6; EC=3.1.13.4;	SubName: Full=Uncharacterized protein {ECO:0000313|EMBL:KZM91270.1};	mRNA deadenylase subunit	GO:0030015,CCR4-NOT core complex; GO:0005634,nucleus; GO:0000932,P-body; GO:0046872,metal ion binding; GO:0004535,poly(A)-specific ribonuclease activity; GO:0003723,RNA binding; GO:0043928,exonucleolytic nuclear-transcribed mRNA catabolic process involved in deadenylation-dependent decay; GO:0017148,negative regulation of translation; GO:0006355,regulation of transcription, DNA-templated; GO:0006…	CAF1 family ribonuclease
Cluster-28606.47148	0	0	0	12.97	15.53	8.83	0	0	0	360.22	436	241.47	10.9681	1.1078e-16	3.29071e-14	up	K12492 ADP-ribosylation factor GTPase-activating protein 1 | (RefSeq) probable ADP-ribosylation factor GTPase-activating protein AGD6 (A)	PREDICTED: probable ADP-ribosylation factor GTPase-activating protein AGD6 [Daucus carota subsp. sativus]	RecName: Full=Probable ADP-ribosylation factor GTPase-activating protein AGD6; Short=ARF GAP AGD6; AltName: Full=Protein ARF-GAP DOMAIN 6; Short=AtAGD6; AltName: Full=Protein ZIGA2;	SubName: Full=Uncharacterized protein {ECO:0000313|EMBL:KZN00834.1};	ADP-ribosylation factor GTPase activator	GO:0005829,cytosol; GO:0005634,nucleus; GO:0005096,GTPase activator activity; GO:0046872,metal ion binding	Putative GTPase activating protein for Arf
Cluster-28606.62883	14.23	10.31	17.42	0	0	0	356.29	251.73	444.11	0	0	0	-10.8305	1.12829e-16	3.33648e-14	down	K04733 interleukin-1 receptor-associated kinase 4 [EC:2.7.11.1] | (RefSeq) probable serine/threonine-protein kinase PBL26 isoform X1 (A)	PREDICTED: transcription factor bHLH130 [Daucus carota subsp. sativus]	RecName: Full=Transcription factor bHLH130; AltName: Full=Basic helix-loop-helix protein 130; Short=AtbHLH130; Short=bHLH 130; AltName: Full=Transcription factor EN 69; AltName: Full=bHLH transcription factor bHLH130;	SubName: Full=Uncharacterized protein {ECO:0000313|EMBL:KZM99072.1};	--	GO:0005634,nucleus; GO:0001046,core promoter sequence-specific DNA binding; GO:0003700,DNA-binding transcription factor activity; GO:0046983,protein dimerization activity; GO:0001228,DNA-binding transcription activator activity, RNA polymerase II-specific; GO:0048573,photoperiodism, flowering; GO:0006355,regulation of transcription, DNA-templated; GO:0006366,transcription by RNA polymerase II	Helix-loop-helix DNA-binding domain
Cluster-28606.81489	2.32	3.64	3.11	0	0	0	210.82	324.35	287.39	0	0	0	-10.4596	1.23091e-16	3.62362e-14	down	K10357 myosin V | (RefSeq) myosin-12 (A)	PREDICTED: myosin-12 [Daucus carota subsp. sativus]	RecName: Full=Myosin-12; AltName: Full=Myosin XI F; Short=AtXIF;	SubName: Full=Uncharacterized protein {ECO:0000313|EMBL:KZM81960.1};	Myosin class V heavy chain	GO:0016461,unconventional myosin complex; GO:0003779,actin binding; GO:0005524,ATP binding; GO:0005516,calmodulin binding; GO:0003774,motor activity; GO:0030048,actin filament-based movement	Protein of unknown function (DUF1664)
Cluster-28606.48809	76.17	9.82	85.34	0	0	0	4069.44	514.52	4642.37	0	0	0	-13.9812	1.40731e-16	4.12443e-14	down	K08232 monodehydroascorbate reductase (NADH) [EC:1.6.5.4] | (RefSeq) monodehydroascorbate reductase 4, peroxisomal (A)	PREDICTED: monodehydroascorbate reductase 4, peroxisomal [Daucus carota subsp. sativus]	RecName: Full=Monodehydroascorbate reductase 4, peroxisomal {ECO:0000303|PubMed:16146528}; Short=AtMDAR4 {ECO:0000303|PubMed:16146528}; EC=1.6.5.4 {ECO:0000305};	SubName: Full=Uncharacterized protein {ECO:0000313|EMBL:KZM97584.1};	Monodehydroascorbate/ferredoxin reductase	GO:0009941,chloroplast envelope; GO:0016021,integral component of membrane; GO:0005778,peroxisomal membrane; GO:0050660,flavin adenine dinucleotide binding; GO:0016656,monodehydroascorbate reductase (NADH) activity; GO:0042744,hydrogen peroxide catabolic process	FAD dependent oxidoreductase
Cluster-28606.80044	24.93	28.7	13.53	0	0	0	420	469.66	232	0	0	0	-10.9087	1.41969e-16	4.14221e-14	down	K04733 interleukin-1 receptor-associated kinase 4 [EC:2.7.11.1] | (RefSeq) probable inactive receptor kinase At1g48480 (A)	PREDICTED: probable inactive receptor kinase At1g48480 [Daucus carota subsp. sativus]	RecName: Full=Probable inactive receptor kinase At1g48480; Flags: Precursor;	SubName: Full=Uncharacterized protein {ECO:0000313|EMBL:KZN02866.1};	--	GO:0016021,integral component of membrane; GO:0005886,plasma membrane; GO:0009506,plasmodesma; GO:0005774,vacuolar membrane; GO:0005524,ATP binding; GO:0004672,protein kinase activity	Protein tyrosine kinase
Cluster-28606.76067	8.33	6.4	4.31	0.12	0.23	0.42	658.98	497.19	347.47	9.48	19.02	32.87	-4.60577	1.46315e-16	4.25011e-14	down	K08869 aarF domain-containing kinase | (RefSeq) uncharacterized aarF domain-containing protein kinase At1g79600, chloroplastic-like (A)	PREDICTED: uncharacterized aarF domain-containing protein kinase At1g79600, chloroplastic-like [Daucus carota subsp. sativus]	RecName: Full=Protein ACTIVITY OF BC1 COMPLEX KINASE 3, chloroplastic {ECO:0000303|PubMed:23673981}; Short=ABC1-LIKE KINASE 3 {ECO:0000303|PubMed:23673981}; EC=2.7.-.- {ECO:0000255|PROSITE-ProRule:PRU00159}; EC=2.7.11.1 {ECO:0000269|PubMed:23632854}; AltName: Full=Protein REPRESSOR OF BDR1 {ECO:0000303|PubMed:25882344}; Flags: Precursor;	SubName: Full=Uncharacterized protein {ECO:0000313|EMBL:KZM99295.1};	Predicted unusual protein kinase	GO:0009507,chloroplast; GO:0010287,plastoglobule; GO:0005524,ATP binding; GO:0004672,protein kinase activity; GO:0006995,cellular response to nitrogen starvation; GO:0009658,chloroplast organization; GO:0080177,plastoglobule organization; GO:0050821,protein stabilization; GO:1902171,regulation of tocopherol cyclase activity; GO:0009644,response to high light intensity; GO:0080183,response to phot…	Lipopolysaccharide core biosynthesis protein (WaaY)
Cluster-28606.32737	9.13	16.57	16.83	0	0	0	220.27	389.7	413.21	0	0	0	-10.7754	1.78572e-16	5.16427e-14	down	K16292 KDEL-tailed cysteine endopeptidase [EC:3.4.22.-] | (RefSeq) hypothetical protein (A)	PREDICTED: low-temperature-induced cysteine proteinase-like [Daucus carota subsp. sativus]	RecName: Full=Cysteine proteinase RD21A {ECO:0000305}; EC=3.4.22.- {ECO:0000305}; AltName: Full=Protein RESPONSIVE TO DEHYDRATION 21 {ECO:0000303|PubMed:8325504}; Short=RD21 {ECO:0000303|PubMed:8325504}; Flags: Precursor;	SubName: Full=Cysteine protease {ECO:0000313|EMBL:BAD29960.1};	Cysteine proteinase Cathepsin L	GO:0048046,apoplast; GO:0009507,chloroplast; GO:0010494,cytoplasmic stress granule; GO:0005615,extracellular space; GO:0005794,Golgi apparatus; GO:0005764,lysosome; GO:0000932,P-body; GO:0009506,plasmodesma; GO:0005773,vacuole; GO:0004197,cysteine-type endopeptidase activity; GO:0008234,cysteine-type peptidase activity; GO:0008233,peptidase activity; GO:0050832,defense response to fungus; GO:0006…	Peptidase C1-like family
Cluster-28606.62225	20.03	16.89	16.5	0	0	0	278	227	233	0	0	0	-10.3139	1.82603e-16	5.25769e-14	down	--	PREDICTED: uncharacterized protein LOC108206724 [Daucus carota subsp. sativus]	--	SubName: Full=Uncharacterized protein {ECO:0000313|EMBL:KZN06262.1};	Uncharacterized conserved protein	--	Anticodon-binding domain
Cluster-9106.0	2.31	3.63	1.93	0	0	0	275	425.28	235	0	0	0	-10.6409	1.8926e-16	5.42555e-14	down	K10400 kinesin family member 15 | (RefSeq) phragmoplast orienting kinesin-1-like (A)	PREDICTED: phragmoplast orienting kinesin-1-like [Daucus carota subsp. sativus]	RecName: Full=Kinesin-like protein KIN-12C {ECO:0000305}; AltName: Full=Phragmoplast orienting kinesin 1 {ECO:0000303|PubMed:16682350};	SubName: Full=Uncharacterized protein {ECO:0000313|EMBL:KZM82862.1};	--	GO:0005871,kinesin complex; GO:0005874,microtubule; GO:0009524,phragmoplast; GO:0005524,ATP binding; GO:0016887,ATPase activity; GO:0008017,microtubule binding; GO:0003777,microtubule motor activity; GO:0000911,cytokinesis by cell plate formation; GO:0007018,microtubule-based movement; GO:0000281,mitotic cytokinesis	Microtubule binding
Cluster-28606.55275	15.98	27.2	16.89	0	0	0	232.06	382.75	249.49	0	0	0	-10.5275	1.93903e-16	5.53449e-14	down	K00799 glutathione S-transferase [EC:2.5.1.18] | (RefSeq) microsomal glutathione S-transferase 3-like (A)	Glutathione transferase [Handroanthus impetiginosus]	--	SubName: Full=Glutathione transferase {ECO:0000313|EMBL:PIN15679.1}; EC=2.5.1.18 {ECO:0000313|EMBL:PIN15679.1};	--	GO:0004364,glutathione transferase activity	MAPEG family
Cluster-28606.7102	0	0	0	21.55	23.97	38.42	0	0	0	208.89	233.97	372.74	10.5892	1.97423e-16	5.61057e-14	up	K07466 replication factor A1 | (RefSeq) replication factor A protein 1-like (A)	PREDICTED: uncharacterized protein LOC107176121 [Citrus sinensis]	--	SubName: Full=Nucleic acid-binding, OB-fold {ECO:0000313|EMBL:KVI11379.1}; Flags: Fragment;	--	--	--
Cluster-28606.95540	1.52	2.3	2.77	0	0	0	223.54	331.72	414.3	0	0	0	-10.7023	2.01472e-16	5.70095e-14	down	K17592 sacsin | (RefSeq) hypothetical protein (A)	PREDICTED: uncharacterized protein LOC108202776 [Daucus carota subsp. sativus]	--	SubName: Full=Uncharacterized protein {ECO:0000313|EMBL:KZN10133.1};	--	--	Histidine kinase-, DNA gyrase B-, and HSP90-like ATPase
Cluster-28606.77288	11.47	7.77	10.04	0	0	0	339.51	224.66	302.51	0	0	0	-10.5525	2.08458e-16	5.87334e-14	down	K19995 secretory carrier-associated membrane protein | (RefSeq) secretory carrier-associated membrane protein 3 (A)	PREDICTED: secretory carrier-associated membrane protein 3 [Daucus carota subsp. sativus]	RecName: Full=Secretory carrier-associated membrane protein 3; Short=AtSC3; Short=Secretory carrier membrane protein 3;	RecName: Full=Secretory carrier-associated membrane protein {ECO:0000256|RuleBase:RU363122}; Short=Secretory carrier membrane protein {ECO:0000256|RuleBase:RU363122};	Secretory carrier membrane protein	GO:0005768,endosome; GO:0005794,Golgi apparatus; GO:0016021,integral component of membrane; GO:0016020,membrane; GO:0005886,plasma membrane; GO:0005802,trans-Golgi network; GO:0030658,transport vesicle membrane; GO:0015031,protein transport	SCAMP family
Cluster-28606.21360	15.33	12.99	16.93	0.72	2.05	1.32	533.68	442.3	599.93	25.33	73.25	45.9	-3.43896	2.09514e-16	5.87784e-14	down	K00430 peroxidase [EC:1.11.1.7] | (RefSeq) peroxidase 57 (A)	PREDICTED: peroxidase 57 [Daucus carota subsp. sativus]	RecName: Full=Peroxidase 60; Short=Atperox P60; EC=1.11.1.7; AltName: Full=ATP14a; Flags: Precursor;	RecName: Full=Peroxidase {ECO:0000256|RuleBase:RU362060, ECO:0000256|SAAS:SAAS00709852}; EC=1.11.1.7 {ECO:0000256|RuleBase:RU362060, ECO:0000256|SAAS:SAAS00709852};	--	GO:0005576,extracellular region; GO:0009505,plant-type cell wall; GO:0009506,plasmodesma; GO:0020037,heme binding; GO:0046872,metal ion binding; GO:0004601,peroxidase activity; GO:0042744,hydrogen peroxide catabolic process; GO:0009664,plant-type cell wall organization; GO:0006979,response to oxidative stress	Peroxidase
Cluster-28606.30214	9.53	14.1	17.63	0	0	0	227.56	328.21	428.52	0	0	0	-10.7253	2.17712e-16	6.08185e-14	down	K14376 poly(A) polymerase [EC:2.7.7.19] | (RefSeq) nuclear poly(A) polymerase 4-like (A)	PREDICTED: uncharacterized protein LOC108219686 [Daucus carota subsp. sativus]	--	SubName: Full=Uncharacterized protein {ECO:0000313|EnsemblPlants:Solyc03g095260.2.1};	--	--	--
Cluster-28606.74347	28.17	70.71	36.93	0	0	0	267	644	356	0	0	0	-11.0727	2.2253e-16	6.1901e-14	down	K04733 interleukin-1 receptor-associated kinase 4 [EC:2.7.11.1] | (RefSeq) probable serine/threonine-protein kinase PIX7 (A)	PREDICTED: receptor-like serine/threonine-protein kinase At3g01300 [Daucus carota subsp. sativus]	RecName: Full=Receptor-like serine/threonine-protein kinase At3g01300; EC=2.7.11.1;	SubName: Full=Receptor-like serine/threonine-protein kinase {ECO:0000313|EMBL:EXC33714.1};	Serine/threonine protein kinase	GO:0016021,integral component of membrane; GO:0005886,plasma membrane; GO:0005524,ATP binding; GO:0004675,transmembrane receptor protein serine/threonine kinase activity; GO:0007166,cell surface receptor signaling pathway; GO:0006468,protein phosphorylation	Protein kinase domain
Cluster-28606.57573	6.69	4.29	5.99	0	0	0	359.6	226.1	327.73	0	0	0	-10.6281	2.2975e-16	6.36399e-14	down	K11111 telomeric repeat-binding factor 2 | (RefSeq) predicted protein (A)	PREDICTED: uncharacterized protein LOC108209800 isoform X1 [Daucus carota subsp. sativus]	RecName: Full=Telomere repeat-binding protein 6; AltName: Full=Protein TRF-LIKE 4;	SubName: Full=Uncharacterized protein {ECO:0000313|EMBL:KZN06806.1};	--	GO:0000783,nuclear telomere cap complex; GO:0003691,double-stranded telomeric DNA binding; GO:0006355,regulation of transcription, DNA-templated; GO:0031627,telomeric loop formation; GO:0006351,transcription, DNA-templated	--
Cluster-28606.79298	5.72	8.28	8.58	0	0	0	203.11	287.96	310.5	0	0	0	-10.4251	2.31155e-16	6.3707e-14	down	K18835 WRKY transcription factor 2 | (RefSeq) WRKY transcription factor WRKY24 (A)	PREDICTED: WRKY transcription factor 44 [Daucus carota subsp. sativus]	RecName: Full=WRKY transcription factor 44; AltName: Full=Protein TRANSPARENT TESTA GLABRA 2; AltName: Full=WRKY DNA-binding protein 44;	SubName: Full=Uncharacterized protein {ECO:0000313|EMBL:KZM97681.1};	--	GO:0005634,nucleus; GO:0003700,DNA-binding transcription factor activity; GO:0043565,sequence-specific DNA binding; GO:0009957,epidermal cell fate specification; GO:0010214,seed coat development; GO:0006351,transcription, DNA-templated	WRKY DNA -binding domain
Cluster-28606.61392	0.12	0.14	0	10.14	27.26	14.57	1.8	2.09	0	153.02	414.98	217.93	7.6408	2.31933e-16	6.3707e-14	up	K13082 bifunctional dihydroflavonol 4-reductase/flavanone 4-reductase [EC:1.1.1.219 1.1.1.234] | (RefSeq) dihydroflavonol-4-reductase-like (A)	PREDICTED: dihydroflavonol-4-reductase-like [Daucus carota subsp. sativus]	RecName: Full=Dihydroflavonol 4-reductase; Short=DFR; EC=1.1.1.219 {ECO:0000250|UniProtKB:Q9XES5}; AltName: Full=Dihydrokaempferol 4-reductase; AltName: Full=Flavanone 4-reductase; Short=FNR; EC=1.1.1.234 {ECO:0000250|UniProtKB:Q9XES5};	SubName: Full=Dihydroflavonol 4-reductase {ECO:0000313|EMBL:AAD56578.1};	Flavonol reductase/cinnamoyl-CoA reductase	GO:0050662,coenzyme binding; GO:0045552,dihydrokaempferol 4-reductase activity; GO:0047890,flavanone 4-reductase activity; GO:0009718,anthocyanin-containing compound biosynthetic process	short chain dehydrogenase
Cluster-28606.50360	0	0	0	1.48	2.31	2.11	0	0	0	153.72	242.54	213.54	10.1646	2.47188e-16	6.76142e-14	up	K15255 ATP-dependent DNA helicase PIF1 [EC:3.6.4.12] | (RefSeq) uncharacterized protein LOC108221463 (A)	PREDICTED: uncharacterized protein LOC108198216 [Daucus carota subsp. sativus]	RecName: Full=Replication protein A 70 kDa DNA-binding subunit B; Short=AtRPA70B; AltName: Full=AtRPA1-5; AltName: Full=Replication factor A protein 1B; AltName: Full=Replication protein A 1B; Short=AtRPA1B;	RecName: Full=ATP-dependent DNA helicase {ECO:0000256|RuleBase:RU363044}; EC=3.6.4.12 {ECO:0000256|RuleBase:RU363044};	DNA helicase PIF1/RRM3	GO:0005634,nucleus; GO:0003677,DNA binding; GO:0046872,metal ion binding; GO:0006310,DNA recombination; GO:0006281,DNA repair; GO:0006260,DNA replication; GO:0010224,response to UV-B	ATPase domain predominantly from Archaea
Cluster-27273.0	0	0	0	8.88	12.83	6.75	0	0	0	290.34	424.16	216.81	10.7952	2.6497e-16	7.21775e-14	up	--	PREDICTED: uncharacterized protein LOC108219686 [Daucus carota subsp. sativus]	--	SubName: Full=Uncharacterized protein {ECO:0000313|EMBL:OIT03703.1};	--	--	--
Cluster-28606.62995	10.75	15.56	19.4	0	0	0	221.87	312.64	407.64	0	0	0	-10.6626	2.68136e-16	7.27381e-14	down	K10775 phenylalanine ammonia-lyase [EC:4.3.1.24] | (RefSeq) phenylalanine ammonia-lyase 3 (A)	phenylalanine ammonia-lyase [Angelica sinensis]	RecName: Full=Phenylalanine ammonia-lyase 3; EC=4.3.1.24;	RecName: Full=Phenylalanine ammonia-lyase {ECO:0000256|RuleBase:RU003955}; EC=4.3.1.24 {ECO:0000256|RuleBase:RU003955};	Phenylalanine and histidine ammonia-lyase	GO:0005737,cytoplasm; GO:0043234,NA; GO:0045548,phenylalanine ammonia-lyase activity; GO:0009800,cinnamic acid biosynthetic process; GO:0006559,L-phenylalanine catabolic process	Aromatic amino acid lyase
Cluster-28606.53358	66.05	20.84	16.92	0	0	0	2133.84	658.21	556.63	0	0	0	-12.5112	2.95069e-16	7.96508e-14	down	--	PREDICTED: protein EARLY RESPONSIVE TO DEHYDRATION 15-like [Daucus carota subsp. sativus]	RecName: Full=Protein EARLY RESPONSIVE TO DEHYDRATION 15; AltName: Full=PAM2-containing protein CID1; AltName: Full=Polyadenylate-binding protein-interacting protein 1; Short=PABP-interacting protein 1; Short=Poly(A)-binding protein-interacting protein 1; AltName: Full=Protein CTC-INTERACTING DOMAIN 1; AltName: Full=Protein LIGHT STRESS-REGULATED 1;	SubName: Full=Uncharacterized protein {ECO:0000313|EMBL:KZM99018.1};	--	GO:0005737,cytoplasm; GO:0009617,response to bacterium; GO:0009644,response to high light intensity; GO:0009414,response to water deprivation	Ataxin-2 C-terminal region
Cluster-28606.44209	0	0	0.04	131.47	63.9	25.29	0	0	1	3712.58	1824.54	702.92	12.7066	2.96046e-16	7.96508e-14	up	--	PREDICTED: abrin-b-like [Daucus carota subsp. sativus]	RecName: Full=Abrin-b; Contains: RecName: Full=Abrin-b A chain; EC=3.2.2.22; AltName: Full=rRNA N-glycosidase; Contains: RecName: Full=Linker peptide; Contains: RecName: Full=Abrin-b B chain; Flags: Precursor;	RecName: Full=rRNA N-glycosidase {ECO:0000256|RuleBase:RU004915}; EC=3.2.2.22 {ECO:0000256|RuleBase:RU004915};	--	GO:0030246,carbohydrate binding; GO:0030598,rRNA N-glycosylase activity; GO:0090729,toxin activity; GO:0006952,defense response; GO:0017148,negative regulation of translation	Ricin-type beta-trefoil lectin domain-like
Cluster-28606.81061	11.65	20.85	36.86	0	0	0	312.64	545.89	1006.58	0	0	0	-11.6492	3.04204e-16	8.15119e-14	down	K22519 protein disulfide-isomerase [EC:5.3.4.1] | (RefSeq) uncharacterized protein LOC108197153 isoform X1 (A)	PREDICTED: uncharacterized protein LOC108197153 isoform X2 [Daucus carota subsp. sativus]	RecName: Full=Protein disulfide isomerase pTAC5, chloroplastic {ECO:0000303|PubMed:23922206}; EC=5.3.4.1 {ECO:0000269|PubMed:23922206}; AltName: Full=Plastid transcriptionally active chromosome proteins 5 {ECO:0000303|PubMed:16326926}; Short=pTAC5 {ECO:0000303|PubMed:16326926}; Flags: Precursor;	SubName: Full=Uncharacterized protein {ECO:0000313|EMBL:KZM85978.1};	--	GO:0009507,chloroplast; GO:0009941,chloroplast envelope; GO:0042644,chloroplast nucleoid; GO:0009534,chloroplast thylakoid; GO:0009535,chloroplast thylakoid membrane; GO:0009295,nucleoid; GO:0009508,plastid chromosome; GO:0046872,metal ion binding; GO:0003756,protein disulfide isomerase activity; GO:0009658,chloroplast organization; GO:0006355,regulation of transcription, DNA-templated; GO:000940…	Putative peptidoglycan binding domain
Cluster-28606.61764	6.3	15.06	11.54	0	0	0	221.92	519	414	0	0	0	-10.944	3.12517e-16	8.33988e-14	down	K14798 protein LTV1 | (RefSeq) protein LTV1 homolog (A)	PREDICTED: protein LTV1 homolog [Daucus carota subsp. sativus]	--	SubName: Full=Uncharacterized protein {ECO:0000313|EMBL:KZM98789.1};	Uncharacterized conserved protein	--	Low temperature viability protein
Cluster-28606.51939	56.92	26.89	36.51	0	0	0	582	264.68	379.72	0	0	0	-11.0575	3.49761e-16	9.29599e-14	down	K07253 phenylpyruvate tautomerase [EC:5.3.2.1] | (RefSeq) macrophage migration inhibitory factor homolog (A)	PREDICTED: macrophage migration inhibitory factor homolog [Daucus carota subsp. sativus]	--	SubName: Full=Uncharacterized protein {ECO:0000313|EMBL:KZM97969.1};	Macrophage migration inhibitory factor	--	Tautomerase enzyme
Cluster-28606.40346	11.52	13.48	17.16	0	0	0	216.34	246.26	328	0	0	0	-10.4097	3.60652e-16	9.54681e-14	down	K00858 NAD+ kinase [EC:2.7.1.23] | (RefSeq) putative NAD kinase 3 (A)	PREDICTED: protein RETICULATA-RELATED 4, chloroplastic-like [Daucus carota subsp. sativus]	RecName: Full=Protein RETICULATA-RELATED 4, chloroplastic {ECO:0000303|PubMed:23596191}; Flags: Precursor;	SubName: Full=Uncharacterized protein {ECO:0000313|EMBL:KZM87279.1};	--	GO:0009507,chloroplast; GO:0009941,chloroplast envelope; GO:0009706,chloroplast inner membrane; GO:0016021,integral component of membrane; GO:0005739,mitochondrion; GO:0009536,plastid; GO:0007275,multicellular organism development	Protein RETICULATA-related
Cluster-28606.62996	13.97	20.2	20.11	0	0.09	0	287.76	405.28	421.66	0	1.91	0	-9.07096	3.64424e-16	9.60791e-14	down	K10775 phenylalanine ammonia-lyase [EC:4.3.1.24] | (RefSeq) phenylalanine ammonia-lyase 3 (A)	phenylalanine ammonia-lyase [Angelica sinensis]	RecName: Full=Phenylalanine ammonia-lyase 3; EC=4.3.1.24;	RecName: Full=Phenylalanine ammonia-lyase {ECO:0000256|RuleBase:RU003955}; EC=4.3.1.24 {ECO:0000256|RuleBase:RU003955};	Phenylalanine and histidine ammonia-lyase	GO:0005737,cytoplasm; GO:0043234,NA; GO:0045548,phenylalanine ammonia-lyase activity; GO:0009800,cinnamic acid biosynthetic process; GO:0006559,L-phenylalanine catabolic process	Aromatic amino acid lyase
Cluster-28606.52417	9.57	27.6	11.66	0	0	0	312.21	880	387.29	0	0	0	-11.3856	3.72146e-16	9.77227e-14	down	--	PREDICTED: uncharacterized protein LOC108223811 [Daucus carota subsp. sativus]	--	SubName: Full=Uncharacterized protein {ECO:0000313|EMBL:KZM95574.1};	--	GO:0016021,integral component of membrane; GO:0008168,methyltransferase activity	Methyltransferase domain
Cluster-28606.21457	4.87	11.01	4.23	0	0	0	337.41	748.89	298.88	0	0	0	-11.199	4.07814e-16	1.06662e-13	down	K22390 acid phosphatase type 7 | (RefSeq) purple acid phosphatase 23 (A)	PREDICTED: purple acid phosphatase 23 [Daucus carota subsp. sativus]	RecName: Full=Purple acid phosphatase 23; EC=3.1.3.2; Flags: Precursor;	RecName: Full=Purple acid phosphatase {ECO:0000256|RuleBase:RU361203}; EC=3.1.3.2 {ECO:0000256|RuleBase:RU361203};	Purple acid phosphatase	GO:0005576,extracellular region; GO:0003993,acid phosphatase activity; GO:0046872,metal ion binding	Calcineurin-like phosphoesterase superfamily domain
Cluster-28606.41244	0	0	0	112.41	45.37	41.34	0	0	0	1409.92	573.68	515.86	12.3387	4.09904e-16	1.06783e-13	up	--	PREDICTED: uncharacterized protein LOC108192770 [Daucus carota subsp. sativus]	--	SubName: Full=Uncharacterized protein {ECO:0000313|EMBL:KZM92632.1};	--	--	FlgN protein
Cluster-28606.56804	398.95	317.66	365.09	910.56	1246.36	1220.58	10314.9	8014.15	9609.03	23818	32955.2	31442.2	1.71397	4.19227e-16	1.0878e-13	up	K01623 fructose-bisphosphate aldolase, class I [EC:4.1.2.13] | (RefSeq) fructose-bisphosphate aldolase 1, chloroplastic (A)	PREDICTED: fructose-bisphosphate aldolase 1, chloroplastic [Daucus carota subsp. sativus]	RecName: Full=Fructose-bisphosphate aldolase 2, chloroplastic {ECO:0000305}; Short=AtFBA2 {ECO:0000303|PubMed:22561114}; EC=4.1.2.13 {ECO:0000305}; Flags: Precursor;	RecName: Full=Fructose-bisphosphate aldolase {ECO:0000256|RuleBase:RU003994, ECO:0000256|SAAS:SAAS00336718}; EC=4.1.2.13 {ECO:0000256|RuleBase:RU003994, ECO:0000256|SAAS:SAAS00336718};	Fructose-biphosphate aldolase	GO:0048046,apoplast; GO:0009507,chloroplast; GO:0009941,chloroplast envelope; GO:0009570,chloroplast stroma; GO:0016020,membrane; GO:0010287,plastoglobule; GO:0009579,thylakoid; GO:0004332,fructose-bisphosphate aldolase activity; GO:0006094,gluconeogenesis; GO:0006096,glycolytic process; GO:0009737,response to abscisic acid; GO:0046686,response to cadmium ion	Fructose-bisphosphate aldolase class-I
Cluster-28606.30178	5.81	4.18	6.66	0	0	0	302.82	213.68	353.38	0	0	0	-10.5561	4.44929e-16	1.14995e-13	down	K17604 zinc finger SWIM domain-containing protein 3 | (RefSeq) protein FAR1-RELATED SEQUENCE 5-like (A)	PREDICTED: protein FAR1-RELATED SEQUENCE 3 [Daucus carota subsp. sativus]	RecName: Full=Protein FAR1-RELATED SEQUENCE 3;	SubName: Full=protein FAR1-RELATED SEQUENCE 3-like {ECO:0000313|RefSeq:XP_018830791.1, ECO:0000313|RefSeq:XP_018830800.1, ECO:0000313|RefSeq:XP_018830810.1};	--	GO:0005634,nucleus; GO:0009506,plasmodesma; GO:0008270,zinc ion binding; GO:0006355,regulation of transcription, DNA-templated	COMM domain
Cluster-28606.45297	0	0	0	11.03	48.07	25.69	0	0	0	217.7	958	500.7	11.5557	4.68494e-16	1.2061e-13	up	K03671 thioredoxin 1 | (RefSeq) thioredoxin-like 1-2, chloroplastic isoform X1 (A)	PREDICTED: thioredoxin-like 1-1, chloroplastic [Daucus carota subsp. sativus]	RecName: Full=Thioredoxin-like 1-1, chloroplastic; AltName: Full=Atypical cysteine/histidine-rich thioredoxin 4; Short=AtACHT4; AltName: Full=Lilium-type thioredoxin 1-1; Flags: Precursor;	SubName: Full=Uncharacterized protein {ECO:0000313|EMBL:KZM98941.1};	Thioredoxin	GO:0009507,chloroplast; GO:0031969,chloroplast membrane; GO:0009570,chloroplast stroma; GO:0016671,oxidoreductase activity, acting on a sulfur group of donors, disulfide as acceptor; GO:0045454,cell redox homeostasis	Thioredoxin-like
Cluster-28606.11982	3.42	5.02	4.19	0	0	0	184.73	265.56	230.19	0	0	0	-10.1888	4.91341e-16	1.25998e-13	down	--	PREDICTED: uncharacterized protein LOC108194200 [Daucus carota subsp. sativus]	RecName: Full=Centromere protein C {ECO:0000303|PubMed:15329494}; Short=AtCENP-C {ECO:0000303|PubMed:15329494}; Short=CENP-C {ECO:0000303|PubMed:15329494}; Short=CENP-C homolog {ECO:0000303|PubMed:15329494};	SubName: Full=Uncharacterized protein {ECO:0000313|EMBL:KZM89229.1};	--	GO:0000775,chromosome, centromeric region; GO:0000778,condensed nuclear chromosome kinetochore; GO:0000776,kinetochore; GO:0005634,nucleus; GO:0019237,centromeric DNA binding; GO:0051315,attachment of mitotic spindle microtubules to kinetochore; GO:0051455,attachment of spindle microtubules to kinetochore involved in homologous chromosome segregation; GO:0051301,cell division; GO:0051382,kinetoch…	--
Cluster-28606.50810	15.14	30.32	11.27	0	0	0	349.51	682.54	264.86	0	0	0	-11.1073	5.00407e-16	1.27824e-13	down	K03006 DNA-directed RNA polymerase II subunit RPB1 [EC:2.7.7.6] | (RefSeq) leucine-rich repeat extensin-like protein 1 (A)	PREDICTED: leucine-rich repeat extensin-like protein 4 [Daucus carota subsp. sativus]	RecName: Full=Leucine-rich repeat extensin-like protein 4; Short=AtLRX4; Short=LRR/EXTENSIN4; AltName: Full=Cell wall hydroxyproline-rich glycoprotein; Flags: Precursor;	SubName: Full=Uncharacterized protein {ECO:0000313|EMBL:KZM83853.1};	--	GO:0005618,cell wall; GO:0005576,extracellular region; GO:0009505,plant-type cell wall; GO:0009506,plasmodesma; GO:0005199,structural constituent of cell wall; GO:0071555,cell wall organization	Leucine rich repeat N-terminal domain
Cluster-28606.25408	41.12	22.37	22.07	0	0	0	531.97	279.92	290.52	0	0	0	-10.9006	5.09003e-16	1.29516e-13	down	K08669 HtrA serine peptidase 2 [EC:3.4.21.108] | (RefSeq) LOC109783003; putative protease Do-like 14 (A)	PREDICTED: serine protease Do-like HtrB [Daucus carota subsp. sativus]	RecName: Full=Putative protease Do-like 14; EC=3.4.21.-;	SubName: Full=Uncharacterized protein {ECO:0000313|EMBL:KZN09246.1};	Serine protease	GO:0004252,serine-type endopeptidase activity	Trypsin
Cluster-28606.28721	165.44	52.78	151.89	0	0	0	946.85	285.61	883.43	0	0	0	-11.8501	5.31402e-16	1.34255e-13	down	--	PREDICTED: uncharacterized protein At2g23090 [Daucus carota subsp. sativus]	RecName: Full=Uncharacterized protein At2g23090;	SubName: Full=Uncharacterized protein {ECO:0000313|EMBL:OIV94702.1};	--	--	4F5 protein family
Cluster-28606.38239	15.03	25.65	13.31	0	0	0	247.83	410.46	223.22	0	0	0	-10.5539	5.31718e-16	1.34255e-13	down	--	PREDICTED: uncharacterized protein LOC108200649 [Daucus carota subsp. sativus]	--	SubName: Full=Uncharacterized protein {ECO:0000313|EMBL:KZM82047.1};	--	GO:0016021,integral component of membrane	--
Cluster-28606.25771	10.88	3.84	12.18	0.04	0	0.03	990.28	343.45	1128.8	4	0	2.91	-8.33357	5.49071e-16	1.38018e-13	down	K02469 DNA gyrase subunit A [EC:5.99.1.3] | (RefSeq) DNA gyrase subunit A, chloroplastic/mitochondrial-like (A)	Ty3/gypsy retrotransposon protein [Beta vulgaris subsp. vulgaris]	RecName: Full=Uncharacterized mitochondrial protein AtMg00860; AltName: Full=ORF158;	SubName: Full=Ty3/gypsy retrotransposon protein {ECO:0000313|EMBL:AFK13856.1};	FOG: Transposon-encoded proteins with TYA, reverse transcriptase, integrase domains in various combinations	GO:0005739,mitochondrion	H2C2 zinc finger
Cluster-28606.59606	0	0	0	137.31	71.68	68.42	0	0	0	735	384.23	374	11.5639	5.50829e-16	1.38018e-13	up	K08505 protein transport protein SFT1 | (RefSeq) bet1-like protein At4g14600 (A)	PREDICTED: bet1-like protein At4g14600 [Daucus carota subsp. sativus]	RecName: Full=Bet1-like protein At4g14600;	SubName: Full=Putative target SNARE coiled-coil domain protein {ECO:0000313|EMBL:OTG34530.1};	Mitochondrial transcription termination factor, mTERF	GO:0005789,endoplasmic reticulum membrane; GO:0000139,Golgi membrane; GO:0016021,integral component of membrane; GO:0005886,plasma membrane; GO:0015031,protein transport; GO:0016192,vesicle-mediated transport	AI-2E family transporter
Cluster-28606.70101	0	0	0	8.59	28.8	24.46	0	0	0	166	562	467	11.0767	6.01046e-16	1.50029e-13	up	K20043 clathrin coat assembly protein AP180 | (RefSeq) putative clathrin assembly protein At5g35200 (A)	PREDICTED: dof zinc finger protein DOF5.4 [Daucus carota subsp. sativus]	RecName: Full=Dof zinc finger protein DOF5.4; Short=AtDOF5.4; AltName: Full=OBF-binding protein 4;	SubName: Full=Uncharacterized protein {ECO:0000313|EMBL:KZM89483.1};	--	GO:0005634,nucleus; GO:0003700,DNA-binding transcription factor activity; GO:0046872,metal ion binding; GO:0044212,transcription regulatory region DNA binding; GO:0006355,regulation of transcription, DNA-templated; GO:0006351,transcription, DNA-templated	Dof domain, zinc finger
Cluster-28606.81912	15.48	15.84	31.22	0	0	0	299.63	298.17	615.05	0	0	0	-11.0336	6.08848e-16	1.514e-13	down	K09699 2-oxoisovalerate dehydrogenase E2 component (dihydrolipoyl transacylase) [EC:2.3.1.168] | (RefSeq) multiple organellar RNA editing factor 3, mitochondrial-like (A)	PREDICTED: multiple organellar RNA editing factor 8, chloroplastic/mitochondrial-like [Tarenaya hassleriana]	RecName: Full=Multiple organellar RNA editing factor 8, chloroplastic/mitochondrial {ECO:0000305}; AltName: Full=RNA editing-interacting protein 1 {ECO:0000303|PubMed:22566615}; Flags: Precursor;	SubName: Full=Putative ovule protein {ECO:0000313|EMBL:JAP17519.1}; Flags: Fragment;	--	GO:0009507,chloroplast; GO:0005739,mitochondrion; GO:0050897,cobalt ion binding; GO:0016554,cytidine to uridine editing; GO:0080156,mitochondrial mRNA modification; GO:0006397,mRNA processing; GO:0009451,RNA modification	--
Cluster-28606.65869	8.3	8.39	13.49	0	0	0	247.93	244.93	410.31	0	0	0	-10.6061	6.19535e-16	1.53476e-13	down	--	PREDICTED: chromatin structure-remodeling complex protein SYD isoform X2 [Daucus carota subsp. sativus]	--	SubName: Full=Uncharacterized protein {ECO:0000313|EMBL:KZM99589.1};	--	GO:0005524,ATP binding; GO:0042393,histone binding	--
Cluster-28606.77239	67.32	60.83	6.02	0	0.06	0.02	3384	2996	308	0	3	1	-10.7134	6.92356e-16	1.70294e-13	down	--	RNA-directed DNA polymerase [Dendrobium catenatum]	--	SubName: Full=Uncharacterized protein {ECO:0000313|EnsemblPlants:GSMUA_Achr1P28210_001};	--	--	Aspartyl protease
Cluster-28606.87214	15.75	27.16	30.76	0	0	0	200.49	334.32	398.37	0	0	0	-10.6429	6.92612e-16	1.70294e-13	down	K04733 interleukin-1 receptor-associated kinase 4 [EC:2.7.11.1] | (RefSeq) uncharacterized protein LOC110908553 (A)	PREDICTED: IQ domain-containing protein IQM1 [Daucus carota subsp. sativus]	RecName: Full=IQ domain-containing protein IQM1 {ECO:0000305}; AltName: Full=IQ motif-containing protein 1 {ECO:0000303|Ref.6};	SubName: Full=Uncharacterized protein {ECO:0000313|EMBL:KZM84185.1};	--	GO:0005737,cytoplasm; GO:0005634,nucleus; GO:0005516,calmodulin binding; GO:0010119,regulation of stomatal movement	--
Cluster-28606.15865	19.44	11.69	15.6	0	0	0	361.69	211.48	295.32	0	0	0	-10.5545	6.99743e-16	1.71355e-13	down	K16573 gamma-tubulin complex component 6 | (RefSeq) uncharacterized LOC103722329 (A)	PC-Esterase [Cynara cardunculus var. scolymus]	RecName: Full=Protein PMR5; AltName: Full=Powdery mildew resistance protein 5; AltName: Full=Protein trichome birefringence-like 44;	SubName: Full=PC-Esterase {ECO:0000313|EMBL:KVI03679.1};	--	GO:0005783,endoplasmic reticulum; GO:0005794,Golgi apparatus; GO:0016021,integral component of membrane; GO:0016413,O-acetyltransferase activity; GO:0071554,cell wall organization or biogenesis; GO:0006952,defense response; GO:0009620,response to fungus	GDSL/SGNH-like Acyl-Esterase family found in Pmr5 and Cas1p
Cluster-28606.55197	0	0	0	5.79	6.03	4.9	0	0	0	236.83	249.77	196.76	10.3697	7.02147e-16	1.71355e-13	up	K08244 alpha-glucan, water dikinase [EC:2.7.9.4] | (RefSeq) alpha-glucan water dikinase 2 isoform X1 (A)	PREDICTED: alpha-glucan water dikinase 2 isoform X1 [Daucus carota subsp. sativus]	RecName: Full=Alpha-glucan water dikinase 2; EC=2.7.9.4; Flags: Precursor;	SubName: Full=Uncharacterized protein {ECO:0000313|EMBL:KZM82169.1};	--	GO:0009941,chloroplast envelope; GO:0050521,alpha-glucan, water dikinase activity; GO:0005524,ATP binding; GO:0046872,metal ion binding; GO:0005975,carbohydrate metabolic process	Protein of unknown function (DUF2934)
Cluster-28606.78674	0	0	0	6.99	6.84	6.95	0	0	0	211.2	208.84	206.6	10.2413	7.2992e-16	1.77473e-13	up	K19995 secretory carrier-associated membrane protein | (RefSeq) secretory carrier-associated membrane protein 3 (A)	PREDICTED: secretory carrier-associated membrane protein 3 [Daucus carota subsp. sativus]	RecName: Full=Secretory carrier-associated membrane protein 3; Short=AtSC3; Short=Secretory carrier membrane protein 3;	RecName: Full=Secretory carrier-associated membrane protein {ECO:0000256|RuleBase:RU363122}; Short=Secretory carrier membrane protein {ECO:0000256|RuleBase:RU363122};	Secretory carrier membrane protein	GO:0005768,endosome; GO:0005794,Golgi apparatus; GO:0016021,integral component of membrane; GO:0016020,membrane; GO:0005886,plasma membrane; GO:0005802,trans-Golgi network; GO:0030658,transport vesicle membrane; GO:0015031,protein transport	SCAMP family
Cluster-28606.73467	0	0	0	6.1	6.76	11.35	0	0	0	186.68	209.17	341.53	10.4432	7.70125e-16	1.86558e-13	up	K16282 E3 ubiquitin-protein ligase RHA2 [EC:2.3.2.27] | (RefSeq) POPTRDRAFT_562654; hypothetical protein (A)	PREDICTED: uncharacterized protein LOC108200451 [Daucus carota subsp. sativus]	--	SubName: Full=Uncharacterized protein {ECO:0000313|EMBL:KZM83254.1};	--	--	PHD-finger
Cluster-28606.53009	0	0	0	5.8	11.28	14.87	0	0	0	150.61	296.27	380.46	10.572	7.96058e-16	1.92131e-13	up	K06196 cytochrome c-type biogenesis protein | (RefSeq) cytochrome c-type biogenesis ccda-like chloroplastic protein (A)	PREDICTED: cytochrome c-type biogenesis ccda-like chloroplastic protein isoform X1 [Daucus carota subsp. sativus]	RecName: Full=Cytochrome c-type biogenesis ccda-like chloroplastic protein 2; AltName: Full=Cytochrome b6f biogenesis protein CCDA2; Flags: Precursor;	SubName: Full=Uncharacterized protein {ECO:0000313|EMBL:KZM99947.1};	--	GO:0009535,chloroplast thylakoid membrane; GO:0016021,integral component of membrane; GO:0017004,cytochrome complex assembly; GO:0055114,oxidation-reduction process	Cytochrome C biogenesis protein transmembrane region
Cluster-28606.94331	17.77	6.87	13.04	0	0	0	651.77	246.69	487.07	0	0	0	-11.2364	8.4561e-16	2.03343e-13	down	K04733 interleukin-1 receptor-associated kinase 4 [EC:2.7.11.1] | (RefSeq) probable LRR receptor-like serine/threonine-protein kinase At4g29180 (A)	PREDICTED: uncharacterized protein LOC108223962 [Daucus carota subsp. sativus]	RecName: Full=Probable E3 ubiquitin ligase SUD1; EC=2.3.2.27; AltName: Full=Protein ECERIFERUM 9; AltName: Full=Protein SUPPRESSOR OF DRY2 DEFFECTS 1; Short=AtSUD1; AltName: Full=RING-type E3 ubiquitin transferase SUD1 {ECO:0000305}; AltName: Full=RING/U-box domain-containing protein;	SubName: Full=Uncharacterized protein {ECO:0000313|EMBL:KZM95572.1};	Protein involved in mRNA turnover and stability	GO:0030176,integral component of endoplasmic reticulum membrane; GO:1904264,NA; GO:0004842,ubiquitin-protein transferase activity; GO:0008270,zinc ion binding; GO:0042335,cuticle development; GO:0010143,cutin biosynthetic process; GO:0008299,isoprenoid biosynthetic process; GO:1900490,positive regulation of hydroxymethylglutaryl-CoA reductase (NADPH) activity; GO:0009414,response to water depriva…	RING-variant domain
Cluster-28606.13252	32.88	48.55	19.08	0	0	0	357.36	508.61	211.02	0	0	0	-10.844	8.53904e-16	2.04588e-13	down	K22832 1,3-beta-glucanosyltransferase GAS1 [EC:2.4.1.-] | (RefSeq) PLASMODESMATA CALLOSE-BINDING PROTEIN 3-like (A)	PREDICTED: PLASMODESMATA CALLOSE-BINDING PROTEIN 4 [Daucus carota subsp. sativus]	RecName: Full=PLASMODESMATA CALLOSE-BINDING PROTEIN 1; Short=AtPDCB1; AltName: Full=Glucan endo-1,3-beta-glucosidase-like protein 2; Flags: Precursor;	SubName: Full=Uncharacterized protein {ECO:0000313|EMBL:KZN06354.1};	--	GO:0031225,anchored component of membrane; GO:0046658,anchored component of plasma membrane; GO:0009505,plant-type cell wall; GO:0005886,plasma membrane; GO:0009506,plasmodesma; GO:0001872,(1->3)-beta-D-glucan binding; GO:0004553,hydrolase activity, hydrolyzing O-glycosyl compounds; GO:0030247,polysaccharide binding; GO:0052543,callose deposition in cell wall	X8 domain
Cluster-28606.71931	1.52	1.81	1.92	0.11	0.23	0.15	122.83	142.91	157.65	8.93	19.52	12.16	-3.32394	8.69703e-16	2.07615e-13	down	K04718 sphingosine kinase [EC:2.7.1.91] | (RefSeq) sphingosine kinase 1-like isoform X1 (A)	hypothetical protein DCAR_024887 [Daucus carota subsp. sativus]	RecName: Full=Sphingosine kinase 1; EC=2.7.1.91 {ECO:0000269|PubMed:21330371};	SubName: Full=Uncharacterized protein {ECO:0000313|EMBL:KZM87786.1};	Sphingosine kinase, involved in sphingolipid metabolism	GO:0009705,plant-type vacuole membrane; GO:0005773,vacuole; GO:0005524,ATP binding; GO:0017050,D-erythro-sphingosine kinase activity; GO:0003951,NAD+ kinase activity; GO:0008481,sphinganine kinase activity; GO:0071215,cellular response to abscisic acid stimulus; GO:0009737,response to abscisic acid; GO:0009845,seed germination; GO:0006665,sphingolipid metabolic process	--
Cluster-28606.93090	11.74	10.66	6.95	0.24	0.33	0.7	248.88	220.15	149.84	5.19	7.04	14.8	-4.47627	9.26796e-16	2.20443e-13	down	K10523 speckle-type POZ protein | (RefSeq) BTB/POZ and MATH domain-containing protein 2-like (A)	PREDICTED: BTB/POZ and MATH domain-containing protein 2-like [Daucus carota subsp. sativus]	RecName: Full=BTB/POZ and MATH domain-containing protein 2; AltName: Full=Protein BTB-POZ AND MATH DOMAIN 2; Short=AtBPM2;	SubName: Full=Uncharacterized protein {ECO:0000313|EMBL:KZN10100.1};	Speckle-type POZ protein SPOP and related proteins with TRAF, MATH and BTB/POZ domains	GO:0005634,nucleus; GO:0071472,cellular response to salt stress; GO:0042631,cellular response to water deprivation; GO:0016567,protein ubiquitination; GO:0006970,response to osmotic stress	MATH domain
Cluster-28606.34334	26.84	12.04	38.76	0	0	0	619.33	270.78	910.41	0	0	0	-11.6133	9.80112e-16	2.32283e-13	down	K19613 leucine-rich repeat protein SHOC2 | (RefSeq) uncharacterized protein LOC113323962 (A)	PREDICTED: TMV resistance protein N-like isoform X1 [Daucus carota subsp. sativus]	RecName: Full=Disease resistance protein TAO1 {ECO:0000305}; AltName: Full=Protein TARGET OF AVRB OPERATION 1 {ECO:0000303|PubMed:18424557};	SubName: Full=Uncharacterized protein {ECO:0000313|EMBL:KZM82825.1};	--	GO:0043531,ADP binding; GO:0005524,ATP binding; GO:0042742,defense response to bacterium; GO:0009816,defense response to bacterium, incompatible interaction; GO:0007165,signal transduction	Leucine Rich repeats (2 copies)
Cluster-28606.48668	0	0	0	3.35	12.82	12.13	0	0	0	167.64	648.88	594.81	11.3085	1.01439e-15	2.39541e-13	up	K20771 carlactone C-19 oxidase [EC:1.14.-.-] | (RefSeq) cytochrome P450 711A1 isoform X1 (A)	hypothetical protein DCAR_018164 [Daucus carota subsp. sativus]	--	SubName: Full=Uncharacterized protein {ECO:0000313|EMBL:KZM94922.1};	Uncharacterized conserved protein, contains TraB domain	--	TraB family
Cluster-28606.53639	21.72	0	131.1	0	0	0	1377.77	0	8469.21	0	0	0	-27.3886	1.01845e-15	2.39639e-13	down	K10999 cellulose synthase A [EC:2.4.1.12] | (RefSeq) cellulose synthase A catalytic subunit 3 [UDP-forming] (A)	PREDICTED: cellulose synthase A catalytic subunit 3 [UDP-forming]	RecName: Full=Cellulose synthase A catalytic subunit 3 [UDP-forming]; Short=AtCesA3; EC=2.4.1.12; AltName: Full=Constitutive expression of VSP1 protein 1; AltName: Full=Isoxaben-resistant protein 1; Short=Ath-B; AltName: Full=Protein ECTOPIC LIGNIN 1; AltName: Full=Protein RADIALLY SWOLLEN 5; Short=AtRSW5;	RecName: Full=Cellulose synthase {ECO:0000256|RuleBase:RU361116}; EC=2.4.1.12 {ECO:0000256|RuleBase:RU361116};	--	GO:0005768,endosome; GO:0005794,Golgi apparatus; GO:0016021,integral component of membrane; GO:0005886,plasma membrane; GO:0009506,plasmodesma; GO:0005802,trans-Golgi network; GO:0016760,cellulose synthase (UDP-forming) activity; GO:0046872,metal ion binding; GO:0071555,cell wall organization; GO:0030244,cellulose biosynthetic process; GO:0006952,defense response; GO:0009833,plant-type primary ce…	FYVE-type zinc finger
Cluster-33242.0	9.91	10.95	13.87	0	0	0	196.51	211.19	279.8	0	0	0	-10.211	1.02828e-15	2.41087e-13	down	K05278 flavonol synthase [EC:1.14.11.23] | (RefSeq) flavonol synthase/flavanone 3-hydroxylase-like (A)	unnamed protein product [Coffea canephora]	RecName: Full=Protein SRG1; Short=AtSRG1; AltName: Full=Protein SENESCENCE-RELATED GENE 1;	SubName: Full=Uncharacterized protein {ECO:0000313|EMBL:CDO97293.1};	Iron/ascorbate family oxidoreductases	GO:0046872,metal ion binding; GO:0016682,oxidoreductase activity, acting on diphenols and related substances as donors, oxygen as acceptor; GO:0010150,leaf senescence	non-haem dioxygenase in morphine synthesis N-terminal
Cluster-28606.69632	8.4	7.53	4.99	0	0	0	308	270.14	186.37	0	0	0	-10.3606	1.03368e-15	2.41492e-13	down	K14566 U3 small nucleolar RNA-associated protein 24 | (RefSeq) uncharacterized protein LOC109844566 isoform X1 (A)	PREDICTED: chaperone protein dnaJ 15 [Daucus carota subsp. sativus]	RecName: Full=Chaperone protein dnaJ 15; Short=AtDjB15; Short=AtJ15; AltName: Full=Protein ALTERED RESPONSE TO GRAVITY; Short=AtARG1;	SubName: Full=Uncharacterized protein {ECO:0000313|EMBL:KZM85836.1};	Molecular chaperone (DnaJ superfamily)	GO:0005856,cytoskeleton; GO:0005789,endoplasmic reticulum membrane; GO:0000139,Golgi membrane; GO:0008092,cytoskeletal protein binding; GO:0009958,positive gravitropism	GrpE
Cluster-28606.22918	36.35	56.79	58.73	0.46	0	0.22	166.99	244.19	274	2	0	1	-7.74429	1.0519e-15	2.44876e-13	down	K13457 disease resistance protein RPM1 | (RefSeq) putative disease resistance protein At1g50180 (A)	hypothetical protein DCAR_009477 [Daucus carota subsp. sativus]	RecName: Full=Putative disease resistance protein At1g50180;	SubName: Full=Uncharacterized protein {ECO:0000313|EMBL:KZN00723.1};	Apoptotic ATPase	GO:0005886,plasma membrane; GO:0009506,plasmodesma; GO:0043531,ADP binding; GO:0005524,ATP binding; GO:0006952,defense response; GO:0007165,signal transduction	NB-ARC domain
Cluster-28606.47296	5.38	13.39	14.35	0	0	0	212.67	517.98	577.48	0	0	0	-11.1275	1.10897e-15	2.5725e-13	down	K19613 leucine-rich repeat protein SHOC2 | (RefSeq) predicted protein (A)	PREDICTED: plant intracellular Ras-group-related LRR protein 4-like [Daucus carota subsp. sativus]	RecName: Full=Plant intracellular Ras-group-related LRR protein 4;	SubName: Full=Uncharacterized protein {ECO:0000313|EMBL:KZM98338.1};	FOG: Leucine rich repeat	GO:0005886,plasma membrane; GO:0007165,signal transduction	Leucine Rich repeat
Cluster-23299.0	3.33	3.72	6.3	0	0	0	240.58	263.78	463.51	0	0	0	-10.7072	1.12792e-15	2.60724e-13	down	K03979 GTPase [EC:3.6.5.-] | (RefSeq) hypothetical protein (A)	PREDICTED: uncharacterized protein LOC108218690 [Daucus carota subsp. sativus]	RecName: Full=Protein TRM32; AltName: Full=TON1-RECRUITING MOTIF protein 32;	SubName: Full=Uncharacterized protein {ECO:0000313|EMBL:KZM96646.1};	--	--	Protein of unknown function (DUF3741)
Cluster-28606.101661	11.57	14.86	6.21	0	0	0	359.68	451.37	196.57	0	0	0	-10.7513	1.14883e-15	2.64626e-13	down	K10526 OPC-8:0 CoA ligase 1 [EC:6.2.1.-] | (RefSeq) 4-coumarate--CoA ligase-like 5 (A)	PREDICTED: 4-coumarate--CoA ligase-like 5 [Daucus carota subsp. sativus]	RecName: Full=4-coumarate--CoA ligase-like 5; EC=6.2.1.-; AltName: Full=4-coumarate--CoA ligase isoform 9; Short=At4CL9; AltName: Full=Peroxisomal OPC-8:0-CoA ligase 1;	SubName: Full=Uncharacterized protein {ECO:0000313|EMBL:KZM98737.1};	Acyl-CoA synthetase	GO:0005777,peroxisome; GO:0005524,ATP binding; GO:0016874,ligase activity; GO:0009695,jasmonic acid biosynthetic process; GO:0009611,response to wounding	AMP-binding enzyme C-terminal domain
Cluster-28606.27267	36.94	28.19	12.62	0	0	0	660.27	489.69	229.5	0	0	0	-11.2151	1.18013e-15	2.70884e-13	down	K06653 CDK inhibitor PHO81 | (RefSeq) ankyrin repeat protein nuc-2-like (A)	PREDICTED: SPX domain-containing protein 1-like [Daucus carota subsp. sativus]	RecName: Full=SPX domain-containing protein 1 {ECO:0000303|PubMed:18315545}; AltName: Full=Protein SPX DOMAIN GENE 1 {ECO:0000303|PubMed:18315545}; Short=AtSPX1 {ECO:0000303|PubMed:18315545};	SubName: Full=Uncharacterized protein {ECO:0000313|EMBL:KZM97754.1};	Protein involved in vacuolar polyphosphate accumulation, contains SPX domain	GO:0005783,endoplasmic reticulum; GO:0005634,nucleus; GO:0016036,cellular response to phosphate starvation; GO:0080040,positive regulation of cellular response to phosphate starvation	SPX domain
Cluster-28606.53564	0	0	0	8.46	26.48	4.95	0	0	0	618.03	1958.66	353.98	12.3935	1.19613e-15	2.73601e-13	up	K05665 ATP-binding cassette, subfamily C (CFTR/MRP), member 1 [EC:7.6.2.3] | (RefSeq) ABC transporter C family-like (A)	PREDICTED: ABC transporter C family member 2-like isoform X2 [Daucus carota subsp. sativus]	RecName: Full=ABC transporter C family member 2; Short=ABC transporter ABCC.2; Short=AtABCC2; EC=3.6.3.44; AltName: Full=ATP-energized glutathione S-conjugate pump 2; AltName: Full=Glutathione S-conjugate-transporting ATPase 2; AltName: Full=Multidrug resistance-associated protein 2;	SubName: Full=Uncharacterized protein {ECO:0000313|EMBL:KZN07019.1};	Multidrug resistance-associated protein/mitoxantrone resistance protein, ABC superfamily	GO:0016021,integral component of membrane; GO:0000325,plant-type vacuole; GO:0005774,vacuolar membrane; GO:0005773,vacuole; GO:1902417,(+)-abscisic acid D-glucopyranosyl ester transmembrane transporter activity; GO:0005524,ATP binding; GO:0042626,ATPase activity, coupled to transmembrane movement of substances; GO:0005516,calmodulin binding; GO:0008559,xenobiotic transmembrane transporting ATPase…	AAA domain
Cluster-28606.58071	12.7	19.32	6.21	0	0	0	448.85	667.69	223.49	0	0	0	-11.157	1.22452e-15	2.79122e-13	down	K17085 transmembrane 9 superfamily member 1 | (RefSeq) transmembrane 9 superfamily member 3-like (A)	PREDICTED: transmembrane 9 superfamily member 3-like [Daucus carota subsp. sativus]	RecName: Full=Transmembrane 9 superfamily member 3 {ECO:0000305}; AltName: Full=Endomembrane protein 9 {ECO:0000303|PubMed:22570441}; AltName: Full=Transmembrane nine protein 3 {ECO:0000303|PubMed:20681974}; Short=AtTMN3 {ECO:0000303|PubMed:20681974}; Flags: Precursor;	RecName: Full=Transmembrane 9 superfamily member {ECO:0000256|RuleBase:RU363079};	Endosomal membrane proteins, EMP70	GO:0005768,endosome; GO:0010008,endosome membrane; GO:0005794,Golgi apparatus; GO:0000139,Golgi membrane; GO:0016021,integral component of membrane; GO:0009505,plant-type cell wall; GO:0009506,plasmodesma; GO:0005802,trans-Golgi network; GO:0005774,vacuolar membrane	Endomembrane protein 70
Cluster-28606.41011	0	0	0	7.11	4.78	4.96	0	0	0	384.91	261.97	263.36	10.8186	1.247e-15	2.8321e-13	up	K01931 protein neuralized [EC:2.3.2.27] | (RefSeq) hypothetical protein (A)	PREDICTED: uncharacterized protein LOC108198661 [Daucus carota subsp. sativus]	RecName: Full=Putative E3 ubiquitin-protein ligase XBAT35; EC=2.3.2.27; AltName: Full=Ankyrin repeat domain and RING finger-containing protein XBAT35; AltName: Full=Protein XB3 homolog 5; AltName: Full=RING-type E3 ubiquitin transferase XBAT35;	SubName: Full=Uncharacterized protein {ECO:0000313|EMBL:KZM83730.1};	Predicted E3 ubiquitin ligase	GO:0005737,cytoplasm; GO:0005634,nucleus; GO:0000151,ubiquitin ligase complex; GO:0046872,metal ion binding; GO:0031625,ubiquitin protein ligase binding; GO:0004842,ubiquitin-protein transferase activity	Domain of unknown function (DUF4792)
Cluster-28606.66784	0	0	0	4.62	7.43	4.31	0	0	0	199.14	324.11	182.45	10.381	1.25108e-15	2.8321e-13	up	K20179 vacuolar protein sorting-associated protein 11 | (RefSeq) vacuolar protein-sorting-associated protein 11 homolog (A)	hypothetical protein DCAR_028089 [Daucus carota subsp. sativus]	RecName: Full=Vacuolar protein-sorting-associated protein 11 homolog; Short=AtVPS11;	SubName: Full=Uncharacterized protein {ECO:0000313|EMBL:KZM84489.1};	Vacuolar assembly/sorting protein PEP5/VPS11	GO:0005768,endosome; GO:0030897,HOPS complex; GO:0031902,late endosome membrane; GO:0009705,plant-type vacuole membrane; GO:0043234,NA; GO:0046872,metal ion binding; GO:0030674,protein binding, bridging; GO:0007032,endosome organization; GO:0006886,intracellular protein transport; GO:0007040,lysosome organization; GO:0035542,regulation of SNARE complex assembly; GO:0007033,vacuole organization; G…	Adenomatous polyposis coli (APC) repeat
Cluster-28606.76585	4.82	8.64	5.34	0	0	0	194.53	341.36	219.34	0	0	0.01	-10.332	1.30223e-15	2.93776e-13	down	K17710 pentatricopeptide repeat domain-containing protein 1 | (RefSeq) pentatricopeptide repeat-containing protein At1g74850, chloroplastic-like (A)	PREDICTED: pentatricopeptide repeat-containing protein At5g42310, mitochondrial-like [Daucus carota subsp. sativus]	RecName: Full=Pentatricopeptide repeat-containing protein At5g42310, chloroplastic {ECO:0000305}; AltName: Full=Protein CRP1 homolog {ECO:0000303|PubMed:28261232}; Short=AtCRP1 {ECO:0000303|PubMed:28261232}; Flags: Precursor;	SubName: Full=Uncharacterized protein {ECO:0000313|EMBL:CCB50621.1};	FOG: PPR repeat	GO:0009507,chloroplast; GO:0042644,chloroplast nucleoid; GO:0009570,chloroplast stroma; GO:0009534,chloroplast thylakoid; GO:0042651,thylakoid membrane; GO:0004519,endonuclease activity; GO:0003723,RNA binding; GO:0003727,single-stranded RNA binding; GO:0010239,chloroplast mRNA processing; GO:0009658,chloroplast organization; GO:0006417,regulation of translation; GO:0009451,RNA modification	Mitochondrial ATPase expression
Cluster-28606.79880	9.9	15	8.66	0	0	0	212.45	313.55	189.04	0	0	0	-10.2553	1.35049e-15	3.03619e-13	down	K17800 LETM1 and EF-hand domain-containing protein 1, mitochondrial | (RefSeq) LETM1 and EF-hand domain-containing protein 1, mitochondrial-like isoform X1 (A)	hypothetical protein DCAR_018386 [Daucus carota subsp. sativus]	--	SubName: Full=Uncharacterized protein {ECO:0000313|EMBL:KZM95144.1};	Ca2+-binding transmembrane protein LETM1/MRS7	GO:0005739,mitochondrion; GO:0043022,ribosome binding	LETM1-like protein
Cluster-28606.78325	6.19	11.21	4.5	0	0	0	299.04	530.19	221.22	0	0	0	-10.8036	1.35847e-15	3.04371e-13	down	K12182 hepatocyte growth factor-regulated tyrosine kinase substrate | (RefSeq) TOM1-like protein 9 (A)	PREDICTED: vacuolar protein sorting-associated protein 27-like isoform X1 [Daucus carota subsp. sativus]	RecName: Full=TOM1-like protein 6 {ECO:0000305};	SubName: Full=Uncharacterized protein {ECO:0000313|EMBL:KZM95416.1};	Cytosolic sorting protein GGA2/TOM1	GO:0005737,cytoplasm; GO:0005769,early endosome; GO:0031901,early endosome membrane; GO:0005771,multivesicular body; GO:0005886,plasma membrane; GO:0043130,ubiquitin binding; GO:0043328,protein transport to vacuole involved in ubiquitin-dependent protein catabolic process via the multivesicular body sorting pathway	Wap1 domain
Cluster-28606.65830	3.72	3.74	5.04	0	0	0	202.42	199.71	279.46	0	0	0	-10.1975	1.36748e-15	3.05347e-13	down	K03070 preprotein translocase subunit SecA | (RefSeq) protein translocase subunit SECA1, chloroplastic (A)	PREDICTED: protein translocase subunit SECA1, chloroplastic [Daucus carota subsp. sativus]	RecName: Full=Protein translocase subunit SECA1, chloroplastic; Short=AtcpSecA; AltName: Full=Protein ALBINO OR GLASSY YELLOW 1; Flags: Precursor;	RecName: Full=Protein translocase subunit SecA {ECO:0000256|RuleBase:RU003874};	--	GO:0009570,chloroplast stroma; GO:0009535,chloroplast thylakoid membrane; GO:0005524,ATP binding; GO:0015462,ATPase-coupled protein transmembrane transporter activity; GO:0017038,protein import; GO:0006605,protein targeting	SecA preprotein cross-linking domain
Cluster-28606.43837	85.87	213.18	49.49	0	0	0	512.32	1204.73	300.09	0	0	0	-11.7365	1.55077e-15	3.45102e-13	down	K02985 small subunit ribosomal protein S3e | (RefSeq) 40S ribosomal protein S3-2-like (A)	PREDICTED: 40S ribosomal protein S3-2-like [Daucus carota subsp. sativus]	RecName: Full=40S ribosomal protein S3-1;	SubName: Full=Uncharacterized protein {ECO:0000313|EMBL:KZM84161.1};	40S ribosomal protein S3	GO:0009507,chloroplast; GO:0005829,cytosol; GO:0022626,cytosolic ribosome; GO:0022627,cytosolic small ribosomal subunit; GO:0016020,membrane; GO:0005634,nucleus; GO:0009506,plasmodesma; GO:0005774,vacuolar membrane; GO:0005773,vacuole; GO:0003684,damaged DNA binding; GO:0003729,mRNA binding; GO:0008534,oxidized purine nucleobase lesion DNA N-glycosylase activity; GO:0003735,structural constituent…	Ribosomal protein S3, C-terminal domain
Cluster-28606.23949	24.36	17.89	7.84	0	0	0	702.53	503.95	230.31	0	0	0	-11.2741	1.63682e-15	3.6302e-13	down	--	Beta-catenin [Trema orientalis]	--	SubName: Full=armadillo repeat-containing protein 6 isoform X1 {ECO:0000313|RefSeq:XP_010268563.1};	Uncharacterized conserved protein	--	Spinocerebellar ataxia type 10 protein domain
Cluster-28606.68201	0	0	0	5.8	4.7	6.26	0	0	0	226.59	185.98	240.15	10.3073	1.75991e-15	3.89006e-13	up	K00942 guanylate kinase [EC:2.7.4.8] | (RefSeq) guanylate kinase 2 (A)	hypothetical protein DCAR_016985 [Daucus carota subsp. sativus]	RecName: Full=Guanylate kinase 2; Short=AtGK2; EC=2.7.4.8; AltName: Full=GMP kinase 2;	SubName: Full=Uncharacterized protein {ECO:0000313|EMBL:KZM93740.1};	Guanylate kinase	GO:0005829,cytosol; GO:0005524,ATP binding; GO:0004385,guanylate kinase activity; GO:0048229,gametophyte development; GO:0048638,regulation of developmental growth	RNA helicase
Cluster-28606.52477	0	0	0	3.95	10.11	8.37	0	0	0	134.68	348.65	280.6	10.4518	1.78062e-15	3.92262e-13	up	K14298 mRNA export factor | (RefSeq) protein RAE1 (A)	PREDICTED: protein RAE1 [Daucus carota subsp. sativus]	RecName: Full=Protein RAE1 {ECO:0000303|PubMed:21189294}; AltName: Full=RNA export factor 1 {ECO:0000303|PubMed:21189294};	SubName: Full=Uncharacterized protein {ECO:0000313|EMBL:KZM90793.1};	mRNA export protein (contains WD40 repeats)	GO:0080008,Cul4-RING E3 ubiquitin ligase complex; GO:0005829,cytosol; GO:0005635,nuclear envelope; GO:0005643,nuclear pore; GO:0003723,RNA binding; GO:0043130,ubiquitin binding; GO:0051028,mRNA transport; GO:0006606,protein import into nucleus; GO:0006405,RNA export from nucleus; GO:0000972,transcription-dependent tethering of RNA polymerase II gene DNA at nuclear periphery	WD domain, G-beta repeat
Cluster-28606.100029	0.42	0.22	0.21	3.84	7.12	4.5	13.52	7.07	6.84	125.31	235.14	144.38	4.21019	1.88132e-15	4.1306e-13	up	--	PREDICTED: GATA transcription factor 26-like [Daucus carota subsp. sativus]	RecName: Full=GATA transcription factor 26;	SubName: Full=Uncharacterized protein {ECO:0000313|EMBL:KZN07984.1};	GATA-4/5/6 transcription factors	GO:0005634,nucleus; GO:0005667,transcription factor complex; GO:0003682,chromatin binding; GO:0000977,RNA polymerase II regulatory region sequence-specific DNA binding; GO:0001085,RNA polymerase II transcription factor binding; GO:0001228,DNA-binding transcription activator activity, RNA polymerase II-specific; GO:0008270,zinc ion binding; GO:0030154,cell differentiation	Rtf2 RING-finger
Cluster-28606.89441	6.86	3.67	4.18	0	0	0	425.81	223.39	264.09	0	0	0	-10.6284	1.89578e-15	4.14374e-13	down	K05643 ATP-binding cassette, subfamily A (ABC1), member 3 | (RefSeq) ABC-2 type transport system, ATP-binding protein (A)	PREDICTED: ABC transporter A family member 2-like [Daucus carota subsp. sativus]	RecName: Full=ABC transporter A family member 2; Short=ABC transporter ABCA.2; Short=AtABCA2; AltName: Full=ABC2 homolog 1;	SubName: Full=Uncharacterized protein {ECO:0000313|EMBL:KZM91102.1};	Lipid exporter ABCA1 and related proteins, ABC superfamily	GO:0016021,integral component of membrane; GO:0043231,intracellular membrane-bounded organelle; GO:0005524,ATP binding; GO:0042626,ATPase activity, coupled to transmembrane movement of substances; GO:0005215,transporter activity; GO:0006869,lipid transport	AAA domain
Cluster-28606.25465	40.1	34.14	51.85	1.3	1.61	3.87	555.77	458.18	731.26	18.09	22.57	53.38	-4.18395	1.89993e-15	4.14374e-13	down	K00033 6-phosphogluconate dehydrogenase [EC:1.1.1.44 1.1.1.343] | (RefSeq) 6-phosphogluconate dehydrogenase, decarboxylating 3-like (A)	PREDICTED: 6-phosphogluconate dehydrogenase, decarboxylating 3-like [Daucus carota subsp. sativus]	RecName: Full=6-phosphogluconate dehydrogenase, decarboxylating 1; EC=1.1.1.44;	RecName: Full=6-phosphogluconate dehydrogenase, decarboxylating {ECO:0000256|RuleBase:RU000485}; EC=1.1.1.44 {ECO:0000256|RuleBase:RU000485};	6-phosphogluconate dehydrogenase	GO:0005737,cytoplasm; GO:0004616,phosphogluconate dehydrogenase (decarboxylating) activity; GO:0019521,D-gluconate metabolic process; GO:0006098,pentose-phosphate shunt	NAD binding domain of 6-phosphogluconate dehydrogenase
Cluster-28606.30243	14.81	5.36	10.28	0	0	0	660.41	234.01	466.49	0	0	0	-11.21	2.03412e-15	4.42171e-13	down	--	PREDICTED: uncharacterized protein LOC108223558 [Daucus carota subsp. sativus]	--	SubName: Full=Uncharacterized protein {ECO:0000313|EMBL:CAN74563.1};	--	--	--
Cluster-28606.75764	14.27	8.45	9.01	0	0	0	368.08	212.67	236.56	0	0	0	-10.4681	2.04554e-15	4.43187e-13	down	--	--	--	--	--	--	--
Cluster-28606.108879	43.66	48.92	21.64	0	0	0	363.73	390.32	183.35	0	0	0	-10.6493	2.05269e-15	4.43274e-13	down	K03952 NADH dehydrogenase (ubiquinone) 1 alpha subcomplex subunit 8 | (RefSeq) NADH dehydrogenase [ubiquinone] 1 alpha subcomplex subunit 8-B (A)	PREDICTED: NADH dehydrogenase [ubiquinone]	RecName: Full=NADH dehydrogenase [ubiquinone] 1 alpha subcomplex subunit 8-B;	SubName: Full=Uncharacterized protein {ECO:0000313|EMBL:KZN09778.1};	NADH:ubiquinone oxidoreductase, NDUFA8/PGIV/19 kDa subunit	GO:0005758,mitochondrial intermembrane space; GO:0005747,mitochondrial respiratory chain complex I; GO:0005739,mitochondrion; GO:0055114,oxidation-reduction process	CHCH-CHCH-like Cx9C, IMS import disulfide relay-system,
Cluster-28606.20228	0	0	0	3.55	11.09	11.88	0	0	0	147	465	483	10.9509	2.08643e-15	4.49081e-13	up	K22390 acid phosphatase type 7 | (RefSeq) probable inactive purple acid phosphatase 2 (A)	PREDICTED: probable inactive purple acid phosphatase 2 [Daucus carota subsp. sativus]	RecName: Full=Probable inactive purple acid phosphatase 2; Flags: Precursor;	RecName: Full=Purple acid phosphatase {ECO:0000256|RuleBase:RU361203}; EC=3.1.3.2 {ECO:0000256|RuleBase:RU361203};	Purple acid phosphatase	GO:0009507,chloroplast; GO:0009941,chloroplast envelope; GO:0005768,endosome; GO:0005576,extracellular region; GO:0005794,Golgi apparatus; GO:0005740,mitochondrial envelope; GO:0005739,mitochondrion; GO:0005802,trans-Golgi network; GO:0003993,acid phosphatase activity; GO:0046872,metal ion binding; GO:0030943,mitochondrion targeting sequence binding; GO:0045040,protein import into mitochondrial o…	N-terminal domain of E3 ubiquitin-protein ligase HECW1 and 2
Cluster-28606.80601	0	0	0	11.92	10.08	10.2	0	0	0	243.02	207.68	205.35	10.3221	2.18579e-15	4.6893e-13	up	K05278 flavonol synthase [EC:1.14.11.23] | (RefSeq) flavonol synthase/flavanone 3-hydroxylase-like (A)	unnamed protein product [Coffea canephora]	RecName: Full=Protein SRG1; Short=AtSRG1; AltName: Full=Protein SENESCENCE-RELATED GENE 1;	SubName: Full=Uncharacterized protein {ECO:0000313|EMBL:CDO97293.1};	Iron/ascorbate family oxidoreductases	GO:0046872,metal ion binding; GO:0016682,oxidoreductase activity, acting on diphenols and related substances as donors, oxygen as acceptor; GO:0010150,leaf senescence	non-haem dioxygenase in morphine synthesis N-terminal
Cluster-28606.80221	12.36	5.66	8.36	0	0	0	479.48	214.67	330.25	0	0	0	-10.7969	2.22856e-15	4.76549e-13	down	K04460 serine/threonine-protein phosphatase 5 [EC:3.1.3.16] | (RefSeq) serine/threonine-protein phosphatase with EF-hands pef-1 (A)	PREDICTED: serine/threonine-protein phosphatase 7 long form homolog [Daucus carota subsp. sativus]	RecName: Full=Serine/threonine-protein phosphatase 7 long form homolog; EC=3.1.3.16; AltName: Full=Protein MAIN-LIKE 3 {ECO:0000303|PubMed:24635680};	SubName: Full=Serine/threonine protein phosphatase 7 long form isogeny {ECO:0000313|EMBL:KYP38834.1};	--	GO:0005634,nucleus; GO:0046872,metal ion binding; GO:0004721,phosphoprotein phosphatase activity	Plant mobile domain
Cluster-28606.16017	6.97	16.13	10.76	0	0	0	185.2	418.23	291.14	0	0	0	-10.5732	2.24773e-15	4.79088e-13	down	K14641 apyrase [EC:3.6.1.5] | (RefSeq) apyrase 2-like (A)	hypothetical protein DCAR_013699 [Daucus carota subsp. sativus]	RecName: Full=Apyrase 2; Short=AtAPY2; EC=3.6.1.5; AltName: Full=ATP-diphosphatase; AltName: Full=ATP-diphosphohydrolase; AltName: Full=Adenosine diphosphatase; Short=ADPase; AltName: Full=NTPDase; AltName: Full=Nucleoside triphosphate diphosphohydrolase 2;	SubName: Full=Uncharacterized protein {ECO:0000313|EMBL:KZM98939.1};	Nucleoside phosphatase	GO:0000139,Golgi membrane; GO:0016021,integral component of membrane; GO:0102490,8-oxo-dGTP phosphohydrolase activity; GO:0005524,ATP binding; GO:0102485,dATP phosphohydrolase activity; GO:0102486,dCTP phosphohydrolase activity; GO:0102491,dGTP phosphohydrolase activity; GO:0102488,dTTP phosphohydrolase activity; GO:0102487,dUTP phosphohydrolase activity; GO:0102489,GTP phosphohydrolase activity	GDA1/CD39 (nucleoside phosphatase) family
Cluster-28606.89039	8.51	18.48	15.42	0	0	0	172.54	364.71	318.29	0	0	0	-10.514	2.54451e-15	5.40589e-13	down	K22565 COMM domain containing 9 | (RefSeq) uncharacterized protein LOC108205861 (A)	PREDICTED: uncharacterized protein LOC108205861 [Daucus carota subsp. sativus]	--	SubName: Full=HCaRG {ECO:0000313|EMBL:KVI06180.1};	--	--	--
Cluster-28606.44288	4.19	5.68	11.16	0	0	0	257.49	342.74	698.95	0	0	0	-11.1298	2.64608e-15	5.60354e-13	down	K22909 zinc finger CCCH domain-containing protein 13 | (RefSeq) titin homolog (A)	PREDICTED: filaggrin isoform X1 [Daucus carota subsp. sativus]	--	SubName: Full=Uncharacterized protein {ECO:0000313|EMBL:KZM82223.1};	--	--	--
Cluster-28606.9962	9.48	8.26	11.94	0	0	0	213.41	181.08	273.46	0	0	0	-10.1699	2.66708e-15	5.62985e-13	down	K13806 sn1-specific diacylglycerol lipase [EC:3.1.1.-] | (RefSeq) uncharacterized LOC108334863 (A)	hypothetical protein DCAR_027043 [Daucus carota subsp. sativus]	--	SubName: Full=Uncharacterized protein {ECO:0000313|EMBL:KZM85535.1};	Predicted lipase/calmodulin-binding heat-shock protein	GO:0016787,hydrolase activity; GO:0016042,lipid catabolic process	--
Cluster-28606.84898	0	0	0.12	33.64	27.25	55.2	0	0	1.37	384.26	313.67	628.48	10.3451	2.70297e-15	5.68733e-13	up	K01738 cysteine synthase [EC:2.5.1.47] | (RefSeq) cysteine synthase-like (A)	PREDICTED: cysteine synthase-like [Daucus carota subsp. sativus]	RecName: Full=Cysteine synthase; EC=2.5.1.47; AltName: Full=CSase A; Short=CS-A; AltName: Full=O-acetylserine (thiol)-lyase; Short=OAS-TL A; AltName: Full=O-acetylserine sulfhydrylase;	RecName: Full=Cysteine synthase {ECO:0000256|RuleBase:RU003985}; EC=2.5.1.47 {ECO:0000256|RuleBase:RU003985};	Cystathionine beta-synthase and related enzymes	GO:0005737,cytoplasm; GO:0004124,cysteine synthase activity; GO:0016740,transferase activity; GO:0006535,cysteine biosynthetic process from serine	Pyridoxal-phosphate dependent enzyme
Cluster-28606.73220	0	0	0	20.97	5.84	5.93	0	0	0	2221.6	626.44	614.53	12.8425	2.75379e-15	5.77574e-13	up	K12842 U2-associated protein SR140 | (RefSeq) protein RRC1-like isoform X1 (A)	PREDICTED: protein RRC1-like isoform X1 [Daucus carota subsp. sativus]	RecName: Full=Protein RRC1 {ECO:0000303|PubMed:22324426}; AltName: Full=Reduced red-light responses in cry1cry2 background 1 {ECO:0000303|PubMed:22324426};	SubName: Full=Uncharacterized protein {ECO:0000313|EMBL:KZN11856.1};	Predicted splicing regulator, contains RRM, SWAP and RPR domains	GO:0016607,nuclear speck; GO:0003723,RNA binding; GO:0006397,mRNA processing; GO:0008380,RNA splicing	CTD kinase subunit gamma CTK3
Cluster-28606.49731	12.92	12.77	10.35	1.42	1.17	0.88	598.42	579.32	487.97	66.99	55.9	40.79	-3.23019	2.8041e-15	5.86254e-13	down	K03549 KUP system potassium uptake protein | (RefSeq) potassium transporter 2 (A)	PREDICTED: potassium transporter 2 [Daucus carota subsp. sativus]	RecName: Full=Potassium transporter 2; Short=AtKT2; Short=AtKUP2; Short=AtPOT2;	RecName: Full=Potassium transporter {ECO:0000256|RuleBase:RU321113};	--	GO:0016021,integral component of membrane; GO:0005886,plasma membrane; GO:0015079,potassium ion transmembrane transporter activity	K+ potassium transporter
Cluster-28606.19454	0	0	0	23.69	22.98	10.07	0	0	0	512.19	501.99	214.91	11.2439	2.83807e-15	5.91472e-13	up	K20667 beta-amyrin 28-monooxygenase [EC:1.14.14.126] | (RefSeq) beta-amyrin 28-oxidase-like (A)	hypothetical protein DCAR_023816 [Daucus carota subsp. sativus]	RecName: Full=Beta-amyrin 28-oxidase; EC=1.14.13.-; AltName: Full=Cytochrome P450 CYP716A52v2;	SubName: Full=Uncharacterized protein {ECO:0000313|EMBL:KZM86682.1};	Cytochrome P450 CYP4/CYP19/CYP26 subfamilies	GO:0016021,integral component of membrane; GO:0020037,heme binding; GO:0005506,iron ion binding; GO:0004497,monooxygenase activity; GO:0016705,oxidoreductase activity, acting on paired donors, with incorporation or reduction of molecular oxygen	Cytochrome P450
Cluster-28606.73266	4.61	5.65	5.94	0	0	0	161.43	193.4	211.88	0	0	0	-9.92639	2.88882e-15	6.00143e-13	down	K18835 WRKY transcription factor 2 | (RefSeq) WRKY transcription factor WRKY24 (A)	PREDICTED: WRKY transcription factor 44 [Daucus carota subsp. sativus]	RecName: Full=WRKY transcription factor 44; AltName: Full=Protein TRANSPARENT TESTA GLABRA 2; AltName: Full=WRKY DNA-binding protein 44;	SubName: Full=Uncharacterized protein {ECO:0000313|EMBL:KZM97681.1};	--	GO:0005634,nucleus; GO:0003700,DNA-binding transcription factor activity; GO:0043565,sequence-specific DNA binding; GO:0009957,epidermal cell fate specification; GO:0010214,seed coat development; GO:0006351,transcription, DNA-templated	WRKY DNA -binding domain
Cluster-34510.0	5.72	10.24	13.41	0	0	0	188.52	330.11	450.43	0	0	0	-10.7002	3.25867e-15	6.73814e-13	down	K22696 protein-lysine N-methyltransferase EEF2KMT [EC:2.1.1.-] | (RefSeq) branched-chain-amino-acid aminotransferase-like protein 2 (A)	PREDICTED: branched-chain-amino-acid aminotransferase-like protein 2 [Daucus carota subsp. sativus]	RecName: Full=Branched-chain-amino-acid aminotransferase-like protein 2;	SubName: Full=Uncharacterized protein {ECO:0000313|EMBL:KZN10658.1};	Branched chain aminotransferase BCAT1, pyridoxal phosphate enzymes type IV superfamily	GO:0003824,catalytic activity; GO:0008152,metabolic process	Amino-transferase class IV
Cluster-28606.39332	0.06	0	0	29.62	28.79	18.08	1	0	0	515.39	505.81	311.24	10.3866	3.26397e-15	6.73814e-13	up	K01931 protein neuralized [EC:2.3.2.27] | (RefSeq) hypothetical protein (A)	PREDICTED: uncharacterized protein LOC108198661 [Daucus carota subsp. sativus]	RecName: Full=Putative E3 ubiquitin-protein ligase XBAT35; EC=2.3.2.27; AltName: Full=Ankyrin repeat domain and RING finger-containing protein XBAT35; AltName: Full=Protein XB3 homolog 5; AltName: Full=RING-type E3 ubiquitin transferase XBAT35;	SubName: Full=Uncharacterized protein {ECO:0000313|EMBL:KZM83730.1};	Predicted E3 ubiquitin ligase	GO:0005737,cytoplasm; GO:0005634,nucleus; GO:0000151,ubiquitin ligase complex; GO:0046872,metal ion binding; GO:0031625,ubiquitin protein ligase binding; GO:0004842,ubiquitin-protein transferase activity	zinc-RING finger domain
Cluster-28606.9367	0	0	0	4.44	12.32	11.67	0	0	0	130.39	366.14	337.39	10.566	3.40228e-15	7.00165e-13	up	K19199 histone-lysine N-methyltransferase SETD3 [EC:2.1.1.43] | (RefSeq) hypothetical protein (A)	PREDICTED: histone-lysine N-methyltransferase setd3 [Daucus carota subsp. sativus]	RecName: Full=Protein PLASTID TRANSCRIPTIONALLY ACTIVE 14 {ECO:0000303|PubMed:16326926}; Short=pTAC14 {ECO:0000303|PubMed:16326926}; EC=2.1.1.- {ECO:0000255|PROSITE-ProRule:PRU00190}; AltName: Full=Plastid-encoded RNA polymerase-associated protein 7 {ECO:0000303|PubMed:21949211}; Short=PEP-associated protein 7 {ECO:0000303|PubMed:21949211}; Flags: Precursor;	SubName: Full=Uncharacterized protein {ECO:0000313|EMBL:KZM82692.1};	N-methyltransferase	GO:0009507,chloroplast; GO:0009534,chloroplast thylakoid; GO:0009295,nucleoid; GO:0009508,plastid chromosome; GO:0000427,plastid-encoded plastid RNA polymerase complex; GO:0016279,protein-lysine N-methyltransferase activity; GO:0009658,chloroplast organization; GO:0018026,peptidyl-lysine monomethylation; GO:0006355,regulation of transcription, DNA-templated; GO:0009416,response to light stimulus;…	SET domain
Cluster-28606.60878	134.62	74.52	55.31	0	0.81	0.37	2125.43	1141.68	888.79	0	13.01	5.82	-7.83138	3.63036e-15	7.44768e-13	down	K06890 uncharacterized protein | (RefSeq) BI1-like protein (A)	PREDICTED: BI1-like protein [Daucus carota subsp. sativus]	RecName: Full=BI1-like protein; AltName: Full=Protein LIFEGUARD 5 {ECO:0000303|PubMed:23888068}; Short=AtLFG5 {ECO:0000303|PubMed:23888068};	SubName: Full=Uncharacterized protein {ECO:0000313|EMBL:KZN09770.1};	N-methyl-D-aspartate receptor glutamate-binding subunit	GO:0016021,integral component of membrane	Inhibitor of apoptosis-promoting Bax1
Cluster-28606.60608	39.41	8.45	20.35	0	0	0	1406.7	295.14	739.56	0	0	0	-12.0608	3.76542e-15	7.70069e-13	down	K09571 FK506-binding protein 4/5 [EC:5.2.1.8] | (RefSeq) peptidyl-prolyl cis-trans isomerase FKBP62-like (A)	hypothetical protein DCAR_004749 [Daucus carota subsp. sativus]	RecName: Full=Peptidyl-prolyl cis-trans isomerase FKBP62; Short=PPIase FKBP62; EC=5.2.1.8; AltName: Full=70 kDa peptidyl-prolyl isomerase; AltName: Full=FK506-binding protein 62; Short=AtFKBP62; AltName: Full=Immunophilin FKBP62; AltName: Full=Peptidylprolyl isomerase ROF1; AltName: Full=Protein ROTAMASE FKBP 1; AltName: Full=Rotamase;	RecName: Full=Peptidylprolyl isomerase {ECO:0000256|PROSITE-ProRule:PRU00277}; EC=5.2.1.8 {ECO:0000256|PROSITE-ProRule:PRU00277};	FKBP-type peptidyl-prolyl cis-trans isomerase	GO:0005737,cytoplasm; GO:0005634,nucleus; GO:0005516,calmodulin binding; GO:0005528,FK506 binding; GO:0003755,peptidyl-prolyl cis-trans isomerase activity; GO:0070370,cellular heat acclimation; GO:0061077,chaperone-mediated protein folding	Tetratricopeptide repeat
Cluster-28606.78833	7.51	23.74	8.15	0	0	0	293.59	907.58	324.31	0.01	0.06	0.11	-11.3329	4.17789e-15	8.5177e-13	down	K14777 ATP-dependent RNA helicase DDX47/RRP3 [EC:3.6.4.13] | (RefSeq) DEAD-box ATP-dependent RNA helicase 10 (A)	PREDICTED: DEAD-box ATP-dependent RNA helicase 47, mitochondrial isoform X2 [Daucus carota subsp. sativus]	RecName: Full=DEAD-box ATP-dependent RNA helicase 47, mitochondrial; EC=3.6.4.13; AltName: Full=Protein EMBRYO DEFECTIVE 1586; AltName: Full=Protein INCREASED SIZE EXCLUSION LIMIT 1; Flags: Precursor;	SubName: Full=Uncharacterized protein {ECO:0000313|EMBL:KZN07927.1};	Translation initiation factor 4F, helicase subunit (eIF-4A) and related helicases	GO:0005739,mitochondrion; GO:0005730,nucleolus; GO:0005524,ATP binding; GO:0004004,ATP-dependent RNA helicase activity; GO:0003723,RNA binding; GO:0009663,plasmodesma organization; GO:0010497,plasmodesmata-mediated intercellular transport; GO:0010501,RNA secondary structure unwinding	ERCC3/RAD25/XPB C-terminal helicase
Cluster-28606.52350	0	0	0	10.56	17.82	7.46	0	0	0	256.77	437.72	178.68	10.6941	4.37205e-15	8.88596e-13	up	K01087 trehalose 6-phosphate phosphatase [EC:3.1.3.12] | (RefSeq) probable trehalose-phosphate phosphatase J (A)	PREDICTED: probable trehalose-phosphate phosphatase J [Daucus carota subsp. sativus]	RecName: Full=Probable trehalose-phosphate phosphatase J; Short=AtTPPJ; EC=3.1.3.12; AltName: Full=Trehalose 6-phosphate phosphatase;	RecName: Full=Trehalose 6-phosphate phosphatase {ECO:0000256|RuleBase:RU361117}; EC=3.1.3.12 {ECO:0000256|RuleBase:RU361117};	Trehalose-6-phosphate synthase component TPS1 and related subunits	GO:0005730,nucleolus; GO:0005634,nucleus; GO:0004805,trehalose-phosphatase activity; GO:0046686,response to cadmium ion; GO:0005992,trehalose biosynthetic process	Trehalose-phosphatase
Cluster-28606.73040	9.6	8.25	13.16	0	0	0	215.97	180.85	301.46	0	0	0	-10.2363	4.4457e-15	9.00776e-13	down	K14818 ribosome assembly protein SQT1 | (RefSeq) hypothetical protein (A)	PREDICTED: angio-associated migratory cell protein-like [Daucus carota subsp. sativus]	RecName: Full=Dynein assembly factor with WDR repeat domains 1; AltName: Full=Outer row dynein assembly protein 16;	SubName: Full=Uncharacterized protein {ECO:0000313|EMBL:KZN07975.1};	Angio-associated migratory cell protein (contains WD40 repeats)	GO:0005737,cytoplasm; GO:0005856,cytoskeleton; GO:0031514,motile cilium	Eukaryotic translation initiation factor eIF2A
Cluster-28606.80761	36.02	42.74	41.17	91.22	101.48	120.02	670.12	773.22	779.55	1709.12	1920.05	2222.88	1.4702	4.69605e-15	9.48573e-13	up	K03953 NADH dehydrogenase (ubiquinone) 1 alpha subcomplex subunit 9 | (RefSeq) NADH dehydrogenase [ubiquinone] 1 alpha subcomplex subunit 9, mitochondrial (A)	PREDICTED: NADH dehydrogenase [ubiquinone]	RecName: Full=NADH dehydrogenase [ubiquinone] 1 alpha subcomplex subunit 9, mitochondrial; Flags: Precursor;	SubName: Full=Uncharacterized protein {ECO:0000313|EMBL:KZN12038.1};	NADH:ubiquinone oxidoreductase, NDUFA9/39kDa subunit	GO:0016020,membrane; GO:0005759,mitochondrial matrix; GO:0005747,mitochondrial respiratory chain complex I; GO:0005739,mitochondrion; GO:0003954,NADH dehydrogenase activity; GO:0009651,response to salt stress; GO:1901006,ubiquinone-6 biosynthetic process	Male sterility protein
Cluster-28606.43788	5.45	5.09	4.22	0.55	0.38	0.41	249.32	228.1	196.57	25.5	18.09	18.87	-3.31489	4.96944e-15	1.00072e-12	down	K04733 interleukin-1 receptor-associated kinase 4 [EC:2.7.11.1] | (RefSeq) probable inactive receptor-like protein kinase At3g56050 (A)	PREDICTED: probable inactive receptor-like protein kinase At3g56050 [Daucus carota subsp. sativus]	RecName: Full=Inactive receptor-like serine/threonine-protein kinase At2g40270; Flags: Precursor;	SubName: Full=Uncharacterized protein {ECO:0000313|EMBL:KZM87710.1};	Serine/threonine protein kinase	GO:0016021,integral component of membrane; GO:0005886,plasma membrane; GO:0005524,ATP binding; GO:0004675,transmembrane receptor protein serine/threonine kinase activity; GO:0007166,cell surface receptor signaling pathway; GO:0006468,protein phosphorylation	Protein kinase domain
Cluster-28606.31698	69.37	161.92	270.67	0	0	0	243.95	524.49	965.85	0	0	0	-11.5419	5.00295e-15	1.00438e-12	down	--	PREDICTED: mitochondrial import receptor subunit TOM6 homolog [Daucus carota subsp. sativus]	RecName: Full=Mitochondrial import receptor subunit TOM6 homolog; AltName: Full=Translocase of outer membrane 6 kDa subunit homolog;	SubName: Full=Uncharacterized protein {ECO:0000313|EMBL:KZM90552.1};	--	GO:0016021,integral component of membrane; GO:0005742,mitochondrial outer membrane translocase complex; GO:0005739,mitochondrion; GO:0015031,protein transport	--
Cluster-28606.87093	6.85	6.76	5.45	0	0	0	188.87	181.95	152.94	0	0	0	-9.81618	5.21079e-15	1.04292e-12	down	K17265 Ras GTPase-activating protein-binding protein 1 [EC:3.6.4.12 3.6.4.13] | (RefSeq) ras GTPase-activating protein-binding protein 1 (A)	PREDICTED: ras GTPase-activating protein-binding protein 2-like [Daucus carota subsp. sativus]	RecName: Full=Nuclear transport factor 2; Short=NTF-2;	SubName: Full=Uncharacterized protein {ECO:0000313|EMBL:KZN02284.1};	RasGAP SH3 binding protein rasputin, contains NTF2 and RRM domains	GO:0005737,cytoplasm; GO:0015031,protein transport	RNA recognition motif. (a.k.a. RRM, RBD, or RNP domain)
Cluster-28606.66145	5.69	5.09	7.11	0	0	0	191.44	167.59	243.75	0	0	0	-10.0237	5.54055e-15	1.10555e-12	down	K07874 Ras-related protein Rab-1A | (RefSeq) ras-related protein RABD2a (A)	PREDICTED: uncharacterized protein LOC108204239 [Daucus carota subsp. sativus]	RecName: Full=Ras-related protein RABD2a; Short=AtRABD2a; AltName: Full=Ras-related protein Ara-5; AltName: Full=Ras-related protein Rab1B; Short=AtRab1B;	SubName: Full=Uncharacterized protein {ECO:0000313|EMBL:KZN11929.1};	GTPase Rab1/YPT1, small G protein superfamily, and related GTP-binding proteins	GO:0005789,endoplasmic reticulum membrane; GO:0000139,Golgi membrane; GO:0005886,plasma membrane; GO:0032588,trans-Golgi network membrane; GO:0005773,vacuole; GO:0005525,GTP binding; GO:0003924,GTPase activity; GO:0006888,ER to Golgi vesicle-mediated transport; GO:0015031,protein transport; GO:0046686,response to cadmium ion	--
Cluster-28606.100814	0	0	0	4.98	7.93	6.38	0	0	0	122.54	197.47	154.77	9.80349	5.87854e-15	1.16944e-12	up	--	PREDICTED: F-box/FBD/LRR-repeat protein At2g26030-like [Daucus carota subsp. sativus]	RecName: Full=F-box/FBD/LRR-repeat protein At1g13780;	SubName: Full=F-box/RNI/FBD-like domain protein {ECO:0000313|EMBL:AES68400.1};	--	--	Leucine Rich repeats (2 copies)
Cluster-28606.17548	0	0	0	5.45	5.59	6.41	0	0	0	152.64	158.3	176.64	9.87015	6.05655e-15	1.20004e-12	up	K13459 disease resistance protein RPS2 | (RefSeq) probable disease resistance protein At1g52660 (A)	PREDICTED: TMV resistance protein N-like [Daucus carota subsp. sativus]	RecName: Full=TMV resistance protein N;	SubName: Full=Toll/interleukin 1 receptor domain containing protein {ECO:0000313|EMBL:ABO20868.1}; Flags: Fragment;	--	GO:0005737,cytoplasm; GO:0043531,ADP binding; GO:0005524,ATP binding; GO:0009626,plant-type hypersensitive response; GO:0007165,signal transduction	TIR domain
Cluster-28606.109082	5.44	4.78	6.02	0	0	0	185.01	158.85	208.46	0	0	0	-9.89577	6.06891e-15	1.20004e-12	down	K02433 aspartyl-tRNA(Asn)/glutamyl-tRNA(Gln) amidotransferase subunit A [EC:6.3.5.6 6.3.5.7] | (RefSeq) GAT1; glutamyl tRNA amidotransferase, subunit A (A)	PREDICTED: glutamyl-tRNA(Gln) amidotransferase subunit A isoform X1 [Daucus carota subsp. sativus]	RecName: Full=Glutamyl-tRNA(Gln) amidotransferase subunit A, chloroplastic/mitochondrial {ECO:0000255|HAMAP-Rule:MF_03150}; Short=Glu-AdT subunit A {ECO:0000255|HAMAP-Rule:MF_03150}; EC=6.3.5.7 {ECO:0000255|HAMAP-Rule:MF_03150};	SubName: Full=Uncharacterized protein {ECO:0000313|EMBL:KZM93082.1};	Amidases	GO:0009570,chloroplast stroma; GO:0030956,glutamyl-tRNA(Gln) amidotransferase complex; GO:0005739,mitochondrion; GO:0004040,amidase activity; GO:0005524,ATP binding; GO:0050567,glutaminyl-tRNA synthase (glutamine-hydrolyzing) activity; GO:0006412,translation	Amidase
Cluster-28606.40488	41.8	19	16.81	0	0.06	0	1024.8	454.36	419.49	0	1.46	0	-10.7244	6.1647e-15	1.21532e-12	down	K04422 mitogen-activated protein kinase kinase kinase 13 [EC:2.7.11.25] | (RefSeq) serine/threonine-protein kinase EDR1 isoform X1 (A)	PREDICTED: uncharacterized protein LOC108215720 [Daucus carota subsp. sativus]	--	SubName: Full=Uncharacterized protein {ECO:0000313|EMBL:ONI35503.1};	--	--	PB1 domain
Cluster-28606.60455	0	0	0	4.71	5.34	5.1	0	0	0	147.77	169.45	157.37	9.82592	6.22747e-15	1.22401e-12	up	--	--	--	--	--	--	--
Cluster-28606.50751	12.26	33.42	40.48	0.4	0.44	0.1	380.21	1012.51	1277.71	12.57	13.88	3.13	-6.35516	6.30157e-15	1.23488e-12	down	K19996 phosphatidylinositol transfer protein SFH5 | (RefSeq) patellin-4 (A)	PREDICTED: patellin-4 [Daucus carota subsp. sativus]	RecName: Full=Patellin-4;	SubName: Full=Uncharacterized protein {ECO:0000313|EMBL:KZN08290.1};	Phosphatidylinositol transfer protein SEC14 and related proteins	GO:0005829,cytosol; GO:0005634,nucleus; GO:0005886,plasma membrane; GO:0008289,lipid binding; GO:0007049,cell cycle; GO:0051301,cell division	CRAL/TRIO, N-terminal domain
Cluster-28606.90929	0	0	0	4.02	8.49	10.78	0	0	0	122.7	262.35	324.05	10.3452	6.35928e-15	1.24248e-12	up	K00020 3-hydroxyisobutyrate dehydrogenase [EC:1.1.1.31] | (RefSeq) probable 3-hydroxyisobutyrate dehydrogenase-like 1, mitochondrial (A)	PREDICTED: probable 3-hydroxyisobutyrate dehydrogenase-like 1, mitochondrial [Daucus carota subsp. sativus]	RecName: Full=Probable 3-hydroxyisobutyrate dehydrogenase-like 1, mitochondrial; Short=HIBADH-like; EC=1.1.1.31; Flags: Precursor;	SubName: Full=Uncharacterized protein {ECO:0000313|EMBL:KZN01935.1};	Predicted dehydrogenase	GO:0005829,cytosol; GO:0005739,mitochondrion; GO:0008442,3-hydroxyisobutyrate dehydrogenase activity; GO:0051287,NAD binding; GO:0004616,phosphogluconate dehydrogenase (decarboxylating) activity; GO:0006574,valine catabolic process	3-hydroxyacyl-CoA dehydrogenase, NAD binding domain
Cluster-28606.2156	3.51	4.1	4.3	0	0	0	150.74	172.23	187.69	0	0	0	-9.7795	6.40505e-15	1.24494e-12	down	K11584 serine/threonine-protein phosphatase 2A regulatory subunit B' | (RefSeq) serine/threonine protein phosphatase 2A 59 kDa regulatory subunit B' gamma isoform-like (A)	PREDICTED: serine/threonine protein phosphatase 2A 59 kDa regulatory subunit B' gamma isoform-like [Daucus carota subsp. sativus]	RecName: Full=Serine/threonine protein phosphatase 2A 59 kDa regulatory subunit B' zeta isoform; Short=AtB' zeta; Short=PP2A, B' subunit, zeta isoform;	RecName: Full=Serine/threonine protein phosphatase 2A regulatory subunit {ECO:0000256|PIRNR:PIRNR028043};	Serine/threonine protein phosphatase 2A, regulatory subunit	GO:0005829,cytosol; GO:0005739,mitochondrion; GO:0000159,protein phosphatase type 2A complex; GO:0019888,protein phosphatase regulator activity; GO:0009742,brassinosteroid mediated signaling pathway; GO:0006952,defense response; GO:1900458,negative regulation of brassinosteroid mediated signaling pathway; GO:0045824,negative regulation of innate immune response; GO:0080183,response to photooxidat…	Protein phosphatase 2A regulatory B subunit (B56 family)
Cluster-28606.53904	7.97	15.22	4.62	0	0	0	352.55	659.6	207.97	0	0	0	-11.0182	6.40977e-15	1.24494e-12	down	K13648 alpha-1,4-galacturonosyltransferase [EC:2.4.1.43] | (RefSeq) probable galacturonosyltransferase 7 isoform X1 (A)	PREDICTED: probable galacturonosyltransferase 7 isoform X2 [Daucus carota subsp. sativus]	RecName: Full=Probable galacturonosyltransferase 7; EC=2.4.1.-; AltName: Full=Like glycosyl transferase 7;	RecName: Full=Hexosyltransferase {ECO:0000256|RuleBase:RU362027}; EC=2.4.1.- {ECO:0000256|RuleBase:RU362027};	--	GO:0005768,endosome; GO:0005794,Golgi apparatus; GO:0000139,Golgi membrane; GO:0016021,integral component of membrane; GO:0005802,trans-Golgi network; GO:0047262,polygalacturonate 4-alpha-galacturonosyltransferase activity; GO:0071555,cell wall organization; GO:0045489,pectin biosynthetic process	Glucosyltransferase 24
Cluster-28606.49815	0	0	0	6.23	16.6	6.25	0	0	0	219.68	592.14	216.65	10.8898	6.42971e-15	1.24513e-12	up	K05747 Wiskott-Aldrich syndrome protein | (RefSeq) uncharacterized protein At4g04980-like (A)	PREDICTED: protein CHUP1, chloroplastic-like [Daucus carota subsp. sativus]	RecName: Full=Protein CHUP1, chloroplastic; AltName: Full=Protein CHLOROPLAST UNUSUAL POSITIONING 1;	SubName: Full=protein CHUP1, chloroplastic-like {ECO:0000313|RefSeq:XP_016754072.1};	--	GO:0009507,chloroplast; GO:0009707,chloroplast outer membrane; GO:0009902,chloroplast relocation	Cortactin-binding protein-2
Cluster-28606.10011	0.12	0.11	0.24	2.29	3.51	2.58	4.71	4.19	9.23	88.67	137.47	98.12	4.22657	6.87918e-15	1.32825e-12	up	K03781 catalase [EC:1.11.1.6] | (RefSeq) catalase-domain-containing protein (A)	hypothetical protein DCAR_018164 [Daucus carota subsp. sativus]	--	SubName: Full=Uncharacterized protein {ECO:0000313|EMBL:KZM94922.1};	Uncharacterized conserved protein, contains TraB domain	--	--
Cluster-28606.45485	3.87	3.32	7.11	0	0	0	257.26	216.98	481.57	0	0	0	-10.6921	6.90998e-15	1.33028e-12	down	no KO assigned | (RefSeq) GDSL esterase/lipase At5g03980-like (A)	PREDICTED: uncharacterized protein LOC108218969 [Daucus carota subsp. sativus]	RecName: Full=GDSL esterase/lipase At5g03980; EC=3.1.1.-; AltName: Full=Extracellular lipase At5g03980; Flags: Precursor;	SubName: Full=uncharacterized protein LOC104586312 {ECO:0000313|RefSeq:XP_010241792.1};	--	GO:0005576,extracellular region; GO:0016788,hydrolase activity, acting on ester bonds; GO:0016042,lipid catabolic process	Prokaryotic cytochrome b561
Cluster-28606.45441	0.06	0	0	15.08	31.09	23.72	0.83	0	0	201.19	418.33	314.56	9.79605	6.9751e-15	1.33889e-12	up	--	PREDICTED: uncharacterized protein LOC108199920 isoform X2 [Daucus carota subsp. sativus]	--	SubName: Full=Uncharacterized protein {ECO:0000313|EMBL:KZM83775.1};	--	--	--
Cluster-28606.16297	22.98	13.04	13.83	0	0	0	356	196	218.1	0	0	0	-10.3816	7.01266e-15	1.34218e-12	down	--	PREDICTED: ankyrin repeat domain-containing protein 39-like [Daucus carota subsp. sativus]	--	SubName: Full=Uncharacterized protein {ECO:0000313|EMBL:KZN04271.1};	--	--	--
Cluster-28606.65895	0	0	0	6.73	9.77	6.78	0	0	0	148	217	147	9.92415	7.2606e-15	1.38559e-12	up	K23222 nuclease HARBI1 [EC:3.1.-.-] | (RefSeq) uncharacterized protein LOC108206980 isoform X1 (A)	PREDICTED: uncharacterized protein LOC108206980 isoform X1 [Daucus carota subsp. sativus]	RecName: Full=Protein ALP1-like {ECO:0000305}; EC=3.1.-.-;	SubName: Full=Uncharacterized protein {ECO:0000313|EMBL:KMS96113.1};	Predicted transposase	GO:0005634,nucleus; GO:0046872,metal ion binding; GO:0004518,nuclease activity	Transposase DDE domain
Cluster-28606.46994	0	0	0	15.23	8.91	7.81	0	0	0	495.57	293.34	249.91	11.0333	7.41991e-15	1.41189e-12	up	K01426 amidase [EC:3.5.1.4] | (RefSeq) outer envelope protein 64, chloroplastic (A)	PREDICTED: uncharacterized PE-PGRS family protein PE_PGRS54 [Daucus carota subsp. sativus]	RecName: Full=Translocon at the outer membrane of chloroplasts 64;	SubName: Full=Uncharacterized protein {ECO:0000313|EMBL:KZN09829.1};	--	GO:0009707,chloroplast outer membrane; GO:0016021,integral component of membrane; GO:0004040,amidase activity; GO:0015031,protein transport	Tetratricopeptide repeat
Cluster-28606.31436	4.19	18.31	8.6	0	0	0	231.96	992.65	484.31	0	0	0	-11.4963	7.47299e-15	1.41788e-12	down	K14486 auxin response factor | (RefSeq) auxin response factor 7-like (A)	PREDICTED: auxin response factor 2-like [Daucus carota subsp. sativus]	RecName: Full=Auxin response factor 2A {ECO:0000303|PubMed:26716451, ECO:0000303|PubMed:26959229}; Short=SlARF2A {ECO:0000303|PubMed:26716451};	RecName: Full=Auxin response factor {ECO:0000256|RuleBase:RU004561};	--	GO:0005634,nucleus; GO:0003677,DNA binding; GO:0046982,protein heterodimerization activity; GO:0042803,protein homodimerization activity; GO:0009734,auxin-activated signaling pathway; GO:0009835,fruit ripening; GO:0009836,fruit ripening, climacteric; GO:0009911,positive regulation of flower development; GO:0006355,regulation of transcription, DNA-templated; GO:0006351,transcription, DNA-templated	AUX/IAA family
Cluster-28606.38455	6.6	7.02	4.74	0.12	0.5	0.18	568.25	593.99	415.43	10.73	44.29	15.29	-4.48368	7.68624e-15	1.45414e-12	down	K11422 histone-lysine N-methyltransferase SETD1 [EC:2.1.1.43] | (RefSeq) histone-lysine N-methyltransferase ATXR7-like isoform X1 (A)	PREDICTED: histone-lysine N-methyltransferase ATXR7 [Daucus carota subsp. sativus]	RecName: Full=Histone-lysine N-methyltransferase ATXR7 {ECO:0000305}; EC=2.1.1.43 {ECO:0000305}; AltName: Full=Protein SET DOMAIN GROUP 25 {ECO:0000303|PubMed:19726574}; AltName: Full=Trithorax-related protein 7 {ECO:0000303|PubMed:19855050};	RecName: Full=Histone-lysine N-methyltransferase {ECO:0000256|SAAS:SAAS00591749}; EC=2.1.1.43 {ECO:0000256|SAAS:SAAS00591749};	Histone H3 (Lys4) methyltransferase complex, subunit SET1 and related methyltransferases	GO:0005737,cytoplasm; GO:0005634,nucleus; GO:0018024,histone-lysine N-methyltransferase activity; GO:0009908,flower development; GO:0010452,histone H3-K36 methylation; GO:0051568,histone H3-K4 methylation; GO:0009909,regulation of flower development; GO:0006355,regulation of transcription, DNA-templated; GO:0006351,transcription, DNA-templated; GO:0010228,vegetative to reproductive phase transiti…	GYF domain
Cluster-28606.62432	0	0	0	4.61	6.58	3.94	0	0	0	178.79	258.41	150.17	10.1276	7.90191e-15	1.49065e-12	up	K01728 pectate lyase [EC:4.2.2.2] | (RefSeq) probable pectate lyase 8 (A)	PREDICTED: leucine-rich repeat receptor-like serine/threonine-protein kinase BAM1 [Daucus carota subsp. sativus]	RecName: Full=Probable pectate lyase 10; EC=4.2.2.2; Flags: Precursor;	SubName: Full=Uncharacterized protein {ECO:0000313|EMBL:KZM88764.1};	--	GO:0046872,metal ion binding; GO:0030570,pectate lyase activity; GO:0045490,pectin catabolic process	--
Cluster-29754.0	6.86	5.71	4.2	0.4	0.3	0.27	201.87	164	125.86	12	9	8	-3.98991	8.59361e-15	1.61648e-12	down	K20562 biphenyl-4-hydroxylase | (RefSeq) cytochrome P450 CYP736A12-like (A)	PREDICTED: cytochrome P450 CYP736A12-like [Daucus carota subsp. sativus]	RecName: Full=Cytochrome P450 CYP736A12; EC=1.14.-.-;	SubName: Full=Uncharacterized protein {ECO:0000313|EMBL:KZM84427.1};	Cytochrome P450 CYP2 subfamily	GO:0016021,integral component of membrane; GO:0020037,heme binding; GO:0005506,iron ion binding; GO:0004497,monooxygenase activity; GO:0016705,oxidoreductase activity, acting on paired donors, with incorporation or reduction of molecular oxygen	Cytochrome P450
Cluster-28606.33692	32.38	69.83	57.85	0	0	0	151	305	274	0	0	0	-10.2852	8.72051e-15	1.63567e-12	down	--	--	--	--	--	--	--
Cluster-28606.101290	8.54	27.39	13.61	0	0	0	200.92	628.21	325.93	0	0	0	-10.9353	8.96674e-15	1.67706e-12	down	--	PREDICTED: protein CDI-like [Daucus carota subsp. sativus]	RecName: Full=Protein CDI {ECO:0000305}; AltName: Full=Protein CADMIUM INDUCED {ECO:0000303|PubMed:22569258};	RecName: Full=Auxin-responsive protein {ECO:0000256|RuleBase:RU004549};	--	GO:0005829,cytosol; GO:0016740,transferase activity; GO:0009846,pollen germination; GO:0009860,pollen tube growth; GO:0007338,single fertilization	Glycosyl transferase family 8
Cluster-28606.29164	4.33	7.42	8.96	0	0	0	160.26	268.41	337.52	0	0	0	-10.3606	9.0981e-15	1.69501e-12	down	K22390 acid phosphatase type 7 | (RefSeq) probable inactive purple acid phosphatase 2 (A)	PREDICTED: probable inactive purple acid phosphatase 2 [Daucus carota subsp. sativus]	RecName: Full=Probable inactive purple acid phosphatase 2; Flags: Precursor;	RecName: Full=Purple acid phosphatase {ECO:0000256|RuleBase:RU361203}; EC=3.1.3.2 {ECO:0000256|RuleBase:RU361203};	Purple acid phosphatase	GO:0009507,chloroplast; GO:0009941,chloroplast envelope; GO:0005768,endosome; GO:0005576,extracellular region; GO:0005794,Golgi apparatus; GO:0005740,mitochondrial envelope; GO:0005739,mitochondrion; GO:0005802,trans-Golgi network; GO:0003993,acid phosphatase activity; GO:0046872,metal ion binding; GO:0030943,mitochondrion targeting sequence binding; GO:0045040,protein import into mitochondrial o…	Fn3-like domain from Purple Acid Phosphatase
Cluster-28606.59040	16.94	12.17	7.03	0	0	0	421.09	295.09	177.92	0	0	0	-10.5907	9.11435e-15	1.69501e-12	down	K01087 trehalose 6-phosphate phosphatase [EC:3.1.3.12] | (RefSeq) probable trehalose-phosphate phosphatase J (A)	PREDICTED: probable trehalose-phosphate phosphatase J [Daucus carota subsp. sativus]	RecName: Full=Probable trehalose-phosphate phosphatase J; Short=AtTPPJ; EC=3.1.3.12; AltName: Full=Trehalose 6-phosphate phosphatase;	RecName: Full=Trehalose 6-phosphate phosphatase {ECO:0000256|RuleBase:RU361117}; EC=3.1.3.12 {ECO:0000256|RuleBase:RU361117};	Trehalose-6-phosphate synthase component TPS1 and related subunits	GO:0005730,nucleolus; GO:0005634,nucleus; GO:0004805,trehalose-phosphatase activity; GO:0046686,response to cadmium ion; GO:0005992,trehalose biosynthetic process	Trehalose-phosphatase
Cluster-28606.60030	26.12	43.02	20.55	0	0	0.32	343.36	547.23	274.91	0	0	4.2	-8.14492	9.66484e-15	1.79231e-12	down	--	--	--	--	--	--	--
Cluster-28606.53473	28.06	649.37	265.38	0	0	0	352.31	7881.39	3390.16	0	0	0	-14.251	1.01538e-14	1.87769e-12	down	K00605 aminomethyltransferase [EC:2.1.2.10] | (RefSeq) aminomethyltransferase, mitochondrial (A)	PREDICTED: aminomethyltransferase, mitochondrial [Daucus carota subsp. sativus]	RecName: Full=Aminomethyltransferase, mitochondrial; EC=2.1.2.10; AltName: Full=Glycine cleavage system T protein; Short=GCVT; Flags: Precursor;	RecName: Full=Aminomethyltransferase {ECO:0000256|RuleBase:RU003981}; EC=2.1.2.10 {ECO:0000256|RuleBase:RU003981}; AltName: Full=Glycine cleavage system T protein {ECO:0000256|RuleBase:RU003981};	Aminomethyl transferase	GO:0005739,mitochondrion; GO:0004047,aminomethyltransferase activity; GO:0008483,transaminase activity; GO:0006546,glycine catabolic process	Aminomethyltransferase folate-binding domain
Cluster-28606.63925	11.98	21.08	8.11	0	0	0	257.21	440.84	177.21	0	0	0	-10.5408	1.06598e-14	1.96571e-12	down	K13413 mitogen-activated protein kinase kinase 4/5 [EC:2.7.12.2] | (RefSeq) mitogen-activated protein kinase kinase 5-like (A)	PREDICTED: protein LIGHT-DEPENDENT SHORT HYPOCOTYLS 2-like [Daucus carota subsp. sativus]	RecName: Full=Protein LIGHT-DEPENDENT SHORT HYPOCOTYLS 10; AltName: Full=Protein ORGAN BOUNDARY 10;	SubName: Full=Uncharacterized protein {ECO:0000313|EMBL:KZN10492.1};	--	GO:0005634,nucleus; GO:0003677,DNA binding; GO:0009299,mRNA transcription; GO:0007275,multicellular organism development; GO:0090698,post-embryonic plant morphogenesis; GO:0006355,regulation of transcription, DNA-templated; GO:0009416,response to light stimulus	Protein of unknown function (DUF640)
Cluster-28606.85597	12.28	6.9	6.61	0	0	0	374.2	205.47	205.05	0	0	0	-10.4073	1.07454e-14	1.97595e-12	down	K04523 ubiquilin | (RefSeq) ubiquitin domain-containing protein DSK2a isoform X1 (A)	hypothetical protein DCAR_006288 [Daucus carota subsp. sativus]	RecName: Full=Ubiquitin domain-containing protein DSK2b;	SubName: Full=Uncharacterized protein {ECO:0000313|EMBL:KZN05451.1};	Ubiquitin-like protein	GO:0005829,cytosol; GO:0005634,nucleus; GO:0031593,polyubiquitin modification-dependent protein binding	UCH-binding domain
Cluster-28606.49717	5.76	13.43	8.98	0	0	0	157.83	359.25	250.37	0	0	0	-10.3521	1.08597e-14	1.9914e-12	down	K17500 integrin-linked kinase-associated serine/threonine phosphatase 2C [EC:3.1.3.16] | (RefSeq) WAT1-related protein At3g18200-like (A)	PREDICTED: WAT1-related protein At4g19185-like isoform X2 [Daucus carota subsp. sativus]	RecName: Full=WAT1-related protein At4g19185;	RecName: Full=WAT1-related protein {ECO:0000256|RuleBase:RU363077};	--	GO:0005794,Golgi apparatus; GO:0016021,integral component of membrane; GO:0005886,plasma membrane; GO:0022857,transmembrane transporter activity	Putative multidrug resistance efflux transporter
Cluster-28606.70166	6.68	11.59	5.31	0	0	0	208.83	353.85	168.76	0	0	0	-10.2851	1.16106e-14	2.12315e-12	down	K15377 solute carrier family 44 (choline transporter-like protein), member 2/4/5 | (RefSeq) choline transporter-like protein 2 (A)	PREDICTED: choline transporter-like protein 2 [Daucus carota subsp. sativus]	--	SubName: Full=Uncharacterized protein {ECO:0000313|EMBL:KZN10503.1};	Choline transporter-like protein	GO:0016021,integral component of membrane	Plasma-membrane choline transporter
Cluster-28606.43028	0.22	0.65	1.31	55.01	33.78	84.52	1.33	3.71	7.97	320.89	197.5	501.65	6.38642	1.17026e-14	2.1317e-12	up	K01507 inorganic pyrophosphatase [EC:3.6.1.1] | (RefSeq) soluble inorganic pyrophosphatase 4-like (A)	PREDICTED: soluble inorganic pyrophosphatase 4-like [Daucus carota subsp. sativus]	RecName: Full=Soluble inorganic pyrophosphatase 1 {ECO:0000303|PubMed:15135060}; EC=3.6.1.1 {ECO:0000269|Ref.9}; AltName: Full=Pyrophosphate phospho-hydrolase 1 {ECO:0000303|PubMed:15135060}; Short=PPase 1 {ECO:0000303|PubMed:15135060};	SubName: Full=Uncharacterized protein {ECO:0000313|EMBL:KZM97805.1};	Inorganic pyrophosphatase/Nucleosome remodeling factor, subunit NURF38	GO:0005737,cytoplasm; GO:0005829,cytosol; GO:0005634,nucleus; GO:0004427,inorganic diphosphatase activity; GO:0000287,magnesium ion binding; GO:0019915,lipid storage; GO:0006796,phosphate-containing compound metabolic process	--
Cluster-28606.39902	0	0	0	6.61	8.73	5.47	0	0	0	176.73	236.03	144.14	10.0582	1.17223e-14	2.1317e-12	up	K16296 serine carboxypeptidase-like clade I [EC:3.4.16.-] | (RefSeq) serine carboxypeptidase-like 12 (A)	PREDICTED: serine carboxypeptidase-like 12 [Daucus carota subsp. sativus]	RecName: Full=Serine carboxypeptidase-like 19; AltName: Full=Protein SINAPOYLGLUCOSE ACCUMULATOR 2; AltName: Full=Sinapoylglucose--choline O-sinapoyltransferase; Short=SCT; EC=2.3.1.91; Contains: RecName: Full=Serine carboxypeptidase-like 19 chain A; Contains: RecName: Full=Serine carboxypeptidase-like 19 chain B; Flags: Precursor;	SubName: Full=Uncharacterized protein {ECO:0000313|EMBL:ESR46895.1};	Serine carboxypeptidases (lysosomal cathepsin A)	GO:0005576,extracellular region; GO:0047202,sinapoylglucose-choline O-sinapoyltransferase activity; GO:0016752,sinapoyltransferase activity; GO:0006508,proteolysis; GO:0019748,secondary metabolic process	Serine carboxypeptidase
Cluster-28606.93443	3.33	8.12	5.16	0	0	0	162.42	388	256	0	0	0	-10.4224	1.17787e-14	2.13605e-12	down	K07195 exocyst complex component 7 | (RefSeq) exocyst complex component EXO70A1 (A)	PREDICTED: exocyst complex component EXO70A1 [Daucus carota subsp. sativus]	RecName: Full=Exocyst complex component EXO70A1; Short=AtExo70a1; AltName: Full=Exocyst subunit Exo70 family protein A1;	SubName: Full=Uncharacterized protein {ECO:0000313|EMBL:KZN10416.1};	Exocyst component protein and related proteins	GO:0005618,cell wall; GO:0005856,cytoskeleton; GO:0005829,cytosol; GO:0000145,exocyst; GO:0005576,extracellular region; GO:0009524,phragmoplast; GO:0005886,plasma membrane; GO:0006887,exocytosis	Sec34-like family
Cluster-28606.23133	9.03	17.49	30.7	0	0	0	209.83	396.25	726.49	0	0	0	-11.1622	1.29873e-14	2.34874e-12	down	--	PREDICTED: protein SUPPRESSOR OF FRI 4 [Daucus carota subsp. sativus]	RecName: Full=Protein SUPPRESSOR OF FRI 4 {ECO:0000303|PubMed:17079264};	RecName: Full=Proteasome endopeptidase complex {ECO:0000256|PROSITE-ProRule:PRU00808}; EC=3.4.25.1 {ECO:0000256|PROSITE-ProRule:PRU00808};	Zn finger protein	GO:0005634,nucleus; GO:0003677,DNA binding; GO:0003700,DNA-binding transcription factor activity; GO:0046872,metal ion binding; GO:0030154,cell differentiation; GO:0009908,flower development; GO:0009910,negative regulation of flower development; GO:0006355,regulation of transcription, DNA-templated	Zinc-finger double-stranded RNA-binding
Cluster-28606.50502	0.04	0	0	43.59	77.99	10.68	1.2	0	0	1329.49	2405.41	320.32	11.9563	1.31097e-14	2.36436e-12	up	K06215 pyridoxal 5'-phosphate synthase pdxS subunit [EC:4.3.3.6] | (RefSeq) probable pyridoxal 5'-phosphate synthase subunit PDX1 (A)	PREDICTED: probable pyridoxal 5'-phosphate synthase subunit PDX1 [Daucus carota subsp. sativus]	RecName: Full=Probable pyridoxal 5'-phosphate synthase subunit PDX1; Short=PLP synthase subunit PDX1; EC=4.3.3.6; AltName: Full=Ethylene-inducible protein HEVER;	SubName: Full=Uncharacterized protein {ECO:0000313|EMBL:KZM86890.1};	Stationary phase-induced protein, SOR/SNZ family	GO:0036381,pyridoxal 5'-phosphate synthase (glutamine hydrolysing) activity; GO:0042823,pyridoxal phosphate biosynthetic process	Putative N-acetylmannosamine-6-phosphate epimerase
Cluster-28606.74532	10.95	6.07	6.85	0	0.03	0	549.9	298.46	350.04	0	1.38	0	-10.058	1.40884e-14	2.53391e-12	down	K13806 sn1-specific diacylglycerol lipase [EC:3.1.1.-] | (RefSeq) sn1-specific diacylglycerol lipase beta-like (A)	hypothetical protein DCAR_027043 [Daucus carota subsp. sativus]	--	SubName: Full=Uncharacterized protein {ECO:0000313|EMBL:KZM85535.1};	Predicted lipase/calmodulin-binding heat-shock protein	GO:0016787,hydrolase activity; GO:0016042,lipid catabolic process	Lipase 3 N-terminal region
Cluster-28606.77305	0	0.12	0	11.39	14.35	10.99	0	2.2	0	223.01	283.62	212.59	8.57501	1.42133e-14	2.54938e-12	up	K00326 cytochrome-b5 reductase [EC:1.6.2.2] | (RefSeq) NADH-cytochrome b5 reductase-like protein (A)	NAD_binding_1 domain-containing protein/FAD_binding_6 domain-containing protein [Cephalotus follicularis]	RecName: Full=NADH-cytochrome b5 reductase-like protein; Short=B5R; EC=1.6.2.2;	RecName: Full=NADH-cytochrome b5 reductase {ECO:0000256|RuleBase:RU361226}; EC=1.6.2.2 {ECO:0000256|RuleBase:RU361226};	NADH-cytochrome b-5 reductase	GO:0005794,Golgi apparatus; GO:0005758,mitochondrial intermembrane space; GO:0005739,mitochondrion; GO:0009505,plant-type cell wall; GO:0005507,copper ion binding; GO:0004128,cytochrome-b5 reductase activity, acting on NAD(P)H; GO:0009651,response to salt stress	Ferric reductase NAD binding domain
Cluster-28606.65897	0	0	0	3.48	6.9	3.32	0	0	0	171.28	343.34	159.94	10.301	1.43161e-14	2.56083e-12	up	K23222 nuclease HARBI1 [EC:3.1.-.-] | (RefSeq) uncharacterized protein LOC109834284 (A)	PREDICTED: uncharacterized protein LOC108206980 isoform X2 [Daucus carota subsp. sativus]	--	SubName: Full=Uncharacterized protein {ECO:0000313|EMBL:KMS95908.1};	--	--	--
Cluster-34056.0	0	0	0	3.3	7.57	9.34	0	0	0	113.68	263.49	316.1	10.3077	1.45783e-14	2.60064e-12	up	K07466 replication factor A1 | (RefSeq) uncharacterized protein LOC109838687 (A)	PREDICTED: uncharacterized protein LOC108222892 [Daucus carota subsp. sativus]	--	SubName: Full=Uncharacterized protein {ECO:0000313|EMBL:KZM96557.1};	--	GO:0016021,integral component of membrane; GO:0008375,acetylglucosaminyltransferase activity	Core-2/I-Branching enzyme
Cluster-28606.49362	0	0	0	8.25	17.07	12.57	0	0	0	110.84	231.22	167.74	9.88596	1.46319e-14	2.60314e-12	up	K14724 solute carrier family 9 (sodium/hydrogen exchanger), member 8 | (RefSeq) sodium/hydrogen exchanger 2-like (A)	vacuolar Na+/H+ reverse transporter [Glehnia littoralis]	RecName: Full=Sodium/hydrogen exchanger 2; AltName: Full=Na(+)/H(+) exchanger 2; Short=NHE-2;	RecName: Full=Sodium/hydrogen exchanger {ECO:0000256|RuleBase:RU003722};	Sodium/hydrogen exchanger protein	GO:0016021,integral component of membrane; GO:0005886,plasma membrane; GO:0005774,vacuolar membrane; GO:0015386,potassium:proton antiporter activity; GO:0015385,sodium:proton antiporter activity; GO:0055075,potassium ion homeostasis; GO:0010107,potassium ion import; GO:0051453,regulation of intracellular pH; GO:0090333,regulation of stomatal closure; GO:0009651,response to salt stress; GO:0098719…	Voltage-dependent anion channel
Cluster-28606.93768	0	0	0	4.53	22.13	27	0	0	0	148.17	732.52	868.43	11.603	1.50528e-14	2.67078e-12	up	K12885 heterogeneous nuclear ribonucleoprotein G | (RefSeq) glycine-rich RNA-binding protein RZ1A-like (A)	PREDICTED: glycine-rich RNA-binding protein RZ1A-like [Daucus carota subsp. sativus]	RecName: Full=Glycine-rich RNA-binding protein RZ1A {ECO:0000305}; Short=AtRZ-1a {ECO:0000303|PubMed:15941401};	SubName: Full=Uncharacterized protein {ECO:0000313|EMBL:KZN09152.1};	FOG: RRM domain	GO:0005737,cytoplasm; GO:0005829,cytosol; GO:0005634,nucleus; GO:0003677,DNA binding; GO:0003729,mRNA binding; GO:0000166,nucleotide binding; GO:0008270,zinc ion binding; GO:0009409,response to cold	RNA recognition motif
Cluster-28606.81920	7.17	5.47	5.98	0	0	0	200	148.92	170	0	0	0	-9.80796	1.52689e-14	2.69888e-12	down	K09775 uncharacterized protein | (RefSeq) uncharacterized protein LOC111283728 isoform X1 (A)	PREDICTED: uncharacterized protein LOC108206279 [Daucus carota subsp. sativus]	--	SubName: Full=Uncharacterized protein {ECO:0000313|EMBL:KZN06865.1};	--	GO:0016021,integral component of membrane; GO:0008375,acetylglucosaminyltransferase activity	Core-2/I-Branching enzyme
Cluster-28606.15367	22.93	8.92	14.33	0	0	0	504.65	191.2	321.06	0	0	0	-10.7895	1.52934e-14	2.69888e-12	down	K13344 peroxin-13 | (RefSeq) peroxisomal membrane protein 13 (A)	PREDICTED: peroxisomal membrane protein 13 [Daucus carota subsp. sativus]	RecName: Full=Peroxisomal membrane protein 13 {ECO:0000303|PubMed:16813573}; AltName: Full=ABSTINENCE BY MUTUAL CONSENT {ECO:0000303|PubMed:18160292}; AltName: Full=Peroxin-13 {ECO:0000303|PubMed:16813573}; Short=AtPEX13 {ECO:0000303|PubMed:16813573}; AltName: Full=Peroxisome biogenesis protein 13 {ECO:0000303|PubMed:16813573}; AltName: Full=Pex13p {ECO:0000303|PubMed:16813573}; AltName: Full=Pro…	SubName: Full=Uncharacterized protein {ECO:0000313|EMBL:KDP45181.1};	--	GO:0016021,integral component of membrane; GO:0005778,peroxisomal membrane; GO:0006635,fatty acid beta-oxidation; GO:0016558,protein import into peroxisome matrix; GO:0016560,protein import into peroxisome matrix, docking	--
Cluster-28606.49432	9.34	11.96	10.98	22.06	30.75	34.64	185.06	230.69	221.6	440.71	620.68	683.67	1.50914	1.60344e-14	2.82206e-12	up	K16296 serine carboxypeptidase-like clade I [EC:3.4.16.-] | (RefSeq) serine carboxypeptidase-like 12 (A)	PREDICTED: serine carboxypeptidase-like 12 [Daucus carota subsp. sativus]	RecName: Full=Serine carboxypeptidase-like 12; EC=3.4.16.-; Flags: Precursor;	SubName: Full=serine carboxypeptidase-like 12 {ECO:0000313|RefSeq:XP_014499786.1};	Serine carboxypeptidases (lysosomal cathepsin A)	GO:0005576,extracellular region; GO:0009505,plant-type cell wall; GO:0004180,carboxypeptidase activity; GO:0016747,transferase activity, transferring acyl groups other than amino-acyl groups; GO:0019748,secondary metabolic process	Prolyl oligopeptidase family
Cluster-28606.96389	10.61	11.37	7.79	0	0	0	180.33	187.63	134.64	0	0	0	-9.75488	1.61523e-14	2.83521e-12	down	K13806 sn1-specific diacylglycerol lipase [EC:3.1.1.-] | (RefSeq) uncharacterized LOC100808014 (A)	hypothetical protein [Arabidopsis thaliana]	--	SubName: Full=Uncharacterized protein AT4g16070 {ECO:0000313|EMBL:CAB78649.1}; SubName: Full=Uncharacterized protein dl4075c {ECO:0000313|EMBL:CAB10386.1};	Predicted lipase/calmodulin-binding heat-shock protein	GO:0016787,hydrolase activity; GO:0016042,lipid catabolic process	Lipase (class 3)
Cluster-28606.64248	3.92	3.14	3.24	0	0	0	189.78	148.89	159.89	0	0	0	-9.75017	1.62205e-14	2.83958e-12	down	K15216 RNA polymerase I-specific transcription initiation factor RRN3 | (RefSeq) RNA polymerase I-specific transcription initiation factor rrn3 (A)	PREDICTED: RNA polymerase I-specific transcription initiation factor rrn3 [Daucus carota subsp. sativus]	--	SubName: Full=Putative RNA polymerase I specific transcription initiation factor RRN3 protein {ECO:0000313|EMBL:OTF91448.1};	RNA polymerase I transcription factor	GO:0003743,translation initiation factor activity	RNA polymerase I specific transcription initiation factor RRN3
Cluster-28606.83290	6.74	6.36	6.2	0	0	0	159.9	147.07	149.75	0	0	0	-9.62072	1.63772e-14	2.85939e-12	down	K13110 microfibrillar-associated protein 1 | (RefSeq) microfibrillar-associated protein 1-like (A)	PREDICTED: microfibrillar-associated protein 1-like [Daucus carota subsp. sativus]	--	SubName: Full=Uncharacterized protein {ECO:0000313|EMBL:KZN11689.1};	Microfibrillar-associated protein MFAP1	--	Microfibril-associated/Pre-mRNA processing
Cluster-28606.38459	1.88	3.33	1.69	0	0	0	179.79	311.93	164.07	0	0	0	-10.1274	1.7415e-14	3.03252e-12	down	K11422 histone-lysine N-methyltransferase SETD1 [EC:2.1.1.43] | (RefSeq) histone-lysine N-methyltransferase ATXR7-like isoform X1 (A)	PREDICTED: histone-lysine N-methyltransferase ATXR7 [Daucus carota subsp. sativus]	RecName: Full=Histone-lysine N-methyltransferase ATXR7 {ECO:0000305}; EC=2.1.1.43 {ECO:0000305}; AltName: Full=Protein SET DOMAIN GROUP 25 {ECO:0000303|PubMed:19726574}; AltName: Full=Trithorax-related protein 7 {ECO:0000303|PubMed:19855050};	RecName: Full=Histone-lysine N-methyltransferase {ECO:0000256|SAAS:SAAS00591749}; EC=2.1.1.43 {ECO:0000256|SAAS:SAAS00591749};	Histone H3 (Lys4) methyltransferase complex, subunit SET1 and related methyltransferases	GO:0005737,cytoplasm; GO:0005634,nucleus; GO:0018024,histone-lysine N-methyltransferase activity; GO:0009908,flower development; GO:0010452,histone H3-K36 methylation; GO:0051568,histone H3-K4 methylation; GO:0009909,regulation of flower development; GO:0006355,regulation of transcription, DNA-templated; GO:0006351,transcription, DNA-templated; GO:0010228,vegetative to reproductive phase transiti…	GYF domain
Cluster-28606.38192	0	0	0	2.45	5.55	2.67	0	0	0	158.13	362.02	168.58	10.321	1.75284e-14	3.0442e-12	up	K14405 pre-mRNA 3'-end-processing factor FIP1 | (RefSeq) FIP1[V]-like protein (A)	hypothetical protein DCAR_026980 [Daucus carota subsp. sativus]	RecName: Full=FIP1[V]-like protein {ECO:0000303|PubMed:16282318}; Short=AtFIP1(V) {ECO:0000303|PubMed:16282318}; AltName: Full=Factor interacting with poly(A) polymerase 1-like 5 {ECO:0000305}; Short=AtFIPS5 {ECO:0000303|PubMed:16282318}; AltName: Full=Protein HOMOLOG OF YEAST FIP1 [V] {ECO:0000305};	SubName: Full=Uncharacterized protein {ECO:0000313|EMBL:KZM85598.1};	Polyadenylation factor I complex, subunit FIP1	GO:0005634,nucleus; GO:0042802,identical protein binding; GO:0003723,RNA binding; GO:0006397,mRNA processing	Fip1 motif
Cluster-28606.76474	8.16	8.46	8.34	0	0	0	146.06	147.25	152.09	0	0	0	-9.58116	1.76978e-14	3.0655e-12	down	K03521 electron transfer flavoprotein beta subunit | (RefSeq) electron transfer flavoprotein subunit beta, mitochondrial-like (A)	PREDICTED: transcription factor ILR3-like [Daucus carota subsp. sativus]	RecName: Full=Transcription factor ILR3; AltName: Full=Basic helix-loop-helix protein 105; Short=AtbHLH105; Short=bHLH 105; AltName: Full=Protein IAA-LEUCINE RESISTANT 3; AltName: Full=Transcription factor EN 133; AltName: Full=bHLH transcription factor bHLH105;	SubName: Full=Uncharacterized protein {ECO:0000313|EMBL:CCB52066.1};	--	GO:0005634,nucleus; GO:0003700,DNA-binding transcription factor activity; GO:0046983,protein dimerization activity; GO:0043565,sequence-specific DNA binding; GO:0019760,glucosinolate metabolic process; GO:0006355,regulation of transcription, DNA-templated; GO:0006351,transcription, DNA-templated	GrpE
Cluster-28606.22222	10.91	28.59	11.8	0.06	0	0	361.61	926.73	398.17	2.13	0	0	-9.57139	1.80924e-14	3.12561e-12	down	K07088 uncharacterized protein | (RefSeq) protein PIN-LIKES 7-like (A)	PREDICTED: protein PIN-LIKES 3-like [Daucus carota subsp. sativus]	RecName: Full=Protein PIN-LIKES 3 {ECO:0000303|PubMed:22504182}; AltName: Full=Auxin efflux carrier-like protein 3 {ECO:0000303|PubMed:22504182};	SubName: Full=Uncharacterized protein {ECO:0000313|EMBL:KZM98690.1};	Predicted membrane protein	GO:0005789,endoplasmic reticulum membrane; GO:0016021,integral component of membrane; GO:0009734,auxin-activated signaling pathway; GO:0009733,response to auxin; GO:0055085,transmembrane transport	Membrane transport protein
Cluster-28606.44193	0	0	0	2.37	6.62	2.78	0	0	0	174.39	493.75	200.09	10.6386	1.83784e-14	3.16669e-12	up	K02303 uroporphyrin-III C-methyltransferase [EC:2.1.1.107] | (RefSeq) siroheme synthase 2-like (A)	PREDICTED: siroheme synthase 2-like [Daucus carota subsp. sativus]	RecName: Full=Uroporphyrinogen-III C-methyltransferase; Short=Urogen III methylase; EC=2.1.1.107; AltName: Full=SUMT; AltName: Full=Uroporphyrinogen III methylase; Short=UROM;	SubName: Full=Uncharacterized protein {ECO:0000313|EMBL:KZN05468.1};	Uroporphyrin III methyltransferase	GO:0009507,chloroplast; GO:0004851,uroporphyrin-III C-methyltransferase activity; GO:0009236,cobalamin biosynthetic process; GO:0055114,oxidation-reduction process; GO:0019354,siroheme biosynthetic process	Tetrapyrrole (Corrin/Porphyrin) Methylases
Cluster-28606.87248	15.56	14.09	18.81	0	0	0	168.63	147.17	207.31	0	0	0	-9.81827	1.85672e-14	3.19084e-12	down	--	--	--	--	--	--	--
Cluster-28606.79944	0	0	0	3.71	5.71	5.78	0	0	0	101.82	158.21	156	9.60809	1.92983e-14	3.30783e-12	up	K07977 Arf/Sar family, other | (RefSeq) cl33711_2(546); uncharacterized LOC100192068 isoform 2 (A)	unknown [Zea mays]	RecName: Full=ADP-ribosylation factor 1;	SubName: Full=Uncharacterized protein {ECO:0000313|EMBL:ACR37916.1};	GTP-binding ADP-ribosylation factor Arf1	GO:0005794,Golgi apparatus; GO:0005525,GTP binding; GO:0015031,protein transport; GO:0007264,small GTPase mediated signal transduction; GO:0016192,vesicle-mediated transport	ADP-ribosylation factor family
Cluster-28606.22838	3.15	4.2	3.29	0	0	0	135.87	177.2	144.3	0	0	0	-9.61417	2.05527e-14	3.51365e-12	down	K22048 mechanosensitive ion channel protein 4/5/6/7/8/9/10 | (RefSeq) mechanosensitive ion channel protein 6-like (A)	PREDICTED: mechanosensitive ion channel protein 6-like [Daucus carota subsp. sativus]	RecName: Full=Mechanosensitive ion channel protein 8 {ECO:0000303|Ref.4}; AltName: Full=Mechanosensitive channel of small conductance-like 8 {ECO:0000303|Ref.4}; AltName: Full=MscS-Like protein 8 {ECO:0000303|Ref.4};	SubName: Full=Uncharacterized protein {ECO:0000313|EMBL:KZM93498.1};	Predicted mechanosensitive ion channel	GO:0012505,endomembrane system; GO:0016021,integral component of membrane; GO:0005886,plasma membrane; GO:0006820,anion transport; GO:0055085,transmembrane transport	Mechanosensitive ion channel
Cluster-28606.77868	0	0	0	1.85	3.69	4.52	0	0	0	106	214	254	10.0456	2.06385e-14	3.51916e-12	up	K11855 ubiquitin carboxyl-terminal hydrolase 36/42 [EC:3.4.19.12] | (RefSeq) ubiquitin carboxyl-terminal hydrolase 18 (A)	hypothetical protein DCAR_000682 [Daucus carota subsp. sativus]	RecName: Full=Ubiquitin carboxyl-terminal hydrolase 18; EC=3.4.19.12; AltName: Full=Deubiquitinating enzyme 18; Short=AtUBP18; AltName: Full=Ubiquitin thioesterase 18; AltName: Full=Ubiquitin-specific-processing protease 18;	SubName: Full=Uncharacterized protein {ECO:0000313|EMBL:KZN08013.1};	Ubiquitin carboxyl-terminal hydrolase	GO:0016021,integral component of membrane; GO:0046872,metal ion binding; GO:0036459,thiol-dependent ubiquitinyl hydrolase activity; GO:0016579,protein deubiquitination; GO:0006511,ubiquitin-dependent protein catabolic process	Ubiquitin carboxyl-terminal hydrolase
Cluster-28606.62149	0	0	0	6.39	20.79	6.24	0	0	0	241.27	794.23	231.21	11.1752	2.07504e-14	3.52907e-12	up	K15030 translation initiation factor 3 subunit M | (RefSeq) uncharacterized LOC103856145 (A)	PREDICTED: F-box protein CPR30-like [Daucus carota subsp. sativus]	RecName: Full=F-box protein CPR1; AltName: Full=Protein CONSTITUTIVE EXPRESSER OF PR GENES 1; AltName: Full=Protein CONSTITUTIVE EXPRESSER OF PR GENES 30 {ECO:0000303|PubMed:19682297};	SubName: Full=Uncharacterized protein {ECO:0000313|EMBL:KZN11646.1};	--	GO:0005737,cytoplasm; GO:0005634,nucleus; GO:0004842,ubiquitin-protein transferase activity; GO:0031348,negative regulation of defense response; GO:0042177,negative regulation of protein catabolic process; GO:0009626,plant-type hypersensitive response; GO:0031146,SCF-dependent proteasomal ubiquitin-dependent protein catabolic process	F-box-like
Cluster-28606.49334	4.2	82.1	0	0	0	0	131.9	2520.99	0	0	0	0	-25.92	2.13955e-14	3.62939e-12	down	K03527 4-hydroxy-3-methylbut-2-en-1-yl diphosphate reductase [EC:1.17.7.4] | (RefSeq) 4-hydroxy-3-methylbut-2-enyl diphosphate reductase, chloroplastic-like (A)	PREDICTED: 4-hydroxy-3-methylbut-2-enyl diphosphate reductase, chloroplastic-like [Daucus carota subsp. sativus]	RecName: Full=4-hydroxy-3-methylbut-2-enyl diphosphate reductase, chloroplastic; EC=1.17.7.4; Flags: Precursor;	SubName: Full=4-Hydroxy-3-methylbut-2-enyl diphosphate reductase {ECO:0000313|EMBL:KZM90543.1};	--	GO:0009570,chloroplast stroma; GO:0051538,3 iron, 4 sulfur cluster binding; GO:0051745,4-hydroxy-3-methylbut-2-en-1-yl diphosphate reductase activity; GO:0046872,metal ion binding; GO:0050992,dimethylallyl diphosphate biosynthetic process; GO:0019288,isopentenyl diphosphate biosynthetic process, methylerythritol 4-phosphate pathway	LytB protein
Cluster-28606.37318	36.88	51.85	26.08	0.15	0.76	1.41	749.03	1024.97	539.15	3.14	15.73	28.51	-5.59764	2.23075e-14	3.77434e-12	down	K23280 rhamnogalacturonan I rhamnosyltransferase [EC:2.4.1.351] | (RefSeq) hypothetical protein (A)	PREDICTED: uncharacterized protein At1g04910-like [Daucus carota subsp. sativus]	RecName: Full=O-fucosyltransferase 39 {ECO:0000305}; Short=O-FucT-39 {ECO:0000305}; EC=2.4.1.- {ECO:0000305}; AltName: Full=O-fucosyltransferase family protein {ECO:0000312|EMBL:ARJ31456.1};	SubName: Full=Uncharacterized protein {ECO:0000313|EMBL:KZM98453.1};	--	GO:0016021,integral component of membrane; GO:0016757,transferase activity, transferring glycosyl groups; GO:0006004,fucose metabolic process; GO:0006486,protein glycosylation	GDP-fucose protein O-fucosyltransferase
Cluster-28606.12745	13.18	5.73	12.08	0	0	0	381.39	161.95	355.89	0	0	0	-10.6107	2.51853e-14	4.25029e-12	down	--	PREDICTED: protein MARD1-like [Daucus carota subsp. sativus]	RecName: Full=Protein MARD1 {ECO:0000303|PubMed:15159630}; AltName: Full=Mediator of ABA-regulated dormancy1 {ECO:0000303|PubMed:15159630}; AltName: Full=Senescence-associated protein SAG102 {ECO:0000303|PubMed:11402199};	SubName: Full=Uncharacterized protein {ECO:0000313|EMBL:KZN10065.1};	--	GO:0010494,cytoplasmic stress granule; GO:0000932,P-body; GO:0046872,metal ion binding; GO:0009737,response to abscisic acid; GO:0010162,seed dormancy process	zinc-finger of the FCS-type, C2-C2
Cluster-28606.38375	0	0	0	3.22	11.65	5.8	0	0	0	142.89	523.67	252.6	10.7018	2.56358e-14	4.31524e-12	up	K20179 vacuolar protein sorting-associated protein 11 | (RefSeq) vacuolar protein-sorting-associated protein 11 homolog (A)	PREDICTED: vacuolar protein-sorting-associated protein 11 homolog [Daucus carota subsp. sativus]	RecName: Full=Vacuolar protein-sorting-associated protein 11 homolog; Short=AtVPS11;	SubName: Full=Uncharacterized protein {ECO:0000313|EMBL:KZM99732.1};	Vacuolar assembly/sorting protein PEP5/VPS11	GO:0005768,endosome; GO:0030897,HOPS complex; GO:0031902,late endosome membrane; GO:0009705,plant-type vacuole membrane; GO:0043234,NA; GO:0046872,metal ion binding; GO:0030674,protein binding, bridging; GO:0007032,endosome organization; GO:0006886,intracellular protein transport; GO:0007040,lysosome organization; GO:0035542,regulation of SNARE complex assembly; GO:0007033,vacuole organization; G…	Region in Clathrin and VPS
Cluster-28606.54925	4.99	44.21	28.03	0	0	0	222.3	1929.98	1272.46	0	0	0	-12.4988	2.74799e-14	4.61382e-12	down	K15333 tRNA guanosine-2'-O-methyltransferase [EC:2.1.1.34] | (RefSeq) uncharacterized protein LOC104224633 (A)	PREDICTED: subtilisin-like protease SBT1.4 [Daucus carota subsp. sativus]	RecName: Full=Subtilisin-like protease SBT1.4 {ECO:0000303|PubMed:16193095}; EC=3.4.21.- {ECO:0000255|PROSITE-ProRule:PRU10082}; AltName: Full=Subtilase subfamily 1 member 4 {ECO:0000303|PubMed:16193095}; Short=AtSBT1.4 {ECO:0000303|PubMed:16193095}; Flags: Precursor;	SubName: Full=Uncharacterized protein {ECO:0000313|EMBL:KZM89949.1};	--	GO:0048046,apoplast; GO:0009505,plant-type cell wall; GO:0005774,vacuolar membrane; GO:0005773,vacuole; GO:0004252,serine-type endopeptidase activity; GO:0010150,leaf senescence; GO:0010223,secondary shoot formation	PA domain
Cluster-28606.36007	17.02	8.67	10.57	0	0	0	338.25	167.75	213.87	0	0.02	0	-10.2867	2.89957e-14	4.85589e-12	down	K08332 vacuolar protein 8 | (RefSeq) hypothetical protein (A)	PREDICTED: U-box domain-containing protein 26 [Daucus carota subsp. sativus]	RecName: Full=U-box domain-containing protein 26; EC=2.3.2.27; AltName: Full=Plant U-box protein 26; AltName: Full=RING-type E3 ubiquitin transferase PUB26 {ECO:0000305};	RecName: Full=RING-type E3 ubiquitin transferase {ECO:0000256|SAAS:SAAS00702733}; EC=2.3.2.27 {ECO:0000256|SAAS:SAAS00702733};	--	GO:0004842,ubiquitin-protein transferase activity	Armadillo/beta-catenin-like repeat
Cluster-28606.35366	8.37	36.89	17.32	0	0	0	196.13	842.23	412.83	0	0	0	-11.2603	3.09671e-14	5.17284e-12	down	K10523 speckle-type POZ protein | (RefSeq) BTB/POZ and TAZ domain-containing protein 1-like (A)	PREDICTED: BTB/POZ and TAZ domain-containing protein 1-like isoform X1 [Daucus carota subsp. sativus]	RecName: Full=BTB/POZ and TAZ domain-containing protein 1; AltName: Full=BTB and TAZ domain protein 1;	SubName: Full=Uncharacterized protein {ECO:0000313|EMBL:KZM89124.1};	CREB binding protein/P300 and related TAZ Zn-finger proteins	GO:0005737,cytoplasm; GO:0005634,nucleus; GO:0019005,SCF ubiquitin ligase complex; GO:0005516,calmodulin binding; GO:0004402,histone acetyltransferase activity; GO:0003712,transcription coregulator activity; GO:0031625,ubiquitin protein ligase binding; GO:0008270,zinc ion binding; GO:0009553,embryo sac development; GO:0009555,pollen development; GO:0043161,proteasome-mediated ubiquitin-dependent …	TAZ zinc finger
Cluster-21380.0	0.17	0.29	0	6.82	12.59	14.38	2	3.22	0	79	147	165.99	6.32974	3.20944e-14	5.34754e-12	up	--	PREDICTED: uncharacterized protein LOC108201871 [Daucus carota subsp. sativus]	--	SubName: Full=Uncharacterized protein {ECO:0000313|EMBL:KZM81671.1};	--	--	--
Cluster-28606.1118	0.02	0	0	4.74	10.44	10.75	0.85	0	0	164.79	367.3	367.09	9.72862	3.23514e-14	5.37672e-12	up	K09191 general transcription factor IIIA | (RefSeq) transcription factor IIIA (A)	PREDICTED: transcription factor IIIA [Daucus carota subsp. sativus]	RecName: Full=Transcription factor IIIA {ECO:0000303|PubMed:12711688}; Short=AtTFIIIA {ECO:0000303|PubMed:12711688};	SubName: Full=Uncharacterized protein {ECO:0000313|EMBL:KZN06341.1};	FOG: Zn-finger	GO:0005730,nucleolus; GO:0005634,nucleus; GO:0080084,5S rDNA binding; GO:0008097,5S rRNA binding; GO:0003700,DNA-binding transcription factor activity; GO:0046872,metal ion binding; GO:0003723,RNA binding; GO:0007275,multicellular organism development; GO:0006351,transcription, DNA-templated	C2H2-type zinc ribbon
Cluster-34532.0	6.3	4.22	8.12	0	0	0	230.27	150.89	302.03	0	0	0	-10.2089	3.25249e-14	5.3919e-12	down	K04773 protease IV [EC:3.4.21.-] | (RefSeq) serine protease SPPA, chloroplastic isoform X1 (A)	PREDICTED: serine protease SPPA, chloroplastic isoform X1 [Daucus carota subsp. sativus]	RecName: Full=Serine protease SPPA, chloroplastic; EC=3.4.21.-; AltName: Full=Signal peptide peptidase SPPA; Flags: Precursor;	SubName: Full=Uncharacterized protein {ECO:0000313|EMBL:KZN01436.1};	--	GO:0009507,chloroplast; GO:0009941,chloroplast envelope; GO:0009570,chloroplast stroma; GO:0009534,chloroplast thylakoid; GO:0009535,chloroplast thylakoid membrane; GO:0016021,integral component of membrane; GO:0004252,serine-type endopeptidase activity; GO:0006508,proteolysis; GO:0006465,signal peptide processing	Clp protease
Cluster-28606.57928	22.24	6.89	12.74	0	0	0	640.63	193.81	373.73	0	0	0	-11.0421	3.32585e-14	5.49963e-12	down	K12639 cytochrome P450 family 724 subfamily B polypeptide 1 [EC:1.14.13.-] | (RefSeq) cytochrome P450 724B1-like (A)	PREDICTED: protein trichome birefringence-like 19 [Daucus carota subsp. sativus]	RecName: Full=Protein trichome birefringence-like 19;	SubName: Full=Uncharacterized protein {ECO:0000313|EMBL:KZN02226.1};	--	GO:0005794,Golgi apparatus; GO:0016021,integral component of membrane; GO:0016413,O-acetyltransferase activity; GO:0071554,cell wall organization or biogenesis	PMR5 N terminal Domain
Cluster-28606.99923	10.11	6.48	5.19	0	0	0	309.94	194.03	162.06	0	0	0	-10.1692	3.3369e-14	5.50404e-12	down	K08498 syntaxin 6 | (RefSeq) syntaxin-61 (A)	PREDICTED: uncharacterized protein LOC108219814 [Daucus carota subsp. sativus]	RecName: Full=Syntaxin-61; Short=AtSYP61; AltName: Full=Osmotic stress-sensitive mutant 1;	SubName: Full=Uncharacterized protein {ECO:0000313|EMBL:KZM95268.1};	--	GO:0016021,integral component of membrane; GO:0031902,late endosome membrane; GO:0031201,SNARE complex; GO:0005802,trans-Golgi network; GO:0005484,SNAP receptor activity; GO:0000149,SNARE binding; GO:0009738,abscisic acid-activated signaling pathway; GO:0048193,Golgi vesicle transport; GO:0006886,intracellular protein transport; GO:0048278,vesicle docking; GO:0006906,vesicle fusion	Syntaxin 6, N-terminal
Cluster-28606.4108	0.46	0.33	0.39	11.32	10.75	7.42	5.68	4	5	141	135	92	4.72178	3.36802e-14	5.54144e-12	up	K04733 interleukin-1 receptor-associated kinase 4 [EC:2.7.11.1] | (RefSeq) wall-associated receptor kinase-like 10 (A)	PREDICTED: wall-associated receptor kinase-like 6 [Daucus carota subsp. sativus]	RecName: Full=Wall-associated receptor kinase-like 2; EC=2.7.11.-; Flags: Precursor;	SubName: Full=Uncharacterized protein {ECO:0000313|EMBL:KZM83977.1};	--	GO:0016021,integral component of membrane; GO:0009505,plant-type cell wall; GO:0005886,plasma membrane; GO:0005524,ATP binding; GO:0005509,calcium ion binding; GO:0030247,polysaccharide binding; GO:0004674,protein serine/threonine kinase activity; GO:0007166,cell surface receptor signaling pathway; GO:0046777,protein autophosphorylation	Protein tyrosine kinase
Cluster-28606.87375	5.12	20.23	15.33	0	0	0	163.85	632.29	498.96	0	0	0	-11.1042	3.3882e-14	5.56071e-12	down	K13832 3-dehydroquinate dehydratase / shikimate dehydrogenase [EC:4.2.1.10 1.1.1.25] | (RefSeq) bifunctional 3-dehydroquinate dehydratase/shikimate dehydrogenase, chloroplastic-like (A)	hypothetical protein DCAR_002786 [Daucus carota subsp. sativus]	RecName: Full=Bifunctional 3-dehydroquinate dehydratase/shikimate dehydrogenase, chloroplastic; Short=DHQ-SDH protein; AltName: Full=DHQase-SORase; AltName: Full=Protein EMBRYO DEFECTIVE 3004; Includes: RecName: Full=Dehydroquinate dehydratase; Short=DHQ; EC=4.2.1.10; Includes: RecName: Full=Shikimate dehydrogenase; Short=SDH; EC=1.1.1.25; Flags: Precursor;	SubName: Full=Uncharacterized protein {ECO:0000313|EMBL:KZN10130.1};	Pentafunctional AROM protein	GO:0009507,chloroplast; GO:0009570,chloroplast stroma; GO:0003855,3-dehydroquinate dehydratase activity; GO:0050661,NADP binding; GO:0004764,shikimate 3-dehydrogenase (NADP+) activity; GO:0009073,aromatic amino acid family biosynthetic process; GO:0009423,chorismate biosynthetic process; GO:0009793,embryo development ending in seed dormancy; GO:0019632,shikimate metabolic process	NADP oxidoreductase coenzyme F420-dependent
Cluster-28606.78711	2.63	2.59	2.55	0	0	0	141.9	137.16	139.84	0	0	0	-9.4948	3.60399e-14	5.8865e-12	down	K10752 histone-binding protein RBBP4 | (RefSeq) WD-40 repeat-containing protein MSI4-like (A)	PREDICTED: WD-40 repeat-containing protein MSI4-like [Daucus carota subsp. sativus]	RecName: Full=WD-40 repeat-containing protein MSI4; AltName: Full=Altered cold-responsive gene 1 protein;	SubName: Full=Uncharacterized protein {ECO:0000313|EMBL:KZM83989.1};	Nucleosome remodeling factor, subunit CAF1/NURF55/MSI1	GO:0080008,Cul4-RING E3 ubiquitin ligase complex; GO:0005737,cytoplasm; GO:0005829,cytosol; GO:0005730,nucleolus; GO:0005634,nucleus; GO:0046872,metal ion binding; GO:0030154,cell differentiation; GO:0016569,covalent chromatin modification; GO:0006281,DNA repair; GO:0009908,flower development; GO:0006355,regulation of transcription, DNA-templated; GO:0010224,response to UV-B; GO:0006351,transcrip…	WD domain, G-beta repeat
Cluster-28606.42889	6.7	8.54	11.24	0	0	0	141.49	175.71	241.66	0	0	0	-9.90999	3.60464e-14	5.8865e-12	down	K09699 2-oxoisovalerate dehydrogenase E2 component (dihydrolipoyl transacylase) [EC:2.3.1.168] | (RefSeq) multiple organellar RNA editing factor 3, mitochondrial-like (A)	PREDICTED: multiple organellar RNA editing factor 8, chloroplastic/mitochondrial-like [Tarenaya hassleriana]	RecName: Full=Multiple organellar RNA editing factor 8, chloroplastic/mitochondrial {ECO:0000305}; AltName: Full=RNA editing-interacting protein 1 {ECO:0000303|PubMed:22566615}; Flags: Precursor;	SubName: Full=Putative ovule protein {ECO:0000313|EMBL:JAP17519.1}; Flags: Fragment;	--	GO:0009507,chloroplast; GO:0005739,mitochondrion; GO:0050897,cobalt ion binding; GO:0016554,cytidine to uridine editing; GO:0080156,mitochondrial mRNA modification; GO:0006397,mRNA processing; GO:0009451,RNA modification	--
Cluster-28606.68846	37.62	36.59	11.08	0	0	0	541	509.91	162.1	0	0	0	-11.0226	3.63713e-14	5.92482e-12	down	--	PREDICTED: cell number regulator 8 [Daucus carota subsp. sativus]	RecName: Full=Cell number regulator 8; AltName: Full=ZmCNR08;	SubName: Full=Uncharacterized protein {ECO:0000313|EMBL:KZM94473.1};	--	GO:0016021,integral component of membrane	PLAC8 family
Cluster-28606.52081	1147.49	499	636.59	14.2	11.75	7.59	394	121	213.38	3.28	2.54	2.41	-6.44628	3.81289e-14	6.19576e-12	down	K11517 (S)-2-hydroxy-acid oxidase [EC:1.1.3.15] | (RefSeq) (S)-2-hydroxy-acid oxidase GLO1-like (A)	glycolate oxidase, partial [Helianthus annuus]	RecName: Full=Peroxisomal (S)-2-hydroxy-acid oxidase; EC=1.1.3.15; AltName: Full=Glycolate oxidase; Short=GOX; AltName: Full=Short chain alpha-hydroxy acid oxidase;	SubName: Full=Glycolate oxidase {ECO:0000313|EMBL:ABW89156.1}; EC=1.1.3.15 {ECO:0000313|EMBL:ABW89156.1}; Flags: Fragment;	Glycolate oxidase	GO:0005777,peroxisome; GO:0010181,FMN binding; GO:0052853,long-chain-(S)-2-hydroxy-long-chain-acid oxidase activity; GO:0052854,medium-chain-(S)-2-hydroxy-acid oxidase activity; GO:0052852,very-long-chain-(S)-2-hydroxy-acid oxidase activity; GO:0009854,oxidative photosynthetic carbon pathway	Thiamine monophosphate synthase
Cluster-28606.34020	4.78	2.95	3.34	0	0	0	246.01	148.52	175.06	0	0	0	-9.94641	3.92683e-14	6.36516e-12	down	--	hypothetical protein DCAR_002193 [Daucus carota subsp. sativus]	RecName: Full=Nudix hydrolase 3; Short=AtNUDT3; EC=3.6.1.-;	SubName: Full=Uncharacterized protein {ECO:0000313|EMBL:KZN09537.1};	--	GO:0005829,cytosol; GO:0005773,vacuole; GO:0008239,dipeptidyl-peptidase activity; GO:0046872,metal ion binding	--
Cluster-28606.47215	23.6	11.3	4.77	0	0	0	1100.37	516.32	226.47	0	0	0	-11.6407	3.98798e-14	6.44835e-12	down	--	PREDICTED: protein EARLY RESPONSIVE TO DEHYDRATION 15-like [Daucus carota subsp. sativus]	RecName: Full=Protein EARLY RESPONSIVE TO DEHYDRATION 15; AltName: Full=PAM2-containing protein CID1; AltName: Full=Polyadenylate-binding protein-interacting protein 1; Short=PABP-interacting protein 1; Short=Poly(A)-binding protein-interacting protein 1; AltName: Full=Protein CTC-INTERACTING DOMAIN 1; AltName: Full=Protein LIGHT STRESS-REGULATED 1;	SubName: Full=Uncharacterized protein {ECO:0000313|EMBL:KZM99018.1};	--	GO:0005737,cytoplasm; GO:0009617,response to bacterium; GO:0009644,response to high light intensity; GO:0009414,response to water deprivation	Ataxin-2 C-terminal region
Cluster-28606.40002	0.48	0.28	0.26	5.5	15.16	8.31	7.39	4.18	4.11	84.47	235.17	126.63	4.90689	4.18367e-14	6.74814e-12	up	K07977 Arf/Sar family, other | (RefSeq) ADP-ribosylation factor-like (A)	uncharacterized LOC100381426 isoform 2 [Zea mays]	RecName: Full=ADP-ribosylation factor;	SubName: Full=Uncharacterized protein {ECO:0000313|EMBL:ACN25926.1};	GTP-binding ADP-ribosylation factor Arf1	GO:0005794,Golgi apparatus; GO:0005525,GTP binding; GO:0015031,protein transport; GO:0007264,small GTPase mediated signal transduction; GO:0016192,vesicle-mediated transport	6-phosphofructo-2-kinase
Cluster-28606.52374	7.4	5.48	2.57	0	0	0	439.62	319.53	155.56	0	0	0	-10.6243	4.32381e-14	6.95709e-12	down	K09511 DnaJ homolog subfamily B member 5 | (RefSeq) uncharacterized protein LOC105048670 (A)	hypothetical protein DCAR_029659 [Daucus carota subsp. sativus]	RecName: Full=Uncharacterized protein At4g38065;	SubName: Full=Uncharacterized protein {ECO:0000313|EMBL:KZM82046.1};	Molecular chaperone (DnaJ superfamily)	--	--
Cluster-28606.100351	23.91	14.44	21.92	0	0	0	237	137.72	221	0	0	0	-10.0126	4.37408e-14	7.02077e-12	down	--	PREDICTED: uncharacterized protein LOC108217778 [Daucus carota subsp. sativus]	--	SubName: Full=Uncharacterized protein {ECO:0000313|EMBL:KZM98852.1};	--	--	--
Cluster-28606.70889	0	0	0	2.88	6.81	5.09	0	0	0	100.07	239.2	173.7	9.88348	4.46294e-14	7.14593e-12	up	K12885 heterogeneous nuclear ribonucleoprotein G | (Kazusa) Lj1g3v2898460.1; - (A)	PREDICTED: nucleolin isoform X1 [Daucus carota subsp. sativus]	RecName: Full=Heterogeneous nuclear ribonucleoprotein Q {ECO:0000305}; Short=hnRNP Q {ECO:0000305}; AltName: Full=Protein LHP1-INTERACTING FACTOR 2 {ECO:0000303|PubMed:21304947};	SubName: Full=Uncharacterized protein {ECO:0000313|EMBL:KZM81891.1};	--	GO:0005737,cytoplasm; GO:0005829,cytosol; GO:0005783,endoplasmic reticulum; GO:0005634,nucleus; GO:0003682,chromatin binding; GO:0003729,mRNA binding; GO:0043565,sequence-specific DNA binding; GO:0071395,cellular response to jasmonic acid stimulus; GO:0042742,defense response to bacterium; GO:0050832,defense response to fungus; GO:0045087,innate immune response; GO:0007275,multicellular organism …	RNA recognition motif
Cluster-28606.42190	9.88	17.73	11.86	0	0	0	130.72	226.97	159.75	0	0	0	-9.78956	4.4769e-14	7.15084e-12	down	K14724 solute carrier family 9 (sodium/hydrogen exchanger), member 8 | (RefSeq) sodium/hydrogen exchanger 2-like (A)	vacuolar Na+/H+ reverse transporter [Glehnia littoralis]	RecName: Full=Sodium/hydrogen exchanger 2; AltName: Full=Na(+)/H(+) exchanger 2; Short=NHE-2;	RecName: Full=Sodium/hydrogen exchanger {ECO:0000256|RuleBase:RU003722};	Sodium/hydrogen exchanger protein	GO:0016021,integral component of membrane; GO:0005886,plasma membrane; GO:0005774,vacuolar membrane; GO:0015386,potassium:proton antiporter activity; GO:0015385,sodium:proton antiporter activity; GO:0055075,potassium ion homeostasis; GO:0010107,potassium ion import; GO:0051453,regulation of intracellular pH; GO:0090333,regulation of stomatal closure; GO:0009651,response to salt stress; GO:0098719…	Voltage-dependent anion channel
Cluster-28606.74788	2.5	3.69	5.03	0	0	0	142.14	205.24	290.49	0	0	0	-10.0972	4.49213e-14	7.15775e-12	down	K14849 ribosomal RNA-processing protein 1 | (RefSeq) hypothetical protein (A)	PREDICTED: uncharacterized protein LOC108211801 isoform X4 [Daucus carota subsp. sativus]	--	SubName: Full=Uncharacterized protein {ECO:0000313|EMBL:CCB44670.1};	--	GO:0004518,nuclease activity	Endonuclease I
Cluster-28606.26407	15.88	5.72	8.83	0	0	0	521.05	183.42	294.88	0	0	0	-10.7647	4.51709e-14	7.1801e-12	down	K01193 beta-fructofuranosidase [EC:3.2.1.26] | (RefSeq) beta-fructofuranosidase, insoluble isoenzyme 1 (A)	PREDICTED: beta-fructofuranosidase, insoluble isoenzyme 1 [Daucus carota subsp. sativus]	RecName: Full=Beta-fructofuranosidase, insoluble isoenzyme 1; EC=3.2.1.26; AltName: Full=Cell wall beta-fructosidase 1; AltName: Full=Invertase 1; AltName: Full=Sucrose hydrolase 1; Flags: Precursor;	SubName: Full=Uncharacterized protein {ECO:0000313|EMBL:KZM99232.1};	Beta-fructofuranosidase (invertase)	GO:0005618,cell wall; GO:0005576,extracellular region; GO:0004575,sucrose alpha-glucosidase activity; GO:0005975,carbohydrate metabolic process	Glycosyl hydrolases family 32 C terminal
Cluster-28606.42951	0	0	0	5.39	5.99	3.74	0	0	0	194.75	219.27	132.93	10.05	4.65387e-14	7.37965e-12	up	--	PREDICTED: F-box protein At5g39450-like [Daucus carota subsp. sativus]	RecName: Full=F-box protein At5g39450;	SubName: Full=Uncharacterized protein {ECO:0000313|EMBL:KZM92642.1};	--	--	F-box-like
Cluster-28606.48001	36.52	207.28	23.95	0	0	0	661.66	3650.8	441.63	0	0	0	-12.9559	4.84589e-14	7.64932e-12	down	K03097 casein kinase II subunit alpha [EC:2.7.11.1] | (RefSeq) casein kinase II subunit alpha-like isoform X3 (A)	PREDICTED: uncharacterized protein LOC108193287 [Daucus carota subsp. sativus]	--	SubName: Full=Uncharacterized protein {ECO:0000313|EMBL:KZM88400.1};	--	--	Cystatin domain
Cluster-28606.55636	0	0	0	2.37	3.23	4.41	0	0	0	103.32	142.72	188.83	9.67124	4.84724e-14	7.64932e-12	up	K00700 1,4-alpha-glucan branching enzyme [EC:2.4.1.18] | (RefSeq) 1,4-alpha-glucan-branching enzyme-like isoform X1 (A)	PREDICTED: 1,4-alpha-glucan-branching enzyme-like isoform X1 [Daucus carota subsp. sativus]	RecName: Full=1,4-alpha-glucan-branching enzyme; EC=2.4.1.18; AltName: Full=Q-enzyme; AltName: Full=Starch-branching enzyme;	SubName: Full=Starch branching enzyme I {ECO:0000313|EMBL:ASJ80804.1};	1,4-alpha-glucan branching enzyme/starch branching enzyme II	GO:0009501,amyloplast; GO:0009507,chloroplast; GO:0003844,1,4-alpha-glucan branching enzyme activity; GO:0102752,1,4-alpha-glucan branching enzyme activity (using a glucosylated glycogenin as primer for glycogen synthesis); GO:0043169,cation binding; GO:0004553,hydrolase activity, hydrolyzing O-glycosyl compounds; GO:0005978,glycogen biosynthetic process; GO:0019252,starch biosynthetic process	Alpha amylase, catalytic domain
Cluster-28606.85489	0	0	0	2.02	2.77	3.24	0	0	0	98.23	136.02	154.47	9.51213	4.90552e-14	7.72273e-12	up	K03781 catalase [EC:1.11.1.6] | (RefSeq) catalase-domain-containing protein (A)	PREDICTED: traB domain-containing protein [Daucus carota subsp. sativus]	--	SubName: Full=Uncharacterized protein {ECO:0000313|EMBL:KZM94922.1};	Uncharacterized conserved protein, contains TraB domain	--	TraB family
Cluster-28606.79068	0	0	0	7.67	9.02	10.52	0	0	0	108	128	147	9.50662	5.13299e-14	8.06149e-12	up	K21286 protein N-terminal glutamine amidohydrolase [EC:3.5.1.122] | (RefSeq) protein N-terminal glutamine amidohydrolase (A)	PREDICTED: protein N-terminal glutamine amidohydrolase [Daucus carota subsp. sativus]	RecName: Full=Protein N-terminal glutamine amidohydrolase; EC=3.5.1.122 {ECO:0000250|UniProtKB:Q80WB5}; AltName: Full=Protein NH2-terminal glutamine deamidase; Short=N-terminal Gln amidase; Short=Nt(Q)-amidase;	SubName: Full=Uncharacterized protein {ECO:0000313|EMBL:ESR34627.1};	Uncharacterized conserved protein	GO:0016811,hydrolase activity, acting on carbon-nitrogen (but not peptide) bonds, in linear amides	N-terminal glutamine amidase
Cluster-28606.99897	8.67	3.99	6.94	0	0	0	330.16	148.49	268.9	0	0	0	-10.3423	5.1775e-14	8.11199e-12	down	--	PREDICTED: uncharacterized protein LOC108228108 [Daucus carota subsp. sativus]	RecName: Full=Importin subunit alpha-4 {ECO:0000305}; Short=IMPa-4 {ECO:0000303|PubMed:18836040};	SubName: Full=Uncharacterized protein {ECO:0000313|EMBL:KZN12123.1};	Karyopherin (importin) alpha	GO:0005829,cytosol; GO:0043657,host cell; GO:0005643,nuclear pore; GO:0005654,nucleoplasm; GO:0008139,nuclear localization sequence binding; GO:0008565,protein transporter activity; GO:0080034,host response to induction by symbiont of tumor, nodule or growth in host; GO:0006607,NLS-bearing protein import into nucleus; GO:0030581,symbiont intracellular protein transport in host	Armadillo/beta-catenin-like repeat
Cluster-28606.24849	3.72	13.08	6.16	0	0	0	174.97	603.44	295.1	0	0	0	-10.8272	5.28027e-14	8.23786e-12	down	K15803 (-)-germacrene D synthase [EC:4.2.3.75] | (RefSeq) sesquiterpene synthase 2-like (A)	PREDICTED: sesquiterpene synthase 2-like [Daucus carota subsp. sativus]	RecName: Full=Sesquiterpene synthase 2; EC=4.2.3.143; AltName: Full=Kunzeaol synthase STS2;	SubName: Full=Alpha-copaene synthase {ECO:0000313|EMBL:ADK94034.1};	--	GO:0005737,cytoplasm; GO:0000287,magnesium ion binding; GO:0010333,terpene synthase activity; GO:0016114,terpenoid biosynthetic process	Terpene synthase family, metal binding domain
Cluster-28606.74105	83.47	137.22	65.55	0	0	0	165	237	131	0	0	0	-9.83135	5.28662e-14	8.23786e-12	down	K07759 poly(ADP-ribose) glycohydrolase [EC:3.2.1.143] | (RefSeq) poly(ADP-ribose) glycohydrolase 1-like isoform X1 (A)	hypothetical protein LSAT_1X77061 [Lactuca sativa]	RecName: Full=Poly(ADP-ribose) glycohydrolase 1; EC=3.2.1.143;	SubName: Full=Poly(ADP-ribose) glycohydrolase {ECO:0000313|EMBL:KVI00449.1};	Poly(ADP-ribose) glycohydrolase	GO:0004649,poly(ADP-ribose) glycohydrolase activity; GO:0005975,carbohydrate metabolic process; GO:0006974,cellular response to DNA damage stimulus; GO:0050832,defense response to fungus; GO:0006282,regulation of DNA repair; GO:0006970,response to osmotic stress; GO:0006979,response to oxidative stress; GO:0009414,response to water deprivation; GO:0048511,rhythmic process; GO:0090332,stomatal clo…	--
Cluster-28606.71269	0	0	0	230.99	0	19.13	0	0	0	2893.05	0	238.45	25.7636	5.29548e-14	8.23786e-12	up	--	PREDICTED: uncharacterized protein LOC108209895 [Daucus carota subsp. sativus]	--	SubName: Full=Uncharacterized protein {ECO:0000313|EMBL:KZN09926.1};	--	GO:0005509,calcium ion binding	EF-hand domain
Cluster-28606.39999	0	0	0.22	11.14	19.12	13.51	0	0	2.72	135.75	234.88	163.96	7.5253	5.47894e-14	8.50311e-12	up	K07977 Arf/Sar family, other | (RefSeq) ADP-ribosylation factor 1-like 2 (A)	PREDICTED: ADP-ribosylation factor 1-like 2 [Daucus carota subsp. sativus]	RecName: Full=ADP-ribosylation factor 1;	SubName: Full=Uncharacterized protein {ECO:0000313|EMBL:KZN00250.1};	GTP-binding ADP-ribosylation factor Arf1	GO:0005794,Golgi apparatus; GO:0005525,GTP binding; GO:0015031,protein transport; GO:0007264,small GTPase mediated signal transduction; GO:0016192,vesicle-mediated transport	6-phosphofructo-2-kinase
Cluster-28606.76940	4.51	6.27	6.56	0	0	0	121.47	165.06	179.98	0	0	0	-9.64429	5.5603e-14	8.60542e-12	down	K19613 leucine-rich repeat protein SHOC2 | (RefSeq) protein SUPPRESSOR OF npr1-1, CONSTITUTIVE 1-like (A)	PREDICTED: TMV resistance protein N-like [Daucus carota subsp. sativus]	RecName: Full=Disease resistance-like protein CSA1 {ECO:0000305}; AltName: Full=Protein CONSTITUTIVE SHADE-AVOIDANCE 1 {ECO:0000303|PubMed:17114357};	SubName: Full=Uncharacterized protein {ECO:0000313|EMBL:KZN04361.1};	--	GO:0043531,ADP binding; GO:0005524,ATP binding; GO:0042742,defense response to bacterium; GO:0007275,multicellular organism development; GO:0009416,response to light stimulus; GO:0010114,response to red light; GO:0007165,signal transduction	Leucine Rich Repeat
Cluster-28606.68397	23.59	7.22	24.78	0	0	0	577	172.22	617.08	0	0	0	-11.219	5.57108e-14	8.60542e-12	down	--	PREDICTED: uncharacterized protein LOC108215978 [Daucus carota subsp. sativus]	--	SubName: Full=Uncharacterized protein {ECO:0000313|EMBL:KZM99850.1};	--	GO:0003676,nucleic acid binding	Zinc finger, C2H2 type
Cluster-28606.47197	0	0	0	4.5	9.81	6.11	0	0	0	109.71	241.77	146.78	9.85394	5.59896e-14	8.62818e-12	up	--	--	--	--	--	--	--
Cluster-28606.71809	11.45	14.54	7.72	0	0	0	180.25	221.93	123.66	0	0	0	-9.8149	5.74041e-14	8.82545e-12	down	K03143 transcription initiation factor TFIIH subunit 3 | (RefSeq) RNA polymerase II transcription factor B subunit 4 (A)	PREDICTED: uncharacterized protein LOC108218602 isoform X2 [Daucus carota subsp. sativus]	--	SubName: Full=Uncharacterized protein {ECO:0000313|EMBL:KZM99777.1};	--	--	--
Cluster-28606.51646	0	0	0	2.47	2.34	2.59	0	0	0	139.42	133.52	142.83	9.64867	5.80163e-14	8.89872e-12	up	K13420 LRR receptor-like serine/threonine-protein kinase FLS2 [EC:2.7.11.1] | (RefSeq) LRR receptor-like serine/threonine-protein kinase EFR (A)	hypothetical protein DCAR_009473 [Daucus carota subsp. sativus]	RecName: Full=Probable LRR receptor-like serine/threonine-protein kinase IRK {ECO:0000305}; EC=2.7.11.1 {ECO:0000305}; AltName: Full=Inflorescence and root apices receptor-like kinase {ECO:0000303|Ref.1}; Flags: Precursor;	SubName: Full=Uncharacterized protein {ECO:0000313|EMBL:KZN00719.1};	--	GO:0016021,integral component of membrane; GO:0005886,plasma membrane; GO:0005524,ATP binding; GO:0004672,protein kinase activity	Leucine Rich Repeat
Cluster-28606.86499	4.84	14.92	7.36	0	0	0	163.06	491.79	252.59	0	0	0	-10.5884	5.99573e-14	9.175e-12	down	K07466 replication factor A1 | (RefSeq) uncharacterized protein LOC109838687 (A)	PREDICTED: uncharacterized protein LOC108222892 [Daucus carota subsp. sativus]	--	SubName: Full=Uncharacterized protein {ECO:0000313|EMBL:KZM96557.1};	--	GO:0016021,integral component of membrane; GO:0008375,acetylglucosaminyltransferase activity	Core-2/I-Branching enzyme
Cluster-28606.72290	15.87	42.46	24.75	0.38	1.23	1.59	244.77	635.27	388.51	5.93	19.23	24.42	-4.66984	6.02443e-14	9.19749e-12	down	K08770 ubiquitin C | (RefSeq) LOW QUALITY PROTEIN: polyubiquitin-A (A)	LOW QUALITY PROTEIN: polyubiquitin-A [Jatropha curcas]	RecName: Full=Polyubiquitin; Contains: RecName: Full=Ubiquitin; Flags: Precursor;	SubName: Full=Uncharacterized protein {ECO:0000313|EMBL:KJB13592.1};	Ubiquitin and ubiquitin-like proteins	GO:0005737,cytoplasm; GO:0005634,nucleus	Protein of unknown function (DUF969)
Cluster-28606.60025	0	0	0	10.4	9.15	7.13	0	0	0	211.04	187.43	142.77	10.051	6.09427e-14	9.28253e-12	up	K13464 jasmonate ZIM domain-containing protein | (RefSeq) protein TIFY 6B-like isoform X1 (A)	hypothetical protein DCAR_030257 [Daucus carota subsp. sativus]	RecName: Full=Protein TIFY 6a {ECO:0000305}; Short=OsTIFY6a {ECO:0000303|PubMed:19618278}; AltName: Full=Jasmonate ZIM domain-containing protein 3 {ECO:0000305}; Short=OsJAZ3 {ECO:0000303|PubMed:19618278}; AltName: Full=OsJAZ9 {ECO:0000303|PubMed:21332845};	SubName: Full=Uncharacterized protein {ECO:0000313|EMBL:KZM82688.1};	--	GO:0005634,nucleus; GO:0003714,transcription corepressor activity; GO:1903507,negative regulation of nucleic acid-templated transcription; GO:0031347,regulation of defense response; GO:2000022,regulation of jasmonic acid mediated signaling pathway; GO:0006355,regulation of transcription, DNA-templated; GO:0009611,response to wounding; GO:0006351,transcription, DNA-templated	Divergent CCT motif
Cluster-28606.64442	0	0	0	2.91	4.98	2.58	0	0	0	148.38	256.5	128.86	9.97442	6.21879e-14	9.44245e-12	up	K00700 1,4-alpha-glucan branching enzyme [EC:2.4.1.18] | (RefSeq) 1,4-alpha-glucan-branching enzyme-like isoform X1 (A)	PREDICTED: 1,4-alpha-glucan-branching enzyme-like isoform X1 [Daucus carota subsp. sativus]	RecName: Full=1,4-alpha-glucan-branching enzyme; EC=2.4.1.18; AltName: Full=Q-enzyme; AltName: Full=Starch-branching enzyme;	SubName: Full=Uncharacterized protein {ECO:0000313|EMBL:CBI18866.3};	1,4-alpha-glucan branching enzyme/starch branching enzyme II	GO:0009501,amyloplast; GO:0009507,chloroplast; GO:0003844,1,4-alpha-glucan branching enzyme activity; GO:0102752,1,4-alpha-glucan branching enzyme activity (using a glucosylated glycogenin as primer for glycogen synthesis); GO:0043169,cation binding; GO:0004553,hydrolase activity, hydrolyzing O-glycosyl compounds; GO:0005978,glycogen biosynthetic process; GO:0019252,starch biosynthetic process	Alpha amylase, catalytic domain
Cluster-28606.42505	0	0	0	1.16	5.61	5.06	0	0	0	115.5	567.73	494.05	11.0362	6.22804e-14	9.44245e-12	up	K20285 Rab9 effector protein with kelch motifs | (RefSeq) hypothetical protein (A)	hypothetical protein DCAR_031244 [Daucus carota subsp. sativus]	RecName: Full=Protein Iojap, chloroplastic; Flags: Precursor;	SubName: Full=Uncharacterized protein {ECO:0000313|EMBL:KZM81183.1};	--	GO:0009507,chloroplast; GO:0043023,ribosomal large subunit binding; GO:0090071,negative regulation of ribosome biogenesis; GO:0017148,negative regulation of translation	Amidohydrolase family
Cluster-28606.107672	5.52	10.59	7.06	0	0	0	128.25	240	167	0	0	0	-9.83493	6.29303e-14	9.49829e-12	down	--	PREDICTED: uncharacterized protein LOC108216583 [Daucus carota subsp. sativus]	RecName: Full=DNA repair RAD52-like protein 1, mitochondrial {ECO:0000305}; AltName: Full=Organellar DNA-binding protein 1 {ECO:0000303|PubMed:22762281}; Flags: Precursor;	SubName: Full=Uncharacterized protein {ECO:0000313|EMBL:KZM98582.1};	--	GO:0005739,mitochondrion; GO:0005634,nucleus; GO:0050897,cobalt ion binding; GO:0003690,double-stranded DNA binding; GO:0003697,single-stranded DNA binding; GO:0006281,DNA repair; GO:0000724,double-strand break repair via homologous recombination; GO:0000373,Group II intron splicing	--
Cluster-28606.52020	3.63	2.59	6.41	0	0	0	244.25	170.84	439.48	0	0	0	-10.532	6.29381e-14	9.49829e-12	down	K12811 ATP-dependent RNA helicase DDX46/PRP5 [EC:3.6.4.13] | (RefSeq) DEAD-box ATP-dependent RNA helicase 42 (A)	PREDICTED: DEAD-box ATP-dependent RNA helicase 42 [Daucus carota subsp. sativus]	RecName: Full=DEAD-box ATP-dependent RNA helicase 42; EC=3.6.4.13; AltName: Full=DEAD-box RNA helicase RCF1; AltName: Full=REGULATOR OF CBF GENE EXPRESSION 1;	SubName: Full=Uncharacterized protein {ECO:0000313|EMBL:KZM97780.1};	RNA helicase	GO:0005737,cytoplasm; GO:0005730,nucleolus; GO:0005524,ATP binding; GO:0004004,ATP-dependent RNA helicase activity; GO:0003723,RNA binding; GO:0000398,mRNA splicing, via spliceosome; GO:0010468,regulation of gene expression; GO:0010501,RNA secondary structure unwinding	Type III restriction enzyme, res subunit
Cluster-28606.78913	6.85	3.81	4.46	0	0	0	273.77	148.95	181.6	0	0	0	-10.0342	6.31641e-14	9.51055e-12	down	K00979 3-deoxy-manno-octulosonate cytidylyltransferase (CMP-KDO synthetase) [EC:2.7.7.38] | (RefSeq) 3-deoxy-manno-octulosonate cytidylyltransferase, mitochondrial (A)	PREDICTED: 3-deoxy-manno-octulosonate cytidylyltransferase, mitochondrial [Daucus carota subsp. sativus]	RecName: Full=3-deoxy-manno-octulosonate cytidylyltransferase, mitochondrial {ECO:0000303|PubMed:21893514}; EC=2.7.7.38 {ECO:0000269|PubMed:19914588}; AltName: Full=CMP-2-keto-3-deoxyoctulosonic acid synthase {ECO:0000303|Ref.1}; Short=AtCKS {ECO:0000303|PubMed:21893514}; Short=CMP-KDO synthase {ECO:0000303|Ref.1}; Flags: Precursor;	SubName: Full=Uncharacterized protein {ECO:0000313|EMBL:KZM98258.1};	--	GO:0031307,integral component of mitochondrial outer membrane; GO:0005739,mitochondrion; GO:0008690,3-deoxy-manno-octulosonate cytidylyltransferase activity; GO:0071555,cell wall organization; GO:0033468,CMP-keto-3-deoxy-D-manno-octulosonic acid biosynthetic process; GO:0009555,pollen development; GO:0009860,pollen tube growth	Domain of unknown function (DUF374)
Cluster-28606.98502	18.29	8.37	7.16	0	0	0	505.86	226	201.53	0	0	0	-10.663	6.38616e-14	9.59356e-12	down	K16297 serine carboxypeptidase-like clade II [EC:3.4.16.-] | (RefSeq) serine carboxypeptidase II-2 (A)	PREDICTED: serine carboxypeptidase II-2 [Daucus carota subsp. sativus]	RecName: Full=Serine carboxypeptidase II-2; EC=3.4.16.6; AltName: Full=CP-MII.2; Contains: RecName: Full=Serine carboxypeptidase II-2 chain A; Contains: RecName: Full=Serine carboxypeptidase II-2 chain B; Flags: Precursor; Fragment;	RecName: Full=Carboxypeptidase {ECO:0000256|RuleBase:RU361156}; EC=3.4.16.- {ECO:0000256|RuleBase:RU361156};	Serine carboxypeptidases (lysosomal cathepsin A)	GO:0005773,vacuole; GO:0004185,serine-type carboxypeptidase activity	Serine carboxypeptidase
Cluster-28606.56549	7.58	4.66	8.54	0	0	0	226.44	135.93	259.99	0	0	0	-10.0746	6.58274e-14	9.8663e-12	down	K01755 argininosuccinate lyase [EC:4.3.2.1] | (RefSeq) argininosuccinate lyase, chloroplastic (A)	PREDICTED: argininosuccinate lyase, chloroplastic [Daucus carota subsp. sativus]	RecName: Full=Argininosuccinate lyase, chloroplastic; EC=4.3.2.1; AltName: Full=Arginosuccinase; Flags: Precursor;	SubName: Full=Uncharacterized protein {ECO:0000313|EMBL:KZM99783.1};	Argininosuccinate lyase	GO:0009507,chloroplast; GO:0009570,chloroplast stroma; GO:0005737,cytoplasm; GO:0004056,argininosuccinate lyase activity; GO:0042450,arginine biosynthetic process via ornithine	Argininosuccinate lyase C-terminal
Cluster-28606.107421	3.47	3.82	2.37	0	0	0	169.49	182.99	117.83	0	0	0	-9.65569	7.10774e-14	1.06289e-11	down	K10523 speckle-type POZ protein | (RefSeq) BTB/POZ and MATH domain-containing protein 1-like (A)	PREDICTED: BTB/POZ domain-containing protein At2g30600 [Daucus carota subsp. sativus]	RecName: Full=BTB/POZ domain-containing protein At2g30600;	SubName: Full=BTB/POZ domain-containing protein At2g30600 isoform X1 {ECO:0000313|RefSeq:XP_018836406.1, ECO:0000313|RefSeq:XP_018836407.1};	Proteins containing BTB/POZ and Kelch domains, involved in regulatory/signal transduction processes	GO:0005737,cytoplasm; GO:0019005,SCF ubiquitin ligase complex; GO:0031625,ubiquitin protein ligase binding; GO:0043161,proteasome-mediated ubiquitin-dependent protein catabolic process; GO:0042787,NA; GO:0030162,regulation of proteolysis	BTB And C-terminal Kelch
Cluster-28606.32189	3.51	2.22	2.91	0	0	0	211.6	131.1	178.63	0	0	0	-9.81984	7.20949e-14	1.07566e-11	down	K03028 26S proteasome regulatory subunit N1 | (RefSeq) LOW QUALITY PROTEIN: protein NLP2-like (A)	hypothetical protein DCAR_006285 [Daucus carota subsp. sativus]	RecName: Full=Protein NLP2; Short=AtNLP2; AltName: Full=NIN-like protein 2; AltName: Full=Nodule inception protein-like protein 2;	SubName: Full=Uncharacterized protein {ECO:0000313|EMBL:KZN05448.1};	--	GO:0005634,nucleus; GO:0003677,DNA binding; GO:0003700,DNA-binding transcription factor activity; GO:0006355,regulation of transcription, DNA-templated; GO:0006351,transcription, DNA-templated	PB1 domain
Cluster-28606.71449	0	0	0	35.9	0	2.56	0	0	0	2218.25	0	154.67	25.595	7.29772e-14	1.08614e-11	up	K22804 structural maintenance of chromosomes protein 6 | (RefSeq) structural maintenance of chromosomes protein 6B-like (A)	PREDICTED: uncharacterized protein LOC108212537 [Daucus carota subsp. sativus]	RecName: Full=Mannitol dehydrogenase; EC=1.1.1.255; AltName: Full=NAD-dependent mannitol dehydrogenase;	SubName: Full=Uncharacterized protein {ECO:0000313|EMBL:EMJ04543.1};	FOG: Reverse transcriptase	GO:0005737,cytoplasm; GO:0046029,mannitol dehydrogenase activity; GO:0008270,zinc ion binding	Reverse transcriptase (RNA-dependent DNA polymerase)
Cluster-28606.38083	16.92	15.62	3.56	0	0	0	779.53	705.1	167.24	0	0	0	-11.4682	7.31285e-14	1.08614e-11	down	K16900 two pore calcium channel protein, plant | (RefSeq) two pore calcium channel protein 1A-like (A)	PREDICTED: two pore calcium channel protein 1A-like [Daucus carota subsp. sativus]	RecName: Full=Two pore calcium channel protein 1A; AltName: Full=Voltage-dependent calcium channel protein TPC1A; Short=NtTPC1A;	SubName: Full=Uncharacterized protein {ECO:0000313|EMBL:KZM95939.1};	Voltage-gated Ca2+ channels, alpha1 subunits	GO:0016021,integral component of membrane; GO:0005509,calcium ion binding; GO:0005245,voltage-gated calcium channel activity; GO:0006952,defense response; GO:0034765,regulation of ion transmembrane transport	EF-hand domain
Cluster-28606.83856	4.6	7.23	3.5	0	0	0	170.19	262.01	132.08	0	0	0	-9.91098	7.51889e-14	1.11422e-11	down	K17609 nucleoredoxin [EC:1.8.1.8] | (RefSeq) probable nucleoredoxin 1 (A)	PREDICTED: probable nucleoredoxin 1 [Daucus carota subsp. sativus]	RecName: Full=Probable nucleoredoxin 1-2; Short=OsNrx1-2; EC=1.8.1.8;	SubName: Full=Uncharacterized protein {ECO:0000313|EMBL:KZM99375.1};	Thioredoxin, nucleoredoxin and related proteins	GO:0005737,cytoplasm; GO:0047134,protein-disulfide reductase activity; GO:0004791,thioredoxin-disulfide reductase activity; GO:0045454,cell redox homeostasis	AhpC/TSA family
Cluster-28606.90232	0	0.35	0.52	18.78	29.31	16.71	0	2.3	3.67	127.23	199.39	114.53	6.2669	7.69739e-14	1.1381e-11	up	K12893 splicing factor, arginine/serine-rich 4/5/6 | (RefSeq) serine/arginine-rich splicing factor RS31-like isoform X1 (A)	PREDICTED: serine/arginine-rich splicing factor RS31-like isoform X1 [Daucus carota subsp. sativus]	RecName: Full=Serine/arginine-rich splicing factor RS40; Short=At-RSp40; Short=AtRS40;	SubName: Full=Uncharacterized protein {ECO:0000313|EMBL:KZN00126.1};	Alternative splicing factor SRp55/B52/SRp75 (RRM superfamily)	GO:0010445,nuclear dicing body; GO:0016607,nuclear speck; GO:0005681,spliceosomal complex; GO:0003723,RNA binding; GO:0000398,mRNA splicing, via spliceosome; GO:0031053,primary miRNA processing; GO:0008380,RNA splicing	RNA binding domain
Cluster-28606.15295	2.4	3.18	2.05	0	0	0	138.24	179.4	120.23	0	0	0	-9.54806	8.13867e-14	1.20065e-11	down	K18757 la-related protein 1 | (RefSeq) la-related protein 1C-like (A)	PREDICTED: la-related protein 1C-like [Daucus carota subsp. sativus]	RecName: Full=La-related protein 1A; Short=AtLARP1a;	SubName: Full=Uncharacterized protein {ECO:0000313|EMBL:KZM98751.1};	RNA-binding protein LARP/SRO9 and related La domain proteins	GO:0005829,cytosol; GO:0000932,P-body; GO:0005844,polysome; GO:0003723,RNA binding; GO:0010286,heat acclimation; GO:0006402,mRNA catabolic process	La domain
Cluster-28606.44200	0	0	0	506.63	201.44	37.04	0	0	0	4352.72	1740.84	319.45	13.7422	8.5801e-14	1.26293e-11	up	K04733 interleukin-1 receptor-associated kinase 4 [EC:2.7.11.1] | (RefSeq) probable receptor-like protein kinase At5g18500 (A)	PREDICTED: uncharacterized protein At5g39570-like [Daucus carota subsp. sativus]	RecName: Full=Uncharacterized protein At5g39570;	SubName: Full=Uncharacterized protein {ECO:0000313|EMBL:KZM88310.1};	--	GO:0005829,cytosol; GO:0005634,nucleus; GO:0003729,mRNA binding; GO:0070300,phosphatidic acid binding	--
Cluster-28606.50870	0	0	0	3.4	6.07	6.75	0	0	0	88.4	159.63	172.97	9.60938	8.66516e-14	1.2726e-11	up	K07304 peptide-methionine (S)-S-oxide reductase [EC:1.8.4.11] | (RefSeq) peptide methionine sulfoxide reductase A3-like (A)	hypothetical protein DCAR_009460 [Daucus carota subsp. sativus]	RecName: Full=Peptide methionine sulfoxide reductase A4, chloroplastic; Short=OsMSRA4; EC=1.8.4.11; AltName: Full=Peptide-methionine (S)-S-oxide reductase; Short=Peptide Met(O) reductase; AltName: Full=Protein-methionine-S-oxide reductase; Flags: Precursor;	SubName: Full=Uncharacterized protein {ECO:0000313|EMBL:KZN00706.1};	Peptide methionine sulfoxide reductase	GO:0009507,chloroplast; GO:0008113,peptide-methionine (S)-S-oxide reductase activity; GO:0006979,response to oxidative stress; GO:0009651,response to salt stress	Peptide methionine sulfoxide reductase
Cluster-28606.82190	49.63	6.59	37.1	0	0	0	1576.66	204.49	1199.77	0	0	0	-12.3521	8.77623e-14	1.28603e-11	down	--	PREDICTED: uncharacterized protein LOC108218609 [Daucus carota subsp. sativus]	--	SubName: Full=Uncharacterized protein {ECO:0000313|EMBL:KZM98075.1};	START domain-containing proteins involved in steroidogenesis/phosphatidylcholine transfer	GO:0016021,integral component of membrane; GO:0008289,lipid binding	START domain
Cluster-28606.83565	0	0	0	1.96	4.55	2.59	0	0	0	112.75	265.05	146.13	9.92113	8.86953e-14	1.29681e-11	up	K01534 Cd2+/Zn2+-exporting ATPase [EC:3.6.3.3 3.6.3.5] | (RefSeq) putative inactive cadmium/zinc-transporting ATPase HMA3 (A)	hypothetical protein DCAR_019821 [Daucus carota subsp. sativus]	RecName: Full=Cadmium/zinc-transporting ATPase HMA2; EC=3.6.3.3; EC=3.6.3.5; AltName: Full=Cadmium/zinc-transporting ATPase 3; AltName: Full=Protein HEAVY METAL ATPASE 2;	SubName: Full=Uncharacterized protein {ECO:0000313|EMBL:KZM92814.1};	Cation transport ATPase	GO:0016021,integral component of membrane; GO:0005886,plasma membrane; GO:0005524,ATP binding; GO:0008551,cadmium-exporting ATPase activity; GO:0046872,metal ion binding; GO:0016463,zinc-exporting ATPase activity; GO:0055069,zinc ion homeostasis	haloacid dehalogenase-like hydrolase
Cluster-28606.78042	57.81	46.56	24.47	0	0	0	313.75	238.42	134.97	0	0	0	-10.209	8.97989e-14	1.30823e-11	down	--	--	--	--	--	--	--
Cluster-28606.84331	3.6	3.28	6.09	0	0	0	171.77	153.57	296.07	0	0	0	-10.0704	8.9875e-14	1.30823e-11	down	K08857 NIMA (never in mitosis gene a)-related kinase 1/4/5 [EC:2.7.11.1] | (RefSeq) serine/threonine-protein kinase Nek6-like (A)	hypothetical protein DCAR_029821 [Daucus carota subsp. sativus]	--	SubName: Full=Uncharacterized protein {ECO:0000313|EMBL:KZM82323.1};	--	--	--
Cluster-28606.22788	0	0	0	2.37	2.05	2.24	0	0	0	154	135.26	142.9	9.71328	9.30514e-14	1.35147e-11	up	K07735 putative transcriptional regulator | (RefSeq) uncharacterized protein LOC112008318 (A)	PREDICTED: uncharacterized protein LOC108204684 isoform X2 [Daucus carota subsp. sativus]	--	SubName: Full=Uncharacterized protein {ECO:0000313|EMBL:KZN09911.1};	--	--	Thioredoxin-like domain
Cluster-28606.87135	10.28	6.81	7.46	0	0	0	206.1	132.96	152.21	0	0	0	-9.73007	9.83533e-14	1.42532e-11	down	K12880 THO complex subunit 3 | (RefSeq) THO complex subunit 3 (A)	PREDICTED: THO complex subunit 3 [Daucus carota subsp. sativus]	RecName: Full=THO complex subunit 3; AltName: Full=TEX1 homolog; Short=AtTEX1;	SubName: Full=Uncharacterized protein {ECO:0000313|EMBL:KZM98874.1};	WD40 repeat protein	GO:0080008,Cul4-RING E3 ubiquitin ligase complex; GO:0000347,THO complex; GO:0000445,THO complex part of transcription export complex; GO:0003723,RNA binding; GO:0031047,gene silencing by RNA; GO:0006406,mRNA export from nucleus; GO:0006397,mRNA processing; GO:0010267,production of ta-siRNAs involved in RNA interference; GO:0008380,RNA splicing	Coatomer WD associated region
Cluster-28606.20688	0	0	0	1.97	4.36	4.43	0	0	0	86.52	194.35	191.17	9.76146	1.0625e-13	1.53637e-11	up	K11584 serine/threonine-protein phosphatase 2A regulatory subunit B' | (RefSeq) serine/threonine protein phosphatase 2A 59 kDa regulatory subunit B' gamma isoform-like (A)	PREDICTED: serine/threonine protein phosphatase 2A 59 kDa regulatory subunit B' gamma isoform-like [Daucus carota subsp. sativus]	RecName: Full=Serine/threonine protein phosphatase 2A 59 kDa regulatory subunit B' zeta isoform; Short=AtB' zeta; Short=PP2A, B' subunit, zeta isoform;	RecName: Full=Serine/threonine protein phosphatase 2A regulatory subunit {ECO:0000256|PIRNR:PIRNR028043};	Serine/threonine protein phosphatase 2A, regulatory subunit	GO:0005829,cytosol; GO:0005739,mitochondrion; GO:0000159,protein phosphatase type 2A complex; GO:0019888,protein phosphatase regulator activity; GO:0009742,brassinosteroid mediated signaling pathway; GO:0006952,defense response; GO:1900458,negative regulation of brassinosteroid mediated signaling pathway; GO:0045824,negative regulation of innate immune response; GO:0080183,response to photooxidat…	Protein phosphatase 2A regulatory B subunit (B56 family)
Cluster-28606.64235	0	0	0	1.44	4.31	3.46	0	0	0	94.33	286.35	222.52	10.0981	1.08563e-13	1.56637e-11	up	K12446 L-arabinokinase [EC:2.7.1.46] | (RefSeq) L-arabinokinase-like isoform X1 (A)	PREDICTED: L-arabinokinase-like isoform X1 [Daucus carota subsp. sativus]	RecName: Full=L-arabinokinase; Short=AtISA1; EC=2.7.1.46;	SubName: Full=L-arabinokinase-like {ECO:0000313|RefSeq:XP_010263341.1};	Galactokinase	GO:0005829,cytosol; GO:0016021,integral component of membrane; GO:0009506,plasmodesma; GO:0005524,ATP binding; GO:0005534,galactose binding; GO:0009702,L-arabinokinase activity	Glycosyl transferase 4-like domain
Cluster-28606.12051	0	0	0	43.24	37.28	53.24	0	0	0	139.98	119.92	181.16	9.72854	1.11114e-13	1.59965e-11	up	--	--	--	--	--	--	--
Cluster-28606.65068	1.44	1.63	1.18	0	0	0	135.16	150.62	112.62	0	0	0	-9.41993	1.11595e-13	1.60306e-11	down	K11275 histone H1/5 | (RefSeq) HMG-Y-related protein A-like (A)	PREDICTED: uncharacterized protein LOC108219115 [Daucus carota subsp. sativus]	RecName: Full=HMG-Y-related protein A; Short=ZmHMGA; AltName: Full=High mobility group A protein;	SubName: Full=Uncharacterized protein {ECO:0000313|EMBL:KZM97908.1};	--	GO:0005730,nucleolus; GO:0000786,nucleosome; GO:0043565,sequence-specific DNA binding; GO:0006334,nucleosome assembly; GO:2000014,regulation of endosperm development; GO:0006355,regulation of transcription, DNA-templated	linker histone H1 and H5 family
Cluster-28606.100377	0	0	0	2.43	5.94	5.27	0	0	0	88	217	187	9.81721	1.12006e-13	1.60545e-11	up	K22262 WD repeat and FYVE domain-containing protein 3 | (RefSeq) protein SPIRRIG (A)	PREDICTED: pentatricopeptide repeat-containing protein At1g71460, chloroplastic [Daucus carota subsp. sativus]	RecName: Full=Pentatricopeptide repeat-containing protein At1g71460, chloroplastic; Flags: Precursor;	SubName: Full=Uncharacterized protein {ECO:0000313|EMBL:KZM99680.1};	FOG: PPR repeat	GO:0009507,chloroplast; GO:0043231,intracellular membrane-bounded organelle; GO:0004519,endonuclease activity; GO:0003723,RNA binding; GO:0009451,RNA modification	Mitochondrial ATPase expression
Cluster-28606.54287	2.9	4.02	2.66	32.23	28.25	21.21	39.72	53.33	37.13	442.15	390.81	289.03	3.23013	1.13727e-13	1.62657e-11	up	K09753 cinnamoyl-CoA reductase [EC:1.2.1.44] | (RefSeq) cinnamoyl-CoA reductase 1-like (A)	PREDICTED: cinnamoyl-CoA reductase 1-like [Daucus carota subsp. sativus]	RecName: Full=Cinnamoyl-CoA reductase 1; Short=AtCCR1; EC=1.2.1.44; AltName: Full=Protein IRREGULAR XYLEM 4;	SubName: Full=Cinnamoyl-CoA reductase 2 {ECO:0000313|EMBL:ANO53930.1};	Flavonol reductase/cinnamoyl-CoA reductase	GO:0005829,cytosol; GO:0016621,cinnamoyl-CoA reductase activity; GO:0050662,coenzyme binding; GO:0007623,circadian rhythm; GO:0009809,lignin biosynthetic process; GO:0009409,response to cold	short chain dehydrogenase
Cluster-28606.73490	0	0	0	6.74	6.64	3.95	0	0	0	224.4	223.61	129.33	10.1414	1.26133e-13	1.80008e-11	up	K10268 F-box and leucine-rich repeat protein 2/20 | (RefSeq) F-box protein SKIP17-like (A)	PREDICTED: F-box protein SKIP17-like [Daucus carota subsp. sativus]	RecName: Full=F-box protein SKIP17; AltName: Full=SKP1-interacting partner 17;	SubName: Full=Uncharacterized protein {ECO:0000313|EMBL:KZN10072.1};	F-box protein containing LRR	GO:0005634,nucleus; GO:0016567,protein ubiquitination	Leucine Rich repeats (2 copies)
Cluster-28606.25181	8.39	9.1	5.2	0	0	0	179.08	189.18	112.9	0	0	0	-9.689	1.28372e-13	1.82807e-11	down	--	PREDICTED: uncharacterized protein LOC108205057 [Daucus carota subsp. sativus]	--	SubName: Full=Uncharacterized protein {ECO:0000313|EMBL:KZN07941.1};	BAH domain proteins	GO:0003682,chromatin binding; GO:0006351,transcription, DNA-templated	Transcription factor S-II (TFIIS), central domain
Cluster-28606.26577	2.51	4.4	6.8	0	0	0	142.6	244.86	392.95	0	0	0	-10.3911	1.29959e-13	1.84665e-11	down	K12598 ATP-dependent RNA helicase DOB1 [EC:3.6.4.13] | (RefSeq) DExH-box ATP-dependent RNA helicase DExH9 (A)	PREDICTED: DExH-box ATP-dependent RNA helicase DExH9 [Daucus carota subsp. sativus]	RecName: Full=DExH-box ATP-dependent RNA helicase DExH9 {ECO:0000305}; EC=3.6.4.13 {ECO:0000305}; AltName: Full=Protein MTR4 homolog {ECO:0000305}; Short=AtMTR4 {ECO:0000303|PubMed:21682783};	SubName: Full=Uncharacterized protein {ECO:0000313|EMBL:KZN10626.1};	Nuclear exosomal RNA helicase MTR4, DEAD-box superfamily	GO:0005730,nucleolus; GO:0005654,nucleoplasm; GO:0005634,nucleus; GO:0005524,ATP binding; GO:0004004,ATP-dependent RNA helicase activity; GO:0019843,rRNA binding; GO:0000460,maturation of 5.8S rRNA; GO:0006401,RNA catabolic process; GO:0031125,rRNA 3'-end processing; GO:0006364,rRNA processing	Zonular occludens toxin (Zot)
Cluster-28606.105755	0	0	0	29.95	17.2	36.23	0	0	0	224.78	129.72	274.12	10.2619	1.36916e-13	1.94109e-11	up	--	--	--	--	--	--	--
Cluster-28606.24260	0	0	0	21.4	16.51	9.6	0	0	0	339.2	264.19	150.83	10.5556	1.37196e-13	1.94109e-11	up	K18418 ERI1 exoribonuclease 3 [EC:3.1.-.-] | (RefSeq) uncharacterized exonuclease domain-containing protein At3g15140-like isoform X1 (A)	PREDICTED: uncharacterized exonuclease domain-containing protein At3g15140-like isoform X1 [Daucus carota subsp. sativus]	RecName: Full=Uncharacterized exonuclease domain-containing protein At3g15140; EC=3.1.-.-;	SubName: Full=Uncharacterized protein {ECO:0000313|EMBL:KZM93852.1};	Predicted exonuclease	GO:0005739,mitochondrion; GO:0016891,endoribonuclease activity, producing 5'-phosphomonoesters; GO:0004527,exonuclease activity; GO:0046872,metal ion binding; GO:0003676,nucleic acid binding; GO:0035194,posttranscriptional gene silencing by RNA; GO:0090065,regulation of production of siRNA involved in RNA interference	Exonuclease
Cluster-28606.30144	13.11	10.16	8.78	0	0	0.16	237.71	179.13	162.01	0	0	2.9	-7.55313	1.4041e-13	1.98228e-11	down	--	PREDICTED: protein NLP7-like isoform X2 [Daucus carota subsp. sativus]	--	SubName: Full=Uncharacterized protein {ECO:0000313|EMBL:KZN09096.1};	--	GO:0005634,nucleus; GO:0003677,DNA binding; GO:0006355,regulation of transcription, DNA-templated; GO:0006351,transcription, DNA-templated	Helix-turn-helix of DDE superfamily endonuclease
Cluster-15884.0	0	0	0	1.98	2.61	2.95	0	0	0	89.46	119.49	130.85	9.32156	1.69478e-13	2.38687e-11	up	K01309 ubiquitin carboxyl-terminal hydrolase MINDY-1/2 [EC:3.4.19.12] | (RefSeq) uncharacterized protein LOC109780424 isoform X1 (A)	PREDICTED: uncharacterized protein LOC108224381 isoform X1 [Daucus carota subsp. sativus]	--	SubName: Full=Uncharacterized protein {ECO:0000313|EMBL:KZM92375.1};	--	GO:0003676,nucleic acid binding	Zinc finger, C2H2 type
Cluster-28606.10015	5.01	4.29	3.18	0	0	0	178.56	149.35	115.46	0	0	0	-9.57575	1.69795e-13	2.38687e-11	down	K04733 interleukin-1 receptor-associated kinase 4 [EC:2.7.11.1] | (RefSeq) cysteine-rich receptor-like protein kinase 2 (A)	PREDICTED: cysteine-rich receptor-like protein kinase 2 [Daucus carota subsp. sativus]	RecName: Full=Cysteine-rich receptor-like protein kinase 2; Short=Cysteine-rich RLK2; EC=2.7.11.-; Flags: Precursor;	SubName: Full=Serine/threonine protein kinase {ECO:0000313|EMBL:PIN06261.1}; EC=2.7.11.1 {ECO:0000313|EMBL:PIN06261.1};	--	GO:0016021,integral component of membrane; GO:0005886,plasma membrane; GO:0009506,plasmodesma; GO:0005524,ATP binding; GO:0004674,protein serine/threonine kinase activity; GO:0046777,protein autophosphorylation; GO:0010193,response to ozone	Haspin like kinase domain
Cluster-28606.6996	0	0	0	8.96	7.01	7.17	0	0	0	178.38	141	141	9.8174	1.75618e-13	2.46346e-11	up	K11294 nucleolin | (RefSeq) nucleolin 2-like isoform X1 (A)	PREDICTED: mediator-associated protein 1-like [Daucus carota subsp. sativus]	RecName: Full=Probable transcription factor At1g61730 {ECO:0000305}; AltName: Full=Storekeeper-like protein At1g61730 {ECO:0000305};	SubName: Full=Uncharacterized protein {ECO:0000313|EMBL:KZN06903.1};	--	GO:0009507,chloroplast; GO:0005829,cytosol; GO:0005730,nucleolus; GO:0043565,sequence-specific DNA binding; GO:0044212,transcription regulatory region DNA binding; GO:0019760,glucosinolate metabolic process; GO:0006355,regulation of transcription, DNA-templated; GO:0006351,transcription, DNA-templated	Protein of unknown function, DUF573
Cluster-28606.62548	0.12	0	0	5.63	7.9	5.51	3.23	0	0	153.69	218.08	148.17	7.49903	1.80138e-13	2.52146e-11	up	K02925 large subunit ribosomal protein L3e | (RefSeq) 60S ribosomal protein L3 (A)	PREDICTED: 60S ribosomal protein L3 [Daucus carota subsp. sativus]	RecName: Full=60S ribosomal protein L3;	SubName: Full=Uncharacterized protein {ECO:0000313|EMBL:KZM98195.1};	60S ribosomal protein L3 and related proteins	GO:0022625,cytosolic large ribosomal subunit; GO:0003723,RNA binding; GO:0003735,structural constituent of ribosome; GO:0000027,ribosomal large subunit assembly; GO:0006412,translation	Ribosomal protein L3
Cluster-28606.86744	3.33	4.13	5.73	0	0	0	124	150.2	217	0	0	0	-9.72367	1.83243e-13	2.55948e-11	down	--	--	--	--	--	--	--
Cluster-28606.50818	6.74	12.34	8.05	0	0	0	115.52	205.56	140.4	0	0	0	-9.62381	1.88237e-13	2.62365e-11	down	K09422 transcription factor MYB, plant | (RefSeq) uncharacterized protein LOC105640466 (A)	PREDICTED: uncharacterized protein LOC108220034 [Daucus carota subsp. sativus]	--	SubName: Full=Uncharacterized protein {ECO:0000313|EMBL:KZM93280.1};	--	--	Ciliary BBSome complex subunit 2, C-terminal
Cluster-28606.37983	198.79	11.49	248.51	0	0	0	3660.55	205.63	4657.43	0	0	0	-13.8695	1.96493e-13	2.73292e-11	down	K00521 ferric-chelate reductase [EC:1.16.1.7] | (RefSeq) ferric reduction oxidase 7, chloroplastic-like (A)	PREDICTED: NAC domain-containing protein 2-like [Daucus carota subsp. sativus]	RecName: Full=NAC domain-containing protein 2; Short=ANAC002;	SubName: Full=Uncharacterized protein {ECO:0000313|EMBL:KZM99462.1};	--	GO:0005634,nucleus; GO:0003677,DNA binding; GO:0003700,DNA-binding transcription factor activity; GO:0009788,negative regulation of abscisic acid-activated signaling pathway; GO:0009611,response to wounding; GO:0006351,transcription, DNA-templated	No apical meristem (NAM) protein
Cluster-28606.32701	8.73	7.24	7.39	0.25	0.38	0.87	171	138	147.34	5	7.55	17	-3.8921	1.98227e-13	2.75121e-11	down	--	PREDICTED: uncharacterized protein LOC108215051 [Daucus carota subsp. sativus]	--	SubName: Full=Uncharacterized protein {ECO:0000313|EMBL:KZN09315.1};	--	--	Protein of unknown function (DUF3615)
Cluster-28606.27298	4.37	11.49	4.99	0	0	0	153.27	394	178.32	0	0	0	-10.2643	2.14251e-13	2.96733e-11	down	K18835 WRKY transcription factor 2 | (RefSeq) WRKY transcription factor WRKY24 (A)	PREDICTED: WRKY transcription factor 44 [Daucus carota subsp. sativus]	RecName: Full=WRKY transcription factor 44; AltName: Full=Protein TRANSPARENT TESTA GLABRA 2; AltName: Full=WRKY DNA-binding protein 44;	SubName: Full=Uncharacterized protein {ECO:0000313|EMBL:KZM97681.1};	--	GO:0005634,nucleus; GO:0003700,DNA-binding transcription factor activity; GO:0043565,sequence-specific DNA binding; GO:0009957,epidermal cell fate specification; GO:0010214,seed coat development; GO:0006351,transcription, DNA-templated	WRKY DNA -binding domain
Cluster-28606.29664	6.56	8.87	3.8	0	0	0	194.4	256.66	114.71	0	0	0	-9.91783	2.17333e-13	3.00368e-11	down	K19613 leucine-rich repeat protein SHOC2 | (RefSeq) hypothetical protein (A)	PREDICTED: TMV resistance protein N-like isoform X2 [Daucus carota subsp. sativus]	RecName: Full=TMV resistance protein N;	SubName: Full=Uncharacterized protein {ECO:0000313|EMBL:KZM83103.1};	--	GO:0005737,cytoplasm; GO:0043531,ADP binding; GO:0005524,ATP binding; GO:0009626,plant-type hypersensitive response; GO:0007165,signal transduction	Degradation arginine-rich protein for mis-folding
Cluster-28606.83524	0	0	0	5.35	3.2	4.4	0	0	0	225.86	136.61	182.18	10.0769	2.18874e-13	3.01862e-11	up	K20363 protein transport protein YIP1 | (RefSeq) uncharacterized protein LOC111296848 isoform X1 (A)	PREDICTED: uncharacterized protein LOC108197468 [Daucus carota subsp. sativus]	--	SubName: Full=Uncharacterized protein {ECO:0000313|EMBL:KZM84903.1};	--	--	Serine aminopeptidase, S33
Cluster-28606.95093	11.8	11.23	5.96	0	0.06	0	352.08	327.4	181	0	1.91	0	-8.7068	2.1997e-13	3.02263e-11	down	--	PREDICTED: sigma factor binding protein 1, chloroplastic [Daucus carota subsp. sativus]	RecName: Full=Sigma factor binding protein 1, chloroplastic; Short=AtsibI; Short=Sigma factor binding protein I; AltName: Full=SigA binding protein; AltName: Full=VQ motif-containing protein 23 {ECO:0000303|PubMed:22535423}; Short=AtVQ23 {ECO:0000303|PubMed:22535423}; Flags: Precursor;	SubName: Full=Uncharacterized protein {ECO:0000313|EMBL:KZM98995.1};	--	GO:0009507,chloroplast; GO:0005634,nucleus; GO:0071482,cellular response to light stimulus; GO:0009816,defense response to bacterium, incompatible interaction; GO:0051091,positive regulation of DNA-binding transcription factor activity	VQ motif
Cluster-28606.36619	5.49	2.9	4.28	0	0	0	238.41	123.25	189.07	0	0	0	-9.89817	2.20085e-13	3.02263e-11	down	K00058 D-3-phosphoglycerate dehydrogenase / 2-oxoglutarate reductase [EC:1.1.1.95 1.1.1.399] | (RefSeq) D-3-phosphoglycerate dehydrogenase 1, chloroplastic-like (A)	PREDICTED: D-3-phosphoglycerate dehydrogenase 1, chloroplastic-like [Daucus carota subsp. sativus]	RecName: Full=D-3-phosphoglycerate dehydrogenase 2, chloroplastic; Short=PGDH; EC=1.1.1.95 {ECO:0000269|PubMed:24368794, ECO:0000269|PubMed:9867856}; Flags: Precursor;	RecName: Full=D-3-phosphoglycerate dehydrogenase {ECO:0000256|RuleBase:RU363003}; EC=1.1.1.95 {ECO:0000256|RuleBase:RU363003};	D-3-phosphoglycerate dehydrogenase, D-isomer-specific 2-hydroxy acid dehydrogenase superfamily	GO:0009507,chloroplast; GO:0009570,chloroplast stroma; GO:0005829,cytosol; GO:0005634,nucleus; GO:0051287,NAD binding; GO:0004617,phosphoglycerate dehydrogenase activity; GO:0006564,L-serine biosynthetic process	S-adenosyl-L-homocysteine hydrolase, NAD binding domain
Cluster-28606.106399	2.59	2.35	2.01	0	0	0	140.04	124.71	110.93	0	0	0	-9.33882	2.24606e-13	3.07827e-11	down	K00876 uridine kinase [EC:2.7.1.48] | (RefSeq) hypothetical protein (A)	PREDICTED: uncharacterized protein LOC108202775 isoform X2 [Daucus carota subsp. sativus]	--	SubName: Full=Uncharacterized protein {ECO:0000313|EMBL:KZM82657.1};	Armadillo/beta-Catenin/plakoglobin	GO:0005524,ATP binding; GO:0016301,kinase activity	RNA helicase
Cluster-28606.64923	20.74	23.5	2.27	0	0	0	1534.52	1706.2	170.89	0	0	0	-12.5077	2.25353e-13	3.08207e-11	down	K17732 mitochondrial-processing peptidase subunit beta [EC:3.4.24.64] | (RefSeq) mitochondrial processing peptidase (A)	PREDICTED: stromal processing peptidase, chloroplastic [Daucus carota subsp. sativus]	RecName: Full=Stromal processing peptidase, chloroplastic {ECO:0000305}; EC=3.4.24.- {ECO:0000250|UniProtKB:Q40983}; AltName: Full=Chloroplast processing enzyme {ECO:0000312|EMBL:AAC39482.1}; Flags: Precursor;	SubName: Full=Uncharacterized protein {ECO:0000313|EMBL:KZN10879.1};	N-arginine dibasic convertase NRD1 and related Zn2+-dependent endopeptidases, insulinase superfamily	GO:0009507,chloroplast; GO:0009570,chloroplast stroma; GO:0005739,mitochondrion; GO:0046872,metal ion binding; GO:0004222,metalloendopeptidase activity; GO:0009793,embryo development ending in seed dormancy; GO:0016485,protein processing	Insulinase (Peptidase family M16)
Cluster-28606.52549	0	0	0	4.59	12.41	19.32	0	0	0	101.8	277.9	422.59	10.5043	2.27592e-13	3.10623e-11	up	K03437 RNA methyltransferase, TrmH family | (RefSeq) predicted protein (A)	PREDICTED: tRNA (guanosine(18)-2'-O)-methyltransferase [Daucus carota subsp. sativus]	--	SubName: Full=Uncharacterized protein {ECO:0000313|EMBL:KZN02311.1};	RNA Methylase, SpoU family	GO:0003723,RNA binding; GO:0008173,RNA methyltransferase activity; GO:0030488,tRNA methylation	SpoU rRNA Methylase family
Cluster-28606.22607	0.47	0.76	0.49	6.07	29.99	33.95	7.81	12.36	8.34	101.8	507.38	563.41	5.36809	2.34684e-13	3.19637e-11	up	K17796 mitochondrial import inner membrane translocase subunit TIM21 | (RefSeq) probable mitochondrial import inner membrane translocase subunit TIM21 (A)	PREDICTED: probable plastid-lipid-associated protein 11 isoform X1 [Daucus carota subsp. sativus]	RecName: Full=Probable plastid-lipid-associated protein 11, chloroplastic; AltName: Full=Fibrillin-9; Flags: Precursor;	SubName: Full=Uncharacterized protein {ECO:0000313|EMBL:KZM80638.1};	--	GO:0009534,chloroplast thylakoid	PAP_fibrillin
Cluster-28606.80216	5.32	5.98	5.24	0	0	0	111.65	122.04	111.94	0	0	0	-9.21619	2.51279e-13	3.41531e-11	down	K14400 pre-mRNA cleavage complex 2 protein Pcf11 | (RefSeq) LOW QUALITY PROTEIN: uncharacterized protein LOC111982967 (A)	PREDICTED: serine/threonine-protein phosphatase 7 long form homolog [Daucus carota subsp. sativus]	RecName: Full=Serine/threonine-protein phosphatase 7 long form homolog; EC=3.1.3.16; AltName: Full=Protein MAIN-LIKE 3 {ECO:0000303|PubMed:24635680};	SubName: Full=Uncharacterized protein {ECO:0000313|EMBL:KZM82789.1};	--	GO:0005634,nucleus; GO:0046872,metal ion binding; GO:0004721,phosphoprotein phosphatase activity	Plant mobile domain
Cluster-28606.104135	3.48	5.34	4.28	0	0	0	104.11	155.84	130.25	0	0	0	-9.38372	2.52934e-13	3.43071e-11	down	K04715 ceramide kinase [EC:2.7.1.138] | (RefSeq) sphingoid long-chain bases kinase 1 isoform X1 (A)	hypothetical protein DCAR_009036 [Daucus carota subsp. sativus]	RecName: Full=Sphingoid long-chain bases kinase 1; Short=AtLCBK1; Short=LCB kinase 1; EC=2.7.-.-; AltName: Full=Sphingosine kinase 1;	SubName: Full=Uncharacterized protein {ECO:0000313|EMBL:KZN00282.1};	Sphingosine kinase, involved in sphingolipid metabolism	GO:0005524,ATP binding; GO:0017050,D-erythro-sphingosine kinase activity; GO:0003951,NAD+ kinase activity; GO:0030148,sphingolipid biosynthetic process	Diacylglycerol kinase catalytic domain
Cluster-28606.46252	8.08	5.19	2.96	0	0	0	362.11	228.04	135.31	0	0	0	-10.2904	2.57727e-13	3.4885e-11	down	K21989 calcium permeable stress-gated cation channel | (RefSeq) CSC1-like protein RXW8 (A)	hypothetical protein DCAR_009913 [Daucus carota subsp. sativus]	RecName: Full=Calmodulin-binding protein 60 B {ECO:0000303|PubMed:11782485};	SubName: Full=Uncharacterized protein {ECO:0000313|EMBL:KZN01159.1};	--	GO:0005634,nucleus; GO:0005516,calmodulin binding; GO:0003677,DNA binding; GO:0006355,regulation of transcription, DNA-templated; GO:0006950,response to stress; GO:0006351,transcription, DNA-templated	Calmodulin binding protein-like
Cluster-28606.40549	10.74	4.1	14.06	0	0	0	381.61	142.54	508.52	0	0	0	-10.8151	2.62518e-13	3.54604e-11	down	K17917 sorting nexin-1/2 | (RefSeq) sorting nexin 2B-like (A)	PREDICTED: sorting nexin 2B-like [Daucus carota subsp. sativus]	RecName: Full=Sorting nexin 2B;	SubName: Full=Phox homologous domain-containing protein {ECO:0000313|EMBL:KVI09979.1};	Membrane coat complex Retromer, subunit VPS5/SNX1, Sorting nexins, and related PX domain-containing proteins	GO:0005829,cytosol; GO:0019898,extrinsic component of membrane; GO:0005794,Golgi apparatus; GO:0016020,membrane; GO:0032585,multivesicular body membrane; GO:0030904,retromer complex; GO:0035091,phosphatidylinositol binding; GO:0005543,phospholipid binding; GO:0046982,protein heterodimerization activity; GO:0032502,developmental process; GO:0006897,endocytosis; GO:0045324,late endosome to vacuole …	Vps5 C terminal like
Cluster-28606.84174	2.26	1.51	2.23	0	0	0	171.33	112	172.53	0	0	0	-9.62461	2.77947e-13	3.74675e-11	down	K02469 DNA gyrase subunit A [EC:5.99.1.3] | (RefSeq) DNA gyrase subunit A, chloroplastic/mitochondrial-like (A)	hypothetical protein [Beta vulgaris]	RecName: Full=Uncharacterized mitochondrial protein AtMg00860; AltName: Full=ORF158;	SubName: Full=Uncharacterized protein {ECO:0000313|EMBL:ACY01928.1};	FOG: Transposon-encoded proteins with TYA, reverse transcriptase, integrase domains in various combinations	GO:0005739,mitochondrion	Integrase zinc binding domain
Cluster-28606.79069	9.81	23.85	11.25	0	0	0	138	325	161	0	0	0	-10.0501	2.79649e-13	3.76197e-11	down	K21286 protein N-terminal glutamine amidohydrolase [EC:3.5.1.122] | (RefSeq) protein N-terminal glutamine amidohydrolase (A)	PREDICTED: protein N-terminal glutamine amidohydrolase [Daucus carota subsp. sativus]	RecName: Full=Protein N-terminal glutamine amidohydrolase; EC=3.5.1.122 {ECO:0000250|UniProtKB:Q80WB5}; AltName: Full=Protein NH2-terminal glutamine deamidase; Short=N-terminal Gln amidase; Short=Nt(Q)-amidase;	SubName: Full=Uncharacterized protein {ECO:0000313|EMBL:ESR34627.1};	Uncharacterized conserved protein	GO:0016811,hydrolase activity, acting on carbon-nitrogen (but not peptide) bonds, in linear amides	N-terminal glutamine amidase
Cluster-28606.25353	14.06	11.55	9.18	0	0	0	168.65	133.8	112.05	0	0	0	-9.48276	2.91834e-13	3.91785e-11	down	K16296 serine carboxypeptidase-like clade I [EC:3.4.16.-] | (RefSeq) serine carboxypeptidase-like 12 (A)	PREDICTED: serine carboxypeptidase-like 12 [Daucus carota subsp. sativus]	RecName: Full=Serine carboxypeptidase-like 9; AltName: Full=Sinapoylglucose--sinapoylglucose O-sinapoyltransferase; Short=SST; EC=2.3.1.103; AltName: Full=Sinapoylglucose--sinapoylglucose acyltransferase; Flags: Precursor;	SubName: Full=Serine carboxypeptidase-like 13 {ECO:0000313|EMBL:JAU30075.1}; Flags: Fragment;	Serine carboxypeptidases (lysosomal cathepsin A)	GO:0005576,extracellular region; GO:0047158,sinapoylglucose-sinapoylglucose O-sinapoyltransferase activity; GO:0016747,transferase activity, transferring acyl groups other than amino-acyl groups; GO:0006508,proteolysis; GO:0019748,secondary metabolic process	Serine carboxypeptidase
Cluster-28606.93807	4.08	3.43	2.95	0	0	0	151.57	124.54	111.39	0	0	0	-9.38542	2.97659e-13	3.9879e-11	down	K09566 peptidyl-prolyl isomerase G (cyclophilin G) [EC:5.2.1.8] | (RefSeq) hypothetical protein (A)	PREDICTED: DEAD-box ATP-dependent RNA helicase 42 [Daucus carota subsp. sativus]	--	SubName: Full=Uncharacterized protein {ECO:0000313|EMBL:KZM96327.1};	--	--	--
Cluster-28606.74427	0	0	0	2.19	7.07	2.55	0	0	0	145.81	475.28	165.88	10.4886	3.02724e-13	4.04751e-11	up	K17600 vacuolar protein sorting-associated protein 54 | (RefSeq) vacuolar protein sorting-associated protein 54, chloroplastic-like isoform X1 (A)	PREDICTED: vacuolar protein sorting-associated protein 54, chloroplastic-like isoform X1 [Daucus carota subsp. sativus]	RecName: Full=Vacuolar protein sorting-associated protein 54, chloroplastic; Short=AtVPS54; Flags: Precursor;	SubName: Full=Uncharacterized protein {ECO:0000313|EMBL:KZN11655.1};	Vacuolar sorting protein VPS45	GO:0009507,chloroplast; GO:0005829,cytosol; GO:0000938,GARP complex; GO:0000139,Golgi membrane; GO:0019905,syntaxin binding; GO:0006896,Golgi to vacuole transport; GO:0015031,protein transport; GO:0042147,retrograde transport, endosome to Golgi	Vacuolar-sorting protein 54, of GARP complex
Cluster-28606.102819	4.76	7.21	3.15	0	0	0	169.08	250.79	114.08	0	0	0	-9.83194	3.10455e-13	4.14243e-11	down	--	hypothetical protein DCAR_027967 [Daucus carota subsp. sativus]	--	SubName: Full=Uncharacterized protein {ECO:0000313|EMBL:KZM84611.1};	--	--	--
Cluster-28606.36413	2.44	7.12	3.58	0	0	0	132.97	380.09	198.53	0	0	0	-10.2385	3.18005e-13	4.23456e-11	down	K12617 DNA topoisomerase 2-associated protein PAT1 | (RefSeq) uncharacterized protein LOC108214290 (A)	PREDICTED: uncharacterized protein LOC108214290 [Daucus carota subsp. sativus]	RecName: Full=Protein PAT1 homolog 1 {ECO:0000305}; Short=AtPAT1H1 {ECO:0000305}; AltName: Full=Protein ROOT STEM CELL DEFECTIVE 2 {ECO:0000303|PubMed:26956135};	SubName: Full=Uncharacterized protein {ECO:0000313|EMBL:KZN01067.1};	--	GO:0005783,endoplasmic reticulum; GO:0005634,nucleus; GO:0000932,P-body; GO:0003723,RNA binding; GO:0007049,cell cycle; GO:0051301,cell division; GO:0033962,cytoplasmic mRNA processing body assembly; GO:0000290,deadenylation-dependent decapping of nuclear-transcribed mRNA; GO:0006397,mRNA processing; GO:0019827,stem cell population maintenance	Topoisomerase II-associated protein PAT1
Cluster-23980.0	7.95	12.69	9.26	0	0.18	0	133.26	206.55	157.92	0	3	0	-7.33269	3.19431e-13	4.24495e-11	down	K08244 alpha-glucan, water dikinase [EC:2.7.9.4] | (RefSeq) alpha-glucan water dikinase 2 isoform X1 (A)	PREDICTED: alpha-glucan water dikinase 2 isoform X2 [Daucus carota subsp. sativus]	RecName: Full=Alpha-glucan water dikinase 2; EC=2.7.9.4; Flags: Precursor;	SubName: Full=Uncharacterized protein {ECO:0000313|EMBL:KZM82169.1};	--	GO:0009941,chloroplast envelope; GO:0050521,alpha-glucan, water dikinase activity; GO:0005524,ATP binding; GO:0046872,metal ion binding; GO:0005975,carbohydrate metabolic process	--
Cluster-28606.36150	129.79	158.79	26.88	1.27	1.54	1.2	506	574.07	106.38	4.66	5.63	4.61	-6.12844	3.28385e-13	4.35511e-11	down	K03260 translation initiation factor 4G | (RefSeq) eukaryotic translation initiation factor-like (A)	PREDICTED: UPF0057 membrane protein At2g24040-like [Daucus carota subsp. sativus]	RecName: Full=UPF0057 membrane protein At2g24040;	SubName: Full=Uncharacterized protein {ECO:0000313|EMBL:CDP10252.1};	Stress responsive protein	GO:0016021,integral component of membrane	Proteolipid membrane potential modulator
Cluster-28606.204	0	0	0	2.16	3.74	3.36	0	0	0	77.52	136	118.55	9.28093	3.36973e-13	4.46e-11	up	K02470 DNA gyrase subunit B [EC:5.99.1.3] | (RefSeq) uncharacterized protein LOC106372671 isoform X1 (A)	PREDICTED: uncharacterized protein LOC108205624 [Daucus carota subsp. sativus]	RecName: Full=AT-rich interactive domain-containing protein 2; Short=ARID domain-containing protein 2; AltName: Full=ARID and ELM2 domain-containing protein 2;	SubName: Full=Uncharacterized protein {ECO:0000313|EMBL:KZN06349.1};	--	GO:0005634,nucleus; GO:0005773,vacuole; GO:0003677,DNA binding; GO:0006355,regulation of transcription, DNA-templated; GO:0006351,transcription, DNA-templated	Myb-like DNA-binding domain
Cluster-28606.34469	1.19	1.8	2.09	0	0	0	106.33	158.35	190.84	0	0	0	-9.60984	3.47631e-13	4.59181e-11	down	--	PREDICTED: uncharacterized protein LOC108214231 isoform X2 [Daucus carota subsp. sativus]	--	SubName: Full=Uncharacterized protein {ECO:0000313|EMBL:KZN01394.1};	--	--	--
Cluster-28606.48490	0.01	0.01	0	0.71	1.07	0.78	1.66	0.9	0	98.65	149.1	105.42	6.94098	3.51619e-13	4.63516e-11	up	K02469 DNA gyrase subunit A [EC:5.99.1.3] | (RefSeq) DNA gyrase subunit A, chloroplastic/mitochondrial-like (A)	putative mitochondrial protein [Dendrobium catenatum]	RecName: Full=Pentatricopeptide repeat-containing protein At5g10690; AltName: Full=CBS domain-containing protein CBSPPR1;	SubName: Full=Putative mitochondrial protein {ECO:0000313|EMBL:PKU67907.1};	FOG: Transposon-encoded proteins with TYA, reverse transcriptase, integrase domains in various combinations	GO:0005829,cytosol; GO:0043231,intracellular membrane-bounded organelle; GO:0004519,endonuclease activity; GO:0003723,RNA binding; GO:0009451,RNA modification	RNase H-like domain found in reverse transcriptase
Cluster-28606.86774	3.77	4.32	3.01	0	0	0	124.25	139.08	101.05	0	0	0	-9.28724	3.56294e-13	4.68737e-11	down	--	PREDICTED: protein ABHD18 [Daucus carota subsp. sativus]	--	SubName: Full=Uncharacterized protein {ECO:0000313|EMBL:KZM99074.1};	Uncharacterized conserved protein	--	Abhydrolase domain containing 18
Cluster-28606.79208	13.6	9.89	11.52	0	0	0	155.19	108.87	133.69	0	0	0	-9.42617	3.80095e-13	4.9905e-11	down	--	--	--	--	--	--	--
Cluster-28606.85304	2.96	2.23	3.29	0	0	0	146.05	107.76	165.04	0	0	0	-9.50091	3.97294e-13	5.2059e-11	down	--	hypothetical protein DCAR_013918 [Daucus carota subsp. sativus]	RecName: Full=BTB/POZ domain-containing protein At2g30600;	SubName: Full=Uncharacterized protein {ECO:0000313|EMBL:KZM98720.1};	Proteins containing BTB/POZ and Kelch domains, involved in regulatory/signal transduction processes	GO:0005737,cytoplasm; GO:0019005,SCF ubiquitin ligase complex; GO:0031625,ubiquitin protein ligase binding; GO:0043161,proteasome-mediated ubiquitin-dependent protein catabolic process; GO:0042787,NA; GO:0030162,regulation of proteolysis	Farnesoic acid 0-methyl transferase
Cluster-28606.65111	145.35	365.83	30.77	0	0.19	0	1081.98	2599.54	232.87	0	1.41	0	-11.726	4.54601e-13	5.94495e-11	down	K02912 large subunit ribosomal protein L32e | (RefSeq) 60S ribosomal protein L32-1 (A)	PREDICTED: 60S ribosomal protein L32-1 [Daucus carota subsp. sativus]	RecName: Full=60S ribosomal protein L32-1;	SubName: Full=Uncharacterized protein {ECO:0000313|EMBL:KZM80966.1};	60S ribosomal protein L32	GO:0005829,cytosol; GO:0022625,cytosolic large ribosomal subunit; GO:0022626,cytosolic ribosome; GO:0005730,nucleolus; GO:0042788,polysomal ribosome; GO:0003735,structural constituent of ribosome; GO:0006412,translation	Ribosomal protein L32
Cluster-28606.70011	16.89	5.79	8.38	0	0	0	453.52	151.71	229.01	0	0	0	-10.5065	4.58064e-13	5.97833e-11	down	K02865 large subunit ribosomal protein L10Ae | (RefSeq) cAMP-regulated phosphoprotein 21-like (A)	PREDICTED: R3H domain-containing protein 2-like [Daucus carota subsp. sativus]	--	SubName: Full=Uncharacterized protein {ECO:0000313|EMBL:KZN05506.1};	mRNA-binding protein Encore	GO:0003676,nucleic acid binding	R3H domain
Cluster-28606.62561	4.18	4.15	3.73	0	0	0	115.54	111.75	104.7	0	0	0	-9.16278	4.62518e-13	6.02448e-11	down	K13459 disease resistance protein RPS2 | (RefSeq) probable disease resistance protein At1g52660 (A)	PREDICTED: TMV resistance protein N-like [Daucus carota subsp. sativus]	RecName: Full=TMV resistance protein N;	SubName: Full=Toll/interleukin 1 receptor domain containing protein {ECO:0000313|EMBL:ABO20868.1}; Flags: Fragment;	--	GO:0005737,cytoplasm; GO:0043531,ADP binding; GO:0005524,ATP binding; GO:0009626,plant-type hypersensitive response; GO:0007165,signal transduction	TIR domain
Cluster-28606.102638	0.11	0	0	4.45	9.87	7.28	2.72	0	0	116.43	261.08	187.63	7.57524	4.746e-13	6.16961e-11	up	K11649 SWI/SNF related-matrix-associated actin-dependent regulator of chromatin subfamily C | (RefSeq) F-box and associated interaction domain protein (A)	PREDICTED: uncharacterized protein LOC108204891 isoform X1 [Daucus carota subsp. sativus]	RecName: Full=F-box/kelch-repeat protein At3g23880;	SubName: Full=Uncharacterized protein {ECO:0000313|EMBL:KZN01974.1};	--	GO:0005634,nucleus; GO:0004842,ubiquitin-protein transferase activity; GO:0031146,SCF-dependent proteasomal ubiquitin-dependent protein catabolic process	--
Cluster-28606.17577	33.47	61.67	58.72	0	0	0	98.54	165	175.25	0	0	0	-9.55559	4.9589e-13	6.43363e-11	down	--	--	--	--	--	--	--
Cluster-28606.36772	0	0	0	2.53	4.14	7.83	0	0	0	99.48	164.55	302.24	10.0249	5.14043e-13	6.65599e-11	up	K12261 2-hydroxyacyl-CoA lyase 1 [EC:4.1.-.-] | (RefSeq) 2-hydroxyacyl-CoA lyase (A)	PREDICTED: 2-hydroxyacyl-CoA lyase [Daucus carota subsp. sativus]	RecName: Full=2-hydroxyacyl-CoA lyase; EC=4.1.-.-; AltName: Full=2-hydroxyphytanoyl-CoA lyase; Short=2-HPCL; AltName: Full=Oxalyl-CoA decarboxylase;	SubName: Full=Putative thiamine pyrophosphate dependent pyruvate decarboxylase family protein {ECO:0000313|EMBL:OTG20498.1};	Thiamine pyrophosphate-requiring enzyme	GO:0005829,cytosol; GO:0016831,carboxy-lyase activity; GO:0000287,magnesium ion binding; GO:0030976,thiamine pyrophosphate binding	Thiamine pyrophosphate enzyme, C-terminal TPP binding domain
Cluster-28606.71358	0	0	0	18.97	14.8	3.54	0	0	0	849.1	670.44	155.27	11.7286	5.20204e-13	6.72251e-11	up	K01802 peptidylprolyl isomerase [EC:5.2.1.8] | (RefSeq) peptidyl-prolyl cis-trans isomerase CYP20-1 (A)	PREDICTED: GDSL esterase/lipase CPRD49-like [Daucus carota subsp. sativus]	RecName: Full=GDSL esterase/lipase CPRD49; EC=3.1.1.-; AltName: Full=Extracellular lipase CPRD49; Flags: Precursor;	SubName: Full=Uncharacterized protein {ECO:0000313|EMBL:KZM87728.1};	Isoamyl acetate-hydrolyzing esterase	GO:0048046,apoplast; GO:0016787,hydrolase activity; GO:0016042,lipid catabolic process	GDSL-like Lipase/Acylhydrolase
Cluster-28606.60020	0	0	0	28.36	58.2	29.27	0	0	0	103.38	211.29	111.25	9.63145	5.23955e-13	6.75768e-11	up	K02941 large subunit ribosomal protein LP0 | (RefSeq) 60S acidic ribosomal protein P0-like (A)	PREDICTED: 60S acidic ribosomal protein P0-like [Daucus carota subsp. sativus]	RecName: Full=60S acidic ribosomal protein P0;	RecName: Full=60S acidic ribosomal protein P0 {ECO:0000256|PIRNR:PIRNR039087};	60S acidic ribosomal protein P0	GO:0005840,ribosome; GO:0042254,ribosome biogenesis	Insertion domain in 60S ribosomal protein L10P
Cluster-7736.0	7.4	7.16	15.15	0	0	0	157.11	148.05	327.46	0	0	0	-10.094	5.25508e-13	6.76442e-11	down	K17744 L-galactose dehydrogenase [EC:1.1.1.316] | (RefSeq) L-galactose dehydrogenase (A)	PREDICTED: L-galactose dehydrogenase [Daucus carota subsp. sativus]	RecName: Full=L-galactose dehydrogenase; Short=At-GalDH; Short=L-GalDH; EC=1.1.1.316;	SubName: Full=Uncharacterized protein {ECO:0000313|EMBL:KZM90718.1};	Predicted oxidoreductase	GO:0005829,cytosol; GO:0010349,L-galactose dehydrogenase activity; GO:0006012,galactose metabolic process; GO:0019853,L-ascorbic acid biosynthetic process	Aldo/keto reductase family
Cluster-28606.34189	5.43	4.26	1.89	0	0	0	327.22	251.85	116.13	0	0	0	-10.2246	5.39144e-13	6.92636e-11	down	K05282 gibberellin-44 dioxygenase [EC:1.14.11.12] | (RefSeq) gibberellin 20 oxidase 1-D-like (A)	PREDICTED: gibberellin 20 oxidase 1-D-like [Daucus carota subsp. sativus]	RecName: Full=Gibberellin 20 oxidase 1; EC=1.14.11.-; AltName: Full=GA 20-oxidase 1; Short=AtGA20ox1; AltName: Full=Gibberellin C-20 oxidase 1;	SubName: Full=Uncharacterized protein {ECO:0000313|EMBL:KZM86761.1};	Iron/ascorbate family oxidoreductases	GO:0005737,cytoplasm; GO:0045544,gibberellin 20-oxidase activity; GO:0046872,metal ion binding; GO:0009908,flower development; GO:0009740,gibberellic acid mediated signaling pathway; GO:0009686,gibberellin biosynthetic process; GO:0048366,leaf development; GO:0009739,response to gibberellin; GO:0048575,short-day photoperiodism, flowering; GO:0009826,unidimensional cell growth	non-haem dioxygenase in morphine synthesis N-terminal
Cluster-28606.11605	0.24	0.06	0.12	3.6	6.35	5.1	4	1	2	59.68	106.36	83.81	5.19884	5.43517e-13	6.96891e-11	up	K17609 nucleoredoxin [EC:1.8.1.8] | (RefSeq) probable nucleoredoxin 1 (A)	PREDICTED: probable nucleoredoxin 1 [Daucus carota subsp. sativus]	RecName: Full=Probable nucleoredoxin 1; Short=AtNrx1; EC=1.8.1.8;	SubName: Full=Uncharacterized protein {ECO:0000313|EMBL:KZN11694.1};	Thioredoxin, nucleoredoxin and related proteins	GO:0005829,cytosol; GO:0047134,protein-disulfide reductase activity; GO:0004791,thioredoxin-disulfide reductase activity; GO:0045454,cell redox homeostasis; GO:0009860,pollen tube growth; GO:0010183,pollen tube guidance; GO:0080092,regulation of pollen tube growth; GO:0046686,response to cadmium ion	Thioredoxin-like
Cluster-28606.80982	0	0	0	2.34	2.79	3.82	0	0	0	87.23	105.12	139.87	9.29294	5.60527e-13	7.17299e-11	up	K19986 exocyst complex component 8 | (RefSeq) exocyst complex component EXO84C (A)	PREDICTED: exocyst complex component EXO84C [Daucus carota subsp. sativus]	RecName: Full=Exocyst complex component EXO84C; Short=AtExo80c;	SubName: Full=Uncharacterized protein {ECO:0000313|EMBL:KZN08261.1};	Exocyst complex subunit	GO:0000145,exocyst; GO:0060321,acceptance of pollen; GO:0001927,exocyst assembly; GO:0051601,exocyst localization	Exocyst component 84 C-terminal
Cluster-28606.64677	85.56	63.2	70.65	1.21	6.24	2.35	1321.17	946.63	1110.25	18.79	97.61	36.13	-4.48528	5.64615e-13	7.21125e-11	down	K11296 high mobility group protein B3 | (RefSeq) HMG1/2-like protein (A)	PREDICTED: HMG1/2-like protein [Daucus carota subsp. sativus]	RecName: Full=HMG1/2-like protein;	SubName: Full=Uncharacterized protein {ECO:0000313|EMBL:CBI40727.3};	HMG box-containing protein	GO:0005634,nucleus; GO:0003677,DNA binding	HMG (high mobility group) box
Cluster-28606.104805	0	0	0	4.67	10.06	9.88	0	0	0	72.53	157.74	152.14	9.46299	5.86629e-13	7.47787e-11	up	K14641 apyrase [EC:3.6.1.5] | (RefSeq) apyrase 2-like (A)	hypothetical protein DCAR_013699 [Daucus carota subsp. sativus]	RecName: Full=Apyrase 2; Short=AtAPY2; EC=3.6.1.5; AltName: Full=ATP-diphosphatase; AltName: Full=ATP-diphosphohydrolase; AltName: Full=Adenosine diphosphatase; Short=ADPase; AltName: Full=NTPDase; AltName: Full=Nucleoside triphosphate diphosphohydrolase 2;	SubName: Full=Uncharacterized protein {ECO:0000313|EMBL:KZM98939.1};	Nucleoside phosphatase	GO:0000139,Golgi membrane; GO:0016021,integral component of membrane; GO:0102490,8-oxo-dGTP phosphohydrolase activity; GO:0005524,ATP binding; GO:0102485,dATP phosphohydrolase activity; GO:0102486,dCTP phosphohydrolase activity; GO:0102491,dGTP phosphohydrolase activity; GO:0102488,dTTP phosphohydrolase activity; GO:0102487,dUTP phosphohydrolase activity; GO:0102489,GTP phosphohydrolase activity	GDA1/CD39 (nucleoside phosphatase) family
Cluster-28606.54458	5.84	16.55	9.28	0	0	0	115.83	319.25	187.13	0	0	0	-10.0454	5.99688e-13	7.62952e-11	down	K03263 translation initiation factor 5A | (RefSeq) eukaryotic translation initiation factor 5A-4 (A)	PREDICTED: eukaryotic translation initiation factor 5A-4 [Daucus carota subsp. sativus]	RecName: Full=Eukaryotic translation initiation factor 5A-4; Short=eIF-5A-4; AltName: Full=eIF-4D;	RecName: Full=Eukaryotic translation initiation factor 5A {ECO:0000256|RuleBase:RU362005}; Short=eIF-5A {ECO:0000256|RuleBase:RU362005};	Translation initiation factor 5A (eIF-5A)	GO:0043022,ribosome binding; GO:0003746,translation elongation factor activity; GO:0003743,translation initiation factor activity; GO:0045901,positive regulation of translational elongation; GO:0045905,positive regulation of translational termination; GO:0006452,translational frameshifting	Eukaryotic elongation factor 5A hypusine, DNA-binding OB fold
Cluster-28606.49918	49.34	168.74	20.36	0	0	0	480.52	1580.22	201.72	0	0	0	-11.8926	6.08153e-13	7.72225e-11	down	K22759 coiled-coil-helix-coiled-coil-helix domain-containing protein 10 | (RefSeq) uncharacterized protein C6C3.02c (A)	PREDICTED: hemiasterlin resistant protein 1 [Daucus carota subsp. sativus]	--	SubName: Full=Uncharacterized protein {ECO:0000313|EMBL:KZN09197.1};	Uncharacterized conserved protein	--	CHCH-CHCH-like Cx9C, IMS import disulfide relay-system,
Cluster-28606.75537	22.79	31.76	5.97	0	0	0	480.64	652.24	128.16	0	0	0	-11.0687	6.36719e-13	8.06937e-11	down	K08960 casein kinase 1, epsilon [EC:2.7.11.1] | (RefSeq) casein kinase 1-like (A)	hypothetical protein MIMGU_mgv1a0129212mg, partial [Erythranthe guttata]	RecName: Full=Casein kinase 1 {ECO:0000303|PubMed:14535884}; Short=OsCKI1 {ECO:0000303|PubMed:14535884}; EC=2.7.11.1 {ECO:0000269|PubMed:14535884}; AltName: Full=Protein HYBRID BREAKDOWN 2 {ECO:0000303|PubMed:20140455}; AltName: Full=Protein LOW TEMPERATURE GROWTH 1 {ECO:0000303|PubMed:24635058};	SubName: Full=Uncharacterized protein {ECO:0000313|EMBL:EYU32565.1}; Flags: Fragment;	Casein kinase (serine/threonine/tyrosine protein kinase)	GO:0005737,cytoplasm; GO:0005634,nucleus; GO:0005524,ATP binding; GO:0004674,protein serine/threonine kinase activity; GO:0009850,auxin metabolic process; GO:0006897,endocytosis; GO:0018105,peptidyl-serine phosphorylation; GO:0008360,regulation of cell shape; GO:0040008,regulation of growth; GO:0009741,response to brassinosteroid; GO:0009409,response to cold; GO:0048364,root development; GO:00098…	--
Cluster-28606.9395	0	0	0.05	6.54	17.08	4.48	0	0	4	565	1494.52	379	9.27119	6.51524e-13	8.24108e-11	up	K02469 DNA gyrase subunit A [EC:5.99.1.3] | (RefSeq) DNA gyrase subunit A, chloroplastic/mitochondrial-like (A)	Ty3/gypsy retrotransposon protein [Beta vulgaris subsp. vulgaris]	RecName: Full=Uncharacterized mitochondrial protein AtMg00860; AltName: Full=ORF158;	SubName: Full=Ty3/gypsy retrotransposon protein {ECO:0000313|EMBL:AFK13856.1};	FOG: Transposon-encoded proteins with TYA, reverse transcriptase, integrase domains in various combinations	GO:0005739,mitochondrion	Chromo (CHRromatin Organisation MOdifier) domain
Cluster-28606.41810	9.07	3.03	5.28	0	0	0	409.08	133.66	242.65	0	0	0	-10.4198	6.53439e-13	8.24941e-11	down	--	hypothetical protein DCAR_021351 [Daucus carota subsp. sativus]	RecName: Full=PX domain-containing protein EREL1 {ECO:0000305}; AltName: Full=Protein EREX-like 1 {ECO:0000303|PubMed:27288222};	SubName: Full=Uncharacterized protein {ECO:0000313|EMBL:KZM91284.1};	--	GO:0005737,cytoplasm; GO:0005829,cytosol; GO:0010008,endosome membrane; GO:0035091,phosphatidylinositol binding; GO:0015031,protein transport	PX domain
Cluster-28606.106409	0	0	0	1.62	5.84	4.73	0	0	0	79.92	290.78	228.33	10.0773	7.64213e-13	9.62937e-11	up	K10523 speckle-type POZ protein | (RefSeq) BTB/POZ and MATH domain-containing protein 1-like (A)	PREDICTED: BTB/POZ domain-containing protein At2g30600 [Daucus carota subsp. sativus]	RecName: Full=BTB/POZ domain-containing protein At2g30600;	SubName: Full=BTB/POZ domain-containing protein At2g30600 isoform X1 {ECO:0000313|RefSeq:XP_018836406.1, ECO:0000313|RefSeq:XP_018836407.1};	Proteins containing BTB/POZ and Kelch domains, involved in regulatory/signal transduction processes	GO:0005737,cytoplasm; GO:0019005,SCF ubiquitin ligase complex; GO:0031625,ubiquitin protein ligase binding; GO:0043161,proteasome-mediated ubiquitin-dependent protein catabolic process; GO:0042787,NA; GO:0030162,regulation of proteolysis	BTB And C-terminal Kelch
Cluster-28606.28919	0.41	0.59	0.59	2.95	3.59	3.57	11.42	16.1	16.72	82.97	101.83	98.64	2.76229	7.80571e-13	9.81665e-11	up	K14376 poly(A) polymerase [EC:2.7.7.19] | (RefSeq) nuclear poly(A) polymerase 4-like (A)	PREDICTED: nuclear poly(A) polymerase 4-like [Daucus carota subsp. sativus]	RecName: Full=Nuclear poly(A) polymerase 4 {ECO:0000303|PubMed:18479511}; Short=AtPAP(IV) {ECO:0000303|PubMed:16282318}; Short=PAP(IV) {ECO:0000305}; Short=Poly(A) polymerase IV {ECO:0000305}; Short=nPAP {ECO:0000303|PubMed:16282318}; EC=2.7.7.19 {ECO:0000269|PubMed:15297145}; AltName: Full=Polynucleotide adenylyltransferase 4 {ECO:0000305};	SubName: Full=Uncharacterized protein {ECO:0000313|EMBL:KZM89280.1};	Poly(A) polymerase and related nucleotidyltransferases	GO:0005634,nucleus; GO:0005524,ATP binding; GO:0046872,metal ion binding; GO:0004652,polynucleotide adenylyltransferase activity; GO:0003723,RNA binding; GO:0006378,mRNA polyadenylation; GO:0043631,RNA polyadenylation	Poly(A) polymerase predicted RNA binding domain
Cluster-28606.69475	0	0	0.11	9.27	20.75	11.3	0	0	1.92	152.94	345.5	184.51	8.44854	7.87748e-13	9.88797e-11	up	K09775 uncharacterized protein | (RefSeq) uncharacterized protein LOC111384576 (A)	hypothetical protein DCAR_019903 [Daucus carota subsp. sativus]	--	SubName: Full=Uncharacterized protein {ECO:0000313|EMBL:KZM92732.1};	--	--	Divergent PAP2 family
Cluster-7002.0	0	0.4	0	19.62	34.14	33.7	0	2.18	0	110.59	192.87	193.57	8.00627	8.03044e-13	1.00508e-10	up	--	--	--	--	--	--	--
Cluster-28606.9479	0	0	0	0.95	2.31	1.82	0	0	0	73.63	180.99	137.7	9.49653	8.03783e-13	1.00508e-10	up	--	PREDICTED: chloroplast envelope membrane protein [Daucus carota subsp. sativus]	RecName: Full=Chloroplast envelope membrane protein;	SubName: Full=Uncharacterized protein {ECO:0000313|EMBL:KZM98055.1};	--	GO:0009706,chloroplast inner membrane; GO:0016021,integral component of membrane; GO:0015992,NA	CemA family
Cluster-28606.13881	2.34	3.67	2.22	0	0	0	108.33	166.63	104.67	0	0	0	-9.34321	8.20195e-13	1.02365e-10	down	--	PREDICTED: uncharacterized protein LOC108223867 isoform X2 [Daucus carota subsp. sativus]	--	SubName: Full=Uncharacterized protein {ECO:0000313|EMBL:KZM94652.1};	--	--	DUF761-associated sequence motif
Cluster-28606.57690	3.07	1.87	1.84	0	0	0	203.19	121.44	124.29	0	0	0	-9.59864	8.21913e-13	1.02385e-10	down	K00784 ribonuclease Z [EC:3.1.26.11] | (RefSeq) uncharacterized LOC107843876 (A)	PREDICTED: uncharacterized protein LOC108209209 [Daucus carota subsp. sativus]	--	SubName: Full=Uncharacterized protein {ECO:0000313|EMBL:KZN07253.1};	--	GO:0016021,integral component of membrane	Protein of unknown function, DUF594
Cluster-28606.9420	0	0	0	7.84	8.13	6.92	0	0	0	113.53	118.74	99.47	9.32535	9.59839e-13	1.19261e-10	up	K14611 solute carrier family 23 (nucleobase transporter), member 1/2 | (RefSeq) nucleobase-ascorbate transporter 2 (A)	PREDICTED: nucleobase-ascorbate transporter 2 [Daucus carota subsp. sativus]	RecName: Full=Nucleobase-ascorbate transporter 2; Short=AtNAT2;	SubName: Full=Uncharacterized protein {ECO:0000313|EMBL:KZN11337.1};	Xanthine/uracil transporters	GO:0016021,integral component of membrane; GO:0022857,transmembrane transporter activity	Permease family
Cluster-28606.51941	234.26	154.53	21.41	0	0	0	1613.55	1013.42	149.91	0	0	0	-12.2253	9.6102e-13	1.19261e-10	down	--	hypothetical protein SELMODRAFT_431177 [Selaginella moellendorffii]	--	SubName: Full=Uncharacterized protein {ECO:0000313|EMBL:EFJ05900.1};	--	GO:0005576,extracellular region; GO:0016021,integral component of membrane; GO:0009405,pathogenesis	Meiotically up-regulated gene family
Cluster-28606.9340	14.56	3.19	17.19	0	0	0	627.44	134.66	753.84	0	0	0	-11.3723	9.75142e-13	1.20785e-10	down	--	PREDICTED: uncharacterized protein LOC108223558 [Daucus carota subsp. sativus]	--	SubName: Full=Uncharacterized protein {ECO:0000313|EMBL:CAN74563.1};	--	--	--
Cluster-28606.45680	1.8	10.6	2.46	0	0	0	222.31	1289.59	309.46	0	0	0	-11.5762	9.89828e-13	1.22373e-10	down	--	PREDICTED: NDR1/HIN1-like protein 12 [Daucus carota subsp. sativus]	RecName: Full=NDR1/HIN1-like protein 1 {ECO:0000303|Ref.1};	SubName: Full=Uncharacterized protein {ECO:0000313|EMBL:KZM99199.1};	--	GO:0046658,anchored component of plasma membrane; GO:0016021,integral component of membrane; GO:0009506,plasmodesma; GO:0004871,NA; GO:0051607,defense response to virus	Vacuolar segregation subunit 7
Cluster-28606.33475	5.71	2.95	3.03	0	0	0	252.41	127.93	136.65	0	0	0	-9.80801	1.01889e-12	1.2573e-10	down	K17710 pentatricopeptide repeat domain-containing protein 1 | (RefSeq) TPR-like protein (A)	PREDICTED: pentatricopeptide repeat-containing protein At3g46610 [Daucus carota subsp. sativus]	RecName: Full=Pentatricopeptide repeat-containing protein At3g46610;	SubName: Full=Uncharacterized protein {ECO:0000313|EMBL:KZN02525.1};	FOG: PPR repeat	GO:0043231,intracellular membrane-bounded organelle; GO:0004519,endonuclease activity; GO:0003723,RNA binding; GO:0009451,RNA modification	Cytochrome c oxidase subunit Va
Cluster-28606.9423	2.51	4.1	4.1	0	0	0	91.14	145.47	151.14	0	0	0	-9.37403	1.03116e-12	1.27004e-10	down	K17710 pentatricopeptide repeat domain-containing protein 1 | (RefSeq) pentatricopeptide repeat-containing protein At2g18940, chloroplastic-like (A)	PREDICTED: pentatricopeptide repeat-containing protein At3g12770-like [Daucus carota subsp. sativus]	RecName: Full=Pentatricopeptide repeat-containing protein DOT4, chloroplastic {ECO:0000305}; AltName: Full=Protein DEFECTIVELY ORGANIZED TRIBUTARIES 4 {ECO:0000303|PubMed:18643975}; AltName: Full=Protein FLAVODENTATA {ECO:0000303|PubMed:10394910}; Flags: Precursor;	SubName: Full=Uncharacterized protein {ECO:0000313|EMBL:KZM92808.1};	FOG: PPR repeat	GO:0009507,chloroplast; GO:0004519,endonuclease activity; GO:0003723,RNA binding; GO:0008270,zinc ion binding; GO:1900865,chloroplast RNA modification; GO:0010588,cotyledon vascular tissue pattern formation; GO:0048366,leaf development; GO:0010305,leaf vascular tissue pattern formation; GO:0006397,mRNA processing; GO:0010087,phloem or xylem histogenesis	Tetratricopeptide repeat
Cluster-28606.77118	1.23	1.91	1.38	0	0	0	94.15	143.3	107.88	0	0	0	-9.20575	1.04688e-12	1.287e-10	down	K11373 elongator complex protein 1 | (RefSeq) elongator complex protein 1 (A)	PREDICTED: elongator complex protein 1 [Daucus carota subsp. sativus]	RecName: Full=Elongator complex protein 1; Short=AtELP1; AltName: Full=Elongator component 1; AltName: Full=Protein ABA-OVERLY SENSITIVE 1; AltName: Full=Protein ELONGATA 2;	RecName: Full=Elongator complex protein 1 {ECO:0000256|PIRNR:PIRNR017233};	IkappaB kinase complex, IKAP component	GO:0005829,cytosol; GO:0033588,Elongator holoenzyme complex; GO:0005634,nucleus; GO:0016746,transferase activity, transferring acyl groups; GO:0080178,5-carbamoylmethyl uridine residue modification; GO:0009738,abscisic acid-activated signaling pathway; GO:0009734,auxin-activated signaling pathway; GO:0008283,cell proliferation; GO:0071215,cellular response to abscisic acid stimulus; GO:0048530,fr…	WD domain, G-beta repeat
Cluster-28606.80804	6.49	4.51	3.38	0	0	0	201.07	136.56	106.72	0	0	0	-9.5857	1.05644e-12	1.29632e-10	down	--	--	--	--	--	--	--
Cluster-28606.18302	0	0	0	4.53	9.34	13.72	0	0	0	78.99	164.58	237	9.78277	1.06069e-12	1.29689e-10	up	K17796 mitochondrial import inner membrane translocase subunit TIM21 | (RefSeq) probable mitochondrial import inner membrane translocase subunit TIM21 (A)	PREDICTED: probable plastid-lipid-associated protein 11 isoform X1 [Daucus carota subsp. sativus]	RecName: Full=Probable plastid-lipid-associated protein 11, chloroplastic; AltName: Full=Fibrillin-9; Flags: Precursor;	SubName: Full=Uncharacterized protein {ECO:0000313|EMBL:KZM80638.1};	--	GO:0009534,chloroplast thylakoid	PAP_fibrillin
Cluster-28606.63361	14.96	13.09	9.76	1.33	0.96	1.92	493.81	422.44	327.91	44.6	32.58	63.27	-3.05768	1.06086e-12	1.29689e-10	down	K18878 BHLH transcription factor Upa20 | (RefSeq) Upa20; transcription factor bHLH137-like (A)	PREDICTED: transcription factor bHLH63-like isoform X1 [Daucus carota subsp. sativus]	RecName: Full=Transcription factor bHLH63; AltName: Full=Basic helix-loop-helix protein 63; Short=AtbHLH63; Short=bHLH 63; AltName: Full=Protein CRYPTOCHROME INTERACTING BASIC-HELIX-LOOP-HELIX 1; AltName: Full=Transcription factor EN 84; AltName: Full=bHLH transcription factor bHLH063;	SubName: Full=Uncharacterized protein {ECO:0000313|EMBL:KZN08916.1};	--	GO:0005634,nucleus; GO:0003677,DNA binding; GO:0003700,DNA-binding transcription factor activity; GO:0046983,protein dimerization activity; GO:0009908,flower development; GO:0009911,positive regulation of flower development; GO:0009637,response to blue light; GO:0006351,transcription, DNA-templated	Helix-loop-helix DNA-binding domain
Cluster-28606.74939	0	0	0	2.04	2.11	2.37	0	0	0	93.45	97.78	106.58	9.15744	1.06338e-12	1.29756e-10	up	--	PREDICTED: uncharacterized protein LOC108214759 isoform X2 [Daucus carota subsp. sativus]	--	SubName: Full=Uncharacterized protein {ECO:0000313|EMBL:KZN00213.1};	--	--	--
Cluster-28606.73420	42.58	10.08	16.56	0	0	0	731.5	168.26	289.61	0	0	0	-11.0227	1.11183e-12	1.35417e-10	down	K23050 phenylcoumaran benzylic ether reductase [EC:1.3.1.-] | (RefSeq) isoflavone reductase-like protein (A)	PREDICTED: isoflavone reductase-like protein [Daucus carota subsp. sativus]	RecName: Full=Isoflavone reductase homolog TP7 {ECO:0000305}; EC=1.3.1.- {ECO:0000269|PubMed:12369619}; AltName: Full=Phenylcoumaran benzylic ether reductase TP7 {ECO:0000305}; Short=NtPCBER {ECO:0000305}; AltName: Full=Protein TOBACCO PETAL 7 {ECO:0000305};	SubName: Full=Uncharacterized protein {ECO:0000313|EMBL:KZM98809.1};	--	GO:0050664,oxidoreductase activity, acting on NAD(P)H, oxygen as acceptor; GO:0009807,lignan biosynthetic process	Dihydrodipicolinate reductase, N-terminus
Cluster-28606.12495	45.96	66.91	40.81	0	0	0	104.28	134.68	93.74	0	0	0	-9.15627	1.11675e-12	1.35763e-10	down	K11279 nucleosome assembly protein 1-like 1 | (RefSeq) nucleosome assembly protein 1;4-like (A)	PREDICTED: nucleosome assembly protein 1;4-like [Daucus carota subsp. sativus]	RecName: Full=Nucleosome assembly protein 1;1; Short=AtNAP1;1; AltName: Full=Nucleosome/chromatin assembly factor group A1; Flags: Precursor;	SubName: Full=Uncharacterized protein {ECO:0000313|EMBL:KZN06790.1};	--	GO:0005737,cytoplasm; GO:0005829,cytosol; GO:0005634,nucleus; GO:0005886,plasma membrane; GO:0042393,histone binding; GO:0030154,cell differentiation; GO:0008283,cell proliferation; GO:0000724,double-strand break repair via homologous recombination; GO:0006334,nucleosome assembly; GO:0016444,somatic cell DNA recombination	--
Cluster-28606.44687	0	0	0	3.1	2.61	3.44	0	0	0	114.73	97.59	125.08	9.35332	1.11916e-12	1.35806e-10	up	K17609 nucleoredoxin [EC:1.8.1.8] | (RefSeq) probable nucleoredoxin 1 (A)	PREDICTED: probable nucleoredoxin 1 [Daucus carota subsp. sativus]	RecName: Full=Probable nucleoredoxin 1; Short=AtNrx1; EC=1.8.1.8;	SubName: Full=Uncharacterized protein {ECO:0000313|EMBL:KZM99375.1};	Thioredoxin, nucleoredoxin and related proteins	GO:0005829,cytosol; GO:0047134,protein-disulfide reductase activity; GO:0004791,thioredoxin-disulfide reductase activity; GO:0045454,cell redox homeostasis; GO:0009860,pollen tube growth; GO:0010183,pollen tube guidance; GO:0080092,regulation of pollen tube growth; GO:0046686,response to cadmium ion	AhpC/TSA family
Cluster-28606.92358	0	0	0	8.09	4.22	4.22	0	0	0	309.07	163	158.4	10.3178	1.13709e-12	1.37727e-10	up	K05747 Wiskott-Aldrich syndrome protein | (RefSeq) leucine-rich repeat extensin-like protein 5 isoform X1 (A)	PREDICTED: uncharacterized protein LOC108204844 [Daucus carota subsp. sativus]	--	SubName: Full=Uncharacterized protein {ECO:0000313|EMBL:KZN07889.1};	--	--	--
Cluster-28606.41540	0	0	0	12.23	2.09	8.36	0	0	0	894.46	154.36	598.05	11.7336	1.1392e-12	1.37727e-10	up	K05665 ATP-binding cassette, subfamily C (CFTR/MRP), member 1 [EC:7.6.2.3] | (RefSeq) ABC transporter C family-like (A)	PREDICTED: ABC transporter C family member 2-like isoform X2 [Daucus carota subsp. sativus]	RecName: Full=ABC transporter C family member 2; Short=ABC transporter ABCC.2; Short=AtABCC2; EC=3.6.3.44; AltName: Full=ATP-energized glutathione S-conjugate pump 2; AltName: Full=Glutathione S-conjugate-transporting ATPase 2; AltName: Full=Multidrug resistance-associated protein 2;	SubName: Full=Uncharacterized protein {ECO:0000313|EMBL:KZN07019.1};	Multidrug resistance-associated protein/mitoxantrone resistance protein, ABC superfamily	GO:0016021,integral component of membrane; GO:0000325,plant-type vacuole; GO:0005774,vacuolar membrane; GO:0005773,vacuole; GO:1902417,(+)-abscisic acid D-glucopyranosyl ester transmembrane transporter activity; GO:0005524,ATP binding; GO:0042626,ATPase activity, coupled to transmembrane movement of substances; GO:0005516,calmodulin binding; GO:0008559,xenobiotic transmembrane transporting ATPase…	Dynamin family
Cluster-4476.0	0	0	0	3.6	8.11	8.93	0	0	0	69.51	158.29	170.58	9.51585	1.15882e-12	1.39713e-10	up	K16055 trehalose 6-phosphate synthase/phosphatase [EC:2.4.1.15 3.1.3.12] | (Kazusa) Lj0g3v0314949.1; - (A)	PREDICTED: uncharacterized protein LOC108218444 [Daucus carota subsp. sativus]	--	SubName: Full=Uncharacterized protein {ECO:0000313|EMBL:KZM98428.1};	--	--	--
Cluster-28606.13737	7.42	27.25	5.96	0	0	0	233.83	839.65	191.32	0	0	0	-11.056	1.15988e-12	1.39713e-10	down	K00963 UTP--glucose-1-phosphate uridylyltransferase [EC:2.7.7.9] | (RefSeq) UTP--glucose-1-phosphate uridylyltransferase (A)	PREDICTED: UTP--glucose-1-phosphate uridylyltransferase [Daucus carota subsp. sativus]	RecName: Full=UTP--glucose-1-phosphate uridylyltransferase; EC=2.7.7.9; AltName: Full=UDP-glucose pyrophosphorylase; Short=UDPGP; Short=UGPase;	RecName: Full=UTP--glucose-1-phosphate uridylyltransferase {ECO:0000256|PIRNR:PIRNR000806}; EC=2.7.7.9 {ECO:0000256|PIRNR:PIRNR000806};	UDP-glucose pyrophosphorylase	GO:0005737,cytoplasm; GO:0003983,UTP:glucose-1-phosphate uridylyltransferase activity; GO:0006011,UDP-glucose metabolic process	UTP--glucose-1-phosphate uridylyltransferase
Cluster-28606.108380	4.78	5.31	2.58	0	0	0	170.25	185.21	93.44	0	0	0	-9.58488	1.19773e-12	1.44009e-10	down	K22913 phosphatidylinositol 3,5-bisphosphate 5-phosphatase [EC:3.1.3.-] | (RefSeq) phosphoinositide phosphatase SAC2-like isoform X1 (A)	hypothetical protein DCAR_026431 [Daucus carota subsp. sativus]	RecName: Full=Phosphoinositide phosphatase SAC2; Short=AtSAC2; EC=3.1.3.-; AltName: Full=Phosphatidylinositol 3,5-bisphosphate 5-phosphatase SAC2; AltName: Full=Protein SUPPRESSOR OF ACTIN 2; AltName: Full=SAC domain protein 2;	SubName: Full=Uncharacterized protein {ECO:0000313|EMBL:KZM89356.1};	Putative phosphoinositide phosphatase	GO:0005774,vacuolar membrane; GO:0042578,phosphoric ester hydrolase activity; GO:0036092,phosphatidylinositol-3-phosphate biosynthetic process; GO:0007033,vacuole organization	--
Cluster-28606.14850	1.99	1.09	1.22	0	0	0	210.8	113.51	131.59	0	0	0	-9.6293	1.20304e-12	1.44382e-10	down	K17964 leucine-rich PPR motif-containing protein, mitochondrial | (RefSeq) pentatricopeptide repeat-containing protein At1g79540 (A)	PREDICTED: pentatricopeptide repeat-containing protein At3g22670, mitochondrial-like [Daucus carota subsp. sativus]	RecName: Full=Pentatricopeptide repeat-containing protein At3g22670, mitochondrial; Flags: Precursor;	SubName: Full=Uncharacterized protein {ECO:0000313|EMBL:KZM83107.1};	FOG: PPR repeat	GO:0043231,intracellular membrane-bounded organelle; GO:0005739,mitochondrion; GO:0004519,endonuclease activity; GO:0003723,RNA binding; GO:0009451,RNA modification	Evolutionarily conserved signalling intermediate in Toll pathway
Cluster-28606.71595	0	0	0	26.56	6.85	4.57	0	0	0	1668.71	435.44	281.45	12.3274	1.25344e-12	1.50156e-10	up	K05643 ATP-binding cassette, subfamily A (ABC1), member 3 | (RefSeq) ABC-2 type transport system, ATP-binding protein (A)	PREDICTED: ABC transporter A family member 2-like [Daucus carota subsp. sativus]	RecName: Full=ABC transporter A family member 2; Short=ABC transporter ABCA.2; Short=AtABCA2; AltName: Full=ABC2 homolog 1;	SubName: Full=Uncharacterized protein {ECO:0000313|EMBL:KZM91102.1};	Lipid exporter ABCA1 and related proteins, ABC superfamily	GO:0016021,integral component of membrane; GO:0043231,intracellular membrane-bounded organelle; GO:0005524,ATP binding; GO:0042626,ATPase activity, coupled to transmembrane movement of substances; GO:0005215,transporter activity; GO:0006869,lipid transport	AAA domain
Cluster-28606.97177	0	0	0	91.02	155.49	24.27	0	0	0	450	769	123	11.3275	1.28691e-12	1.53885e-10	up	--	--	--	--	--	--	--
Cluster-28606.33876	2.39	3.57	2	0	0	0	113.42	165.98	96.46	0	0	0	-9.32417	1.34887e-12	1.61001e-10	down	K02717 photosystem II oxygen-evolving enhancer protein 2 | (RefSeq) psbP-like protein 1, chloroplastic (A)	PREDICTED: germin-like protein subfamily 2 member 2 [Daucus carota subsp. sativus]	RecName: Full=Nectarin-1; EC=1.15.1.1; AltName: Full=Superoxide dismutase [Mn]; Flags: Precursor;	SubName: Full=Uncharacterized protein {ECO:0000313|EMBL:OAY42470.1};	--	GO:0048046,apoplast; GO:0030145,manganese ion binding; GO:0045735,nutrient reservoir activity; GO:0004784,superoxide dismutase activity	Cupin domain
Cluster-28606.50127	0	0	0	5.2	7.86	5.09	0	0	0	92.76	141.54	89.76	9.26651	1.35812e-12	1.61811e-10	up	K07555 ATP synthase mitochondrial F1 complex assembly factor 1 | (RefSeq) uncharacterized LOC101296683 (A)	PREDICTED: uncharacterized protein LOC101296683 isoform X1 [Fragaria vesca subsp. vesca]	--	SubName: Full=ATP synthase mitochondrial F1 complex assembly factor {ECO:0000313|EMBL:OMO76350.1};	Mitochondrial F1-ATPase assembly protein	GO:0005739,mitochondrion; GO:0006461,NA	Methylmalonic aciduria and homocystinuria type C family
Cluster-34123.0	2.97	2.4	2.46	0	0	0	123.74	98.04	104.22	0	0	0.01	-9.13578	1.37758e-12	1.63832e-10	down	K17710 pentatricopeptide repeat domain-containing protein 1 | (RefSeq) pentatricopeptide repeat-containing protein At1g74850, chloroplastic-like (A)	PREDICTED: pentatricopeptide repeat-containing protein At5g42310, mitochondrial-like [Daucus carota subsp. sativus]	RecName: Full=Pentatricopeptide repeat-containing protein At5g42310, chloroplastic {ECO:0000305}; AltName: Full=Protein CRP1 homolog {ECO:0000303|PubMed:28261232}; Short=AtCRP1 {ECO:0000303|PubMed:28261232}; Flags: Precursor;	SubName: Full=pentatricopeptide repeat-containing protein At5g42310, mitochondrial-like isoform X2 {ECO:0000313|RefSeq:XP_018849669.1};	FOG: PPR repeat	GO:0009507,chloroplast; GO:0042644,chloroplast nucleoid; GO:0009570,chloroplast stroma; GO:0009534,chloroplast thylakoid; GO:0042651,thylakoid membrane; GO:0004519,endonuclease activity; GO:0003723,RNA binding; GO:0003727,single-stranded RNA binding; GO:0010239,chloroplast mRNA processing; GO:0009658,chloroplast organization; GO:0006417,regulation of translation; GO:0009451,RNA modification	Mitochondrial ribonuclease P subunit (RPM2)
Cluster-28606.24526	10.48	38.98	6.4	0	0	0	303.55	1102.87	188.74	0	0	0	-11.389	1.42069e-12	1.68654e-10	down	K12119 cryptochrome 2 | (RefSeq) cryptochrome-1-like (A)	PREDICTED: cryptochrome-1-like [Daucus carota subsp. sativus]	RecName: Full=Cryptochrome-2 {ECO:0000303|Ref.2}; Short=Atcry2 {ECO:0000303|Ref.2}; AltName: Full=Blue light photoreceptor {ECO:0000303|PubMed:9003312}; AltName: Full=Protein PHR homolog 1 {ECO:0000303|PubMed:9003312}; Short=AtPHH1 {ECO:0000303|PubMed:9003312}; AltName: Full=Protein SUPPRESSOR OF elf3 20 {ECO:0000303|PubMed:21296763};	SubName: Full=Uncharacterized protein {ECO:0000313|EMBL:KZM87114.1};	Deoxyribodipyrimidine photolyase/cryptochrome	GO:0005737,cytoplasm; GO:0016604,nuclear body; GO:0005634,nucleus; GO:0016605,PML body; GO:0005773,vacuole; GO:0005524,ATP binding; GO:0009882,blue light photoreceptor activity; GO:0071949,FAD binding; GO:0042802,identical protein binding; GO:0046872,metal ion binding; GO:0009785,blue light signaling pathway; GO:0006325,chromatin organization; GO:0006338,chromatin remodeling; GO:0010617,circadian…	FAD binding domain of DNA photolyase
Cluster-28606.37360	0	0	0	4.86	5.19	11.19	0	0	0	106.12	114.36	240.77	9.75584	1.4362e-12	1.69945e-10	up	K23260 scopoletin glucosyltransferase [EC:2.4.1.128] | (RefSeq) scopoletin glucosyltransferase-like (A)	PREDICTED: UDP-glucose flavonoid 3-O-glucosyltransferase 7-like [Daucus carota subsp. sativus]	RecName: Full=Soyasapogenol B glucuronide galactosyltransferase; EC=2.4.1.272; AltName: Full=Soyasaponin glycosyltransferase 2; AltName: Full=UDP-galactose:SBMG-galactosyltransferase;	RecName: Full=Glycosyltransferase {ECO:0000256|RuleBase:RU362057}; EC=2.4.1.- {ECO:0000256|RuleBase:RU362057};	UDP-glucuronosyl and UDP-glucosyl transferase	GO:0043231,intracellular membrane-bounded organelle; GO:0080043,quercetin 3-O-glucosyltransferase activity; GO:0080044,quercetin 7-O-glucosyltransferase activity; GO:0102240,soyasapogenol B glucuronide galactosyltransferase activity; GO:0008152,metabolic process	UDP-glucoronosyl and UDP-glucosyl transferase
Cluster-28606.73174	9.65	11.33	3.46	0	0	0	279.1	320.02	101.75	0	0	0	-10.2273	1.43674e-12	1.69945e-10	down	K00020 3-hydroxyisobutyrate dehydrogenase [EC:1.1.1.31] | (RefSeq) probable 3-hydroxyisobutyrate dehydrogenase-like 1, mitochondrial (A)	hypothetical protein DCAR_010689 [Daucus carota subsp. sativus]	RecName: Full=Probable 3-hydroxyisobutyrate dehydrogenase-like 1, mitochondrial; Short=HIBADH-like; EC=1.1.1.31; Flags: Precursor;	SubName: Full=Uncharacterized protein {ECO:0000313|EMBL:KZN01935.1};	Predicted dehydrogenase	GO:0005829,cytosol; GO:0005739,mitochondrion; GO:0008442,3-hydroxyisobutyrate dehydrogenase activity; GO:0051287,NAD binding; GO:0004616,phosphogluconate dehydrogenase (decarboxylating) activity; GO:0006574,valine catabolic process	Shikimate / quinate 5-dehydrogenase
Cluster-28606.22416	0	0	0	10.46	2.74	8.52	0	0	0	488.52	129.64	390.08	11.0016	1.44852e-12	1.71029e-10	up	K03257 translation initiation factor 4A | (RefSeq) eukaryotic initiation factor 4A-8 (A)	PREDICTED: eukaryotic initiation factor 4A-8 [Daucus carota subsp. sativus]	RecName: Full=Eukaryotic initiation factor 4A-8; Short=eIF-4A-8; EC=3.6.4.13; AltName: Full=ATP-dependent RNA helicase eIF4A-8;	SubName: Full=eukaryotic initiation factor 4A-15-like {ECO:0000313|RefSeq:XP_018845033.1};	Translation initiation factor 4F, helicase subunit (eIF-4A) and related helicases	GO:0005524,ATP binding; GO:0004386,helicase activity; GO:0003743,translation initiation factor activity	Type III restriction enzyme, res subunit
Cluster-20396.0	4.02	3.2	6.96	0	0	0	150.78	117.34	266.03	0	0	0	-9.85287	1.55359e-12	1.83106e-10	down	K04733 interleukin-1 receptor-associated kinase 4 [EC:2.7.11.1] | (RefSeq) rust resistance kinase Lr10-like isoform X1 (A)	PREDICTED: rust resistance kinase Lr10-like isoform X1 [Daucus carota subsp. sativus]	RecName: Full=Rust resistance kinase Lr10 {ECO:0000312|EMBL:AAC49629.1}; EC=2.7.11.1; AltName: Full=Probable receptor-like serine/threonine-protein kinase LRK10; Flags: Precursor;	SubName: Full=Uncharacterized protein {ECO:0000313|EMBL:KZM98346.1};	Serine/threonine protein kinase	GO:0016021,integral component of membrane; GO:0005886,plasma membrane; GO:0005524,ATP binding; GO:0004674,protein serine/threonine kinase activity	Wall-associated receptor kinase galacturonan-binding
Cluster-28606.37308	0	0	0	2.18	2.95	6.46	0	0	0	98.82	135.33	287.4	9.91384	1.65452e-12	1.94652e-10	up	K11722 bromodomain-containing protein 4 | (RefSeq) hypothetical protein (A)	PREDICTED: ankyrin repeat, bromo and BTB domain-containing protein DDB_G0293800 [Daucus carota subsp. sativus]	RecName: Full=Transcription factor GTE6; AltName: Full=Bromodomain-containing protein GTE6; AltName: Full=Protein GENERAL TRANSCRIPTION FACTOR GROUP E6; AltName: Full=Protein GLOBAL TRANSCRIPTION FACTOR GROUP E6;	SubName: Full=bromodomain-containing protein 4 isoform X1 {ECO:0000313|RefSeq:XP_009783492.1};	Transcription initiation factor TFIID, subunit BDF1 and related bromodomain proteins	GO:0005634,nucleus; GO:0016569,covalent chromatin modification; GO:0007275,multicellular organism development; GO:0006355,regulation of transcription, DNA-templated; GO:0006351,transcription, DNA-templated	Bromodomain
Cluster-28606.61316	2.52	2.42	2.38	0	0	0	102.5	96.12	98.42	0	0	0	-8.99377	1.66645e-12	1.95705e-10	down	K02433 aspartyl-tRNA(Asn)/glutamyl-tRNA(Gln) amidotransferase subunit A [EC:6.3.5.6 6.3.5.7] | (RefSeq) glutamyl-tRNA(Gln) amidotransferase subunit A, chloroplastic/mitochondrial (A)	hypothetical protein DCAR_013291 [Daucus carota subsp. sativus]	RecName: Full=Glutamyl-tRNA(Gln) amidotransferase subunit A, chloroplastic/mitochondrial {ECO:0000255|HAMAP-Rule:MF_03150}; Short=Glu-AdT subunit A {ECO:0000255|HAMAP-Rule:MF_03150}; EC=6.3.5.7 {ECO:0000255|HAMAP-Rule:MF_03150};	RecName: Full=Glutamyl-tRNA(Gln) amidotransferase subunit A, chloroplastic/mitochondrial {ECO:0000256|HAMAP-Rule:MF_03150}; Short=Glu-AdT subunit A {ECO:0000256|HAMAP-Rule:MF_03150}; EC=6.3.5.7 {ECO:0000256|HAMAP-Rule:MF_03150};	Amidases	GO:0009570,chloroplast stroma; GO:0030956,glutamyl-tRNA(Gln) amidotransferase complex; GO:0005739,mitochondrion; GO:0004040,amidase activity; GO:0005524,ATP binding; GO:0050567,glutaminyl-tRNA synthase (glutamine-hydrolyzing) activity; GO:0006412,translation	Amidase
Cluster-28606.44022	3.85	5.76	7.14	0	0	0	93.02	135.8	175.74	0	0	0	-9.4428	1.71328e-12	2.00845e-10	down	K18368 caffeoylshikimate esterase [EC:3.1.1.-] | (RefSeq) caffeoylshikimate esterase-like (A)	PREDICTED: caffeoylshikimate esterase-like [Daucus carota subsp. sativus]	RecName: Full=Caffeoylshikimate esterase; EC=3.1.1.-; AltName: Full=Lysophospholipase 2; Short=LysoPL2;	SubName: Full=Uncharacterized protein {ECO:0000313|EMBL:KZM88391.1};	Lysophospholipase	GO:0005783,endoplasmic reticulum; GO:0005794,Golgi apparatus; GO:0005886,plasma membrane; GO:0009506,plasmodesma; GO:0003846,2-acylglycerol O-acyltransferase activity; GO:0090430,caffeoyl-CoA: alcohol caffeoyl transferase activity; GO:0016787,hydrolase activity; GO:0004622,lysophospholipase activity; GO:0009809,lignin biosynthetic process; GO:0006629,lipid metabolic process; GO:0046686,response t…	Phospholipase/Carboxylesterase
Cluster-28606.26260	7.72	13.49	5.13	0	0	0	152.13	258.64	102.78	0	0	0	-9.77346	1.72191e-12	2.01498e-10	down	K04733 interleukin-1 receptor-associated kinase 4 [EC:2.7.11.1] | (RefSeq) receptor-like serine/threonine-protein kinase At3g01300 (A)	PREDICTED: receptor-like serine/threonine-protein kinase At3g01300 [Daucus carota subsp. sativus]	RecName: Full=Probable serine/threonine-protein kinase PBL8 {ECO:0000305}; EC=2.7.11.1 {ECO:0000305}; AltName: Full=PBS1-like protein 8 {ECO:0000303|PubMed:20413097};	SubName: Full=Uncharacterized protein {ECO:0000313|EMBL:KZM97739.1};	Serine/threonine protein kinase	GO:0005886,plasma membrane; GO:0005524,ATP binding; GO:0004675,transmembrane receptor protein serine/threonine kinase activity; GO:0007166,cell surface receptor signaling pathway; GO:0006952,defense response; GO:0006468,protein phosphorylation	Protein tyrosine kinase
Cluster-28606.85941	1.54	1.99	3.22	0	0	0	108.13	136.77	229.42	0	0	0	-9.67375	1.75551e-12	2.05064e-10	down	K13459 disease resistance protein RPS2 | (RefSeq) probable disease resistance protein At4g27220 (A)	PREDICTED: probable disease resistance protein At4g27220 isoform X2 [Daucus carota subsp. sativus]	RecName: Full=Disease resistance protein At4g27190;	SubName: Full=Uncharacterized protein {ECO:0000313|EMBL:KZN11911.1};	Apoptotic ATPase	GO:0005886,plasma membrane; GO:0043531,ADP binding; GO:0005524,ATP binding; GO:0006952,defense response; GO:0007165,signal transduction	Leucine rich repeat
Cluster-28606.39843	0.17	0.31	0.2	1.59	2.53	3.62	7.69	13.73	9.29	73.47	118.27	164.35	3.56	1.8168e-12	2.11846e-10	up	K11583 serine/threonine-protein phosphatase 2A regulatory subunit B'' | (RefSeq) serine/threonine protein phosphatase 2A regulatory subunit B''beta isoform X1 (A)	PREDICTED: protein LOW PSII ACCUMULATION 3, chloroplastic [Daucus carota subsp. sativus]	RecName: Full=Probable serine/threonine protein phosphatase 2A regulatory subunit B''delta; Short=AtB''delta;	SubName: Full=Uncharacterized protein {ECO:0000313|EMBL:KZM87845.1};	--	GO:0005509,calcium ion binding	Domain of unknown function (DUF1995)
Cluster-16479.0	0	0	0	1.03	4.53	3.88	0	0	0	75.83	336.64	278.57	10.2741	1.82496e-12	2.1242e-10	up	K22794 flavonol-3-O-glucoside/galactoside glucosyltransferase [EC:2.4.1.239 2.4.1.-] | (RefSeq) LOW QUALITY PROTEIN: anthocyanidin 3-O-glucoside 2''-O-glucosyltransferase (A)	PREDICTED: anthocyanidin 3-O-glucoside 2''-O-glucosyltransferase-like [Daucus carota subsp. sativus]	RecName: Full=Anthocyanidin 3-O-glucoside 2''-O-glucosyltransferase; EC=2.4.1.297; AltName: Full=3-O-glucoside-2''-O-glucosyltransferase; Short=In3GGT; AltName: Full=Protein dusky; Short=Dy;	RecName: Full=Glycosyltransferase {ECO:0000256|RuleBase:RU362057}; EC=2.4.1.- {ECO:0000256|RuleBase:RU362057};	UDP-glucuronosyl and UDP-glucosyl transferase	GO:0102455,anthocyanidin 3-O-glucoside 2''-O-glucosyltransferase activity; GO:0016758,transferase activity, transferring hexosyl groups; GO:0009718,anthocyanin-containing compound biosynthetic process; GO:0043473,pigmentation	Glycosyl transferase 4-like domain
Cluster-28606.78462	6.49	9.79	6.42	0	0	0	94.71	138.44	95.27	0	0	0	-9.13267	1.86019e-12	2.15568e-10	down	K03231 elongation factor 1-alpha | (RefSeq) polyadenylate-binding protein RBP45A-like (A)	PREDICTED: polyadenylate-binding protein RBP47 isoform X1 [Daucus carota subsp. sativus]	RecName: Full=Polyadenylate-binding protein RBP47; Short=Poly(A)-binding protein RBP47; AltName: Full=RNA-binding protein 47; Short=NplRBP47;	SubName: Full=Uncharacterized protein {ECO:0000313|EMBL:KZM81413.1};	FOG: RRM domain	GO:0010494,cytoplasmic stress granule; GO:0005634,nucleus; GO:0008143,poly(A) binding; GO:0034605,cellular response to heat; GO:0006397,mRNA processing	RNA recognition motif. (a.k.a. RRM, RBD, or RNP domain)
Cluster-28606.62699	22.25	49.1	10.3	0	0	0	265.87	566.56	125.19	0	0	0	-10.6634	1.8617e-12	2.15568e-10	down	K06689 ubiquitin-conjugating enzyme E2 D [EC:2.3.2.23] | (RefSeq) SUMO-conjugating enzyme UBC9-like (A)	PREDICTED: SUMO-conjugating enzyme UBC9-like [Daucus carota subsp. sativus]	RecName: Full=SUMO-conjugating enzyme UBC9; EC=2.3.2.-; AltName: Full=RING-type E3 SUMO transferase UBC9; AltName: Full=UBCAT4B; AltName: Full=Ubiquitin carrier protein 9; AltName: Full=Ubiquitin-conjugating enzyme E2 9; AltName: Full=Ubiquitin-conjugating enzyme E2-17 kDa; AltName: Full=Ubiquitin-protein ligase 9;	SubName: Full=ubiquitin-conjugating enzyme E2 10-like {ECO:0000313|RefSeq:XP_009797561.1};	Ubiquitin-protein ligase	GO:0005524,ATP binding; GO:0016740,transferase activity; GO:0016925,protein sumoylation	RWD domain
Cluster-28606.34086	2.11	2.35	1.41	0	0	0	126.21	137.94	85.97	0	0	0	-9.22998	1.86185e-12	2.15568e-10	down	K19589 release factor glutamine methyltransferase [EC:2.1.1.297] | (RefSeq) pentatricopeptide repeat-containing protein At2g22410, mitochondrial (A)	PREDICTED: pentatricopeptide repeat-containing protein At2g44880 [Daucus carota subsp. sativus]	RecName: Full=Pentatricopeptide repeat-containing protein At2g44880;	SubName: Full=Uncharacterized protein {ECO:0000313|EMBL:KZM82180.1};	FOG: PPR repeat	GO:0043231,intracellular membrane-bounded organelle; GO:0004519,endonuclease activity; GO:0003723,RNA binding; GO:0009451,RNA modification	ATPase expression protein 1
Cluster-28606.106278	3.39	7.65	7.94	0	0	0	92.49	203.8	220.56	0	0	0	-9.78885	1.89592e-12	2.19126e-10	down	K04733 interleukin-1 receptor-associated kinase 4 [EC:2.7.11.1] | (RefSeq) hypothetical protein (A)	PREDICTED: serine/threonine-protein kinase CDL1-like [Daucus carota subsp. sativus]	RecName: Full=Probable serine/threonine-protein kinase PBL7 {ECO:0000305}; EC=2.7.11.1 {ECO:0000269|PubMed:21855796}; AltName: Full=CDG1-like protein 1 {ECO:0000303|PubMed:21855796}; AltName: Full=PBS1-like protein 7 {ECO:0000303|PubMed:20413097};	SubName: Full=Uncharacterized protein {ECO:0000313|EMBL:OTG20702.1};	Serine/threonine protein kinase	GO:0005886,plasma membrane; GO:0005524,ATP binding; GO:0004675,transmembrane receptor protein serine/threonine kinase activity; GO:0009742,brassinosteroid mediated signaling pathway; GO:0007166,cell surface receptor signaling pathway; GO:1900459,positive regulation of brassinosteroid mediated signaling pathway; GO:0006468,protein phosphorylation	Protein-kinase domain of FAM69
Cluster-28606.62423	0	0	0	4.23	25.21	10.08	0	0	0	107.1	645.09	251.53	10.8007	1.90453e-12	2.19734e-10	up	K02303 uroporphyrin-III C-methyltransferase [EC:2.1.1.107] | (RefSeq) siroheme synthase 2-like (A)	PREDICTED: siroheme synthase 2-like [Daucus carota subsp. sativus]	RecName: Full=Uroporphyrinogen-III C-methyltransferase; Short=Urogen III methylase; EC=2.1.1.107; AltName: Full=SUMT; AltName: Full=Uroporphyrinogen III methylase; Short=UROM;	SubName: Full=Uncharacterized protein {ECO:0000313|EMBL:KZN05468.1};	Uroporphyrin III methyltransferase	GO:0009507,chloroplast; GO:0004851,uroporphyrin-III C-methyltransferase activity; GO:0009236,cobalamin biosynthetic process; GO:0055114,oxidation-reduction process; GO:0019354,siroheme biosynthetic process	Tetrapyrrole (Corrin/Porphyrin) Methylases
[truncated: 4,939 more rows]
