# Supplementary material for: Integrated Transcriptomic and Metabolomic Analyses Reveal the Mechanisms Underlying Anthocyanin Coloration and Aroma Formation in Purple Fennel
Source: Front Nutr. 2022 Apr 27;9:875360. doi: 10.3389/fnut.2022.875360 (PMC9093692; doi:10.3389/fnut.2022.875360)
Supplement: Supplementary Table S5 — All the DEGs encoding transcription factors between the different fennel varieties. [file Table_5.XLSX]

## Sheet: Sheet1
ID	Family	Category	Classification	G	P	log2FoldChange	regulated	KEGG	NR	Swissprot	Tremble	KOG	GO	Pfam
Cluster-10320.0	HSF	TF	HSF	23.9861	0	7.5386e-06	down	K09419 heat shock transcription factor, other eukaryote | (RefSeq) heat stress transcription factor A-6b-like (A)	PREDICTED: heat stress transcription factor A-6b-like [Daucus carota subsp. sativus]	RecName: Full=Heat stress transcription factor A-6b; Short=AtHsfA6b; AltName: Full=AtHsf-07;	SubName: Full=Uncharacterized protein {ECO:0000313|EMBL:KZN09712.1};	Heat shock transcription factor	GO:0005737,cytoplasm; GO:0005634,nucleus; GO:0003700,DNA-binding transcription factor activity; GO:0043565,sequence-specific DNA binding; GO:0006351,transcription, DNA-templated	HSF-type DNA-binding
Cluster-11841.0	PHD	TR	PHD	34.941	0	2.34188e-05	down	K00232 acyl-CoA oxidase [EC:1.3.3.6] | (RefSeq) uncharacterized protein LOC107952742 isoform X1 (A)	PREDICTED: uncharacterized protein LOC108207694 [Daucus carota subsp. sativus]	RecName: Full=Increased DNA methylation 1 {ECO:0000303|PubMed:22700931}; AltName: Full=Histone H3 acetyltransferase IDM1 {ECO:0000305}; EC=2.3.1.- {ECO:0000255|PROSITE-ProRule:PRU00532}; AltName: Full=Protein ROS4 {ECO:0000303|PubMed:22733760}; AltName: Full=Repressor of silencing 4 {ECO:0000303|PubMed:22733760};	SubName: Full=Uncharacterized protein {ECO:0000313|EMBL:KZN06529.1};	--	GO:0005634,nucleus; GO:0009506,plasmodesma; GO:0010385,double-stranded methylated DNA binding; GO:0004402,histone acetyltransferase activity; GO:0042393,histone binding; GO:0046872,metal ion binding; GO:0044154,histone H3-K14 acetylation; GO:0043971,histone H3-K18 acetylation; GO:0043972,histone H3-K23 acetylation; GO:0044030,regulation of DNA methylation; GO:0006355,regulation of transcription, …	PHD/FYVE-zinc-finger like domain
Cluster-1284.0	SWI/SNF-BAF60b	TR	SWI/SNF-BAF60b	0.326017	62.6222	1.46065e-08	up	K15223 upstream activation factor subunit UAF30 | (RefSeq) upstream activation factor subunit UAF30-like (A)	PREDICTED: uncharacterized protein LOC108218642 [Daucus carota subsp. sativus]	--	SubName: Full=Uncharacterized protein {ECO:0000313|EMBL:KZM99130.1};	--	--	Domain of unknown function (DUF309)
Cluster-14923.0	PHD	TR	PHD	17.5617	0	0.000121315	down	K11346 inhibitor of growth protein 4 | (RefSeq) PHD finger protein ING2-like isoform X1 (A)	PREDICTED: PHD finger protein ING2-like isoform X1 [Daucus carota subsp. sativus]	RecName: Full=PHD finger protein ING2; AltName: Full=Protein INHIBITOR OF GROWTH 2; Short=Protein AtING2;	RecName: Full=PHD finger protein ING {ECO:0000256|RuleBase:RU361213};	Chromatin remodeling protein, contains PHD Zn-finger	GO:0005634,nucleus; GO:0046872,metal ion binding; GO:0035064,methylated histone binding; GO:0016569,covalent chromatin modification; GO:0040008,regulation of growth; GO:0006355,regulation of transcription, DNA-templated; GO:0006351,transcription, DNA-templated	PHD-finger
Cluster-15020.0	SET	TR	SET	32.9296	2.38281	0.000167384	down	K11420 euchromatic histone-lysine N-methyltransferase [EC:2.1.1.43] | (RefSeq) histone-lysine N-methyltransferase, H3 lysine-9 specific SUVH5-like (A)	PREDICTED: histone-lysine N-methyltransferase, H3 lysine-9 specific SUVH5-like [Daucus carota subsp. sativus]	RecName: Full=Histone-lysine N-methyltransferase, H3 lysine-9 specific SUVH5; EC=2.1.1.43; AltName: Full=Histone H3-K9 methyltransferase 5; Short=H3-K9-HMTase 5; AltName: Full=Protein SET DOMAIN GROUP 9; AltName: Full=Suppressor of variegation 3-9 homolog protein 5; Short=Su(var)3-9 homolog protein 5;	SubName: Full=Uncharacterized protein {ECO:0000313|EMBL:KZM97996.1};	Histone H3 (Lys9) methyltransferase SUV39H1/Clr4, required for transcriptional silencing	GO:0000775,chromosome, centromeric region; GO:0005634,nucleus; GO:0042054,histone methyltransferase activity; GO:0018024,histone-lysine N-methyltransferase activity; GO:0008270,zinc ion binding; GO:0031048,chromatin silencing by small RNA; GO:0016571,histone methylation; GO:0040029,regulation of gene expression, epigenetic; GO:0010200,response to chitin	Pre-SET motif
Cluster-1573.0	bHLH	TF	bHLH	0.30214	31.7689	0.000431472	up	K02183 calmodulin | (RefSeq) transcription factor ABORTED MICROSPORES-like (A)	PREDICTED: transcription factor bHLH90-like [Daucus carota subsp. sativus]	RecName: Full=Transcription factor ABORTED MICROSPORES; AltName: Full=Basic helix-loop-helix protein 21; Short=AtbHLH21; Short=bHLH 21; AltName: Full=Transcription factor EN 48; AltName: Full=bHLH transcription factor bHLH021;	SubName: Full=Uncharacterized protein {ECO:0000313|EMBL:KZN06249.1};	--	GO:0005634,nucleus; GO:0003682,chromatin binding; GO:0003700,DNA-binding transcription factor activity; GO:0046983,protein dimerization activity; GO:0000978,RNA polymerase II proximal promoter sequence-specific DNA binding; GO:0048657,anther wall tapetum cell differentiation; GO:0048658,anther wall tapetum development; GO:0009555,pollen development; GO:0006355,regulation of transcription, DNA-tem…	Helix-loop-helix DNA-binding domain
Cluster-15884.0	C2H2	TF	C2H2	0	111.678	1.69478e-13	up	K01309 ubiquitin carboxyl-terminal hydrolase MINDY-1/2 [EC:3.4.19.12] | (RefSeq) uncharacterized protein LOC109780424 isoform X1 (A)	PREDICTED: uncharacterized protein LOC108224381 isoform X1 [Daucus carota subsp. sativus]	--	SubName: Full=Uncharacterized protein {ECO:0000313|EMBL:KZM92375.1};	--	GO:0003676,nucleic acid binding	Zinc finger, C2H2 type
Cluster-16184.0	bZIP	TF	bZIP	32.3503	90.1606	0.000642344	up	K14431 transcription factor TGA | (RefSeq) transcription factor TGA2-like (A)	PREDICTED: transcription factor TGA2-like [Daucus carota subsp. sativus]	RecName: Full=Transcription factor TGA9 {ECO:0000303|PubMed:20805327}; AltName: Full=Protein TGACG (TGA) motif-binding protein 9 {ECO:0000303|PubMed:20805327}; AltName: Full=bZIP transcription factor 21 {ECO:0000303|PubMed:11906833}; Short=AtbZIP21 {ECO:0000303|PubMed:11906833};	SubName: Full=Uncharacterized protein {ECO:0000313|EMBL:CBI28327.3};	--	GO:0005634,nucleus; GO:0003700,DNA-binding transcription factor activity; GO:0042803,protein homodimerization activity; GO:0043565,sequence-specific DNA binding; GO:0048653,anther development; GO:0071588,hydrogen peroxide mediated signaling pathway; GO:0002237,response to molecule of bacterial origin; GO:0006351,transcription, DNA-templated	Basic region leucine zipper
Cluster-17468.0	HSF	TF	HSF	36.5992	0	0.000365671	down	K09419 heat shock transcription factor, other eukaryote | (RefSeq) heat stress transcription factor B-3-like (A)	PREDICTED: heat stress transcription factor B-3-like [Daucus carota subsp. sativus]	RecName: Full=Heat stress transcription factor B-3; Short=AtHsfB3; AltName: Full=AtHsf-05;	SubName: Full=Uncharacterized protein {ECO:0000313|EMBL:KZM92139.1};	Heat shock transcription factor	GO:0005737,cytoplasm; GO:0005634,nucleus; GO:0003700,DNA-binding transcription factor activity; GO:0043565,sequence-specific DNA binding; GO:0046686,response to cadmium ion; GO:0006351,transcription, DNA-templated	bZIP transcription factor
Cluster-18371.0	NAC	TF	NAC	47.9625	0	0.000156118	down	K00521 ferric-chelate reductase [EC:1.16.1.7] | (RefSeq) ferric reduction oxidase 7, chloroplastic-like (A)	hypothetical protein DCAR_006295 [Daucus carota subsp. sativus]	RecName: Full=NAC domain-containing protein 22 {ECO:0000303|PubMed:15029955}; Short=ONAC022 {ECO:0000303|PubMed:15029955};	SubName: Full=Uncharacterized protein {ECO:0000313|EMBL:KZN05458.1};	--	GO:0005634,nucleus; GO:0043565,sequence-specific DNA binding; GO:1901002,positive regulation of response to salt stress; GO:1902584,positive regulation of response to water deprivation; GO:0045893,positive regulation of transcription, DNA-templated; GO:0006351,transcription, DNA-templated	No apical meristem (NAM) protein
Cluster-19540.0	Jumonji	TR	Jumonji	2.85362	91.7004	2.22869e-05	up	K15601 lysine-specific demethylase 3 [EC:1.14.11.-] | (RefSeq) lysine-specific demethylase JMJ25-like (A)	PREDICTED: lysine-specific demethylase JMJ25-like [Daucus carota subsp. sativus]	RecName: Full=Lysine-specific demethylase JMJ25; EC=1.14.11.-; AltName: Full=Jumonji domain-containing protein 25; AltName: Full=Lysine-specific histone demethylase JMJ25; AltName: Full=Protein INCREASE IN BONSAI METHYLATION 1; AltName: Full=Protein JUMONJI 25;	SubName: Full=Lysine-specific demethylase 3B {ECO:0000313|EMBL:EXC16951.1};	Putative transcription factor 5qNCA, contains JmjC domain	GO:0000785,chromatin; GO:0005634,nucleus; GO:0051213,dioxygenase activity; GO:0032454,histone demethylase activity (H3-K9 specific); GO:0046872,metal ion binding; GO:0000976,transcription regulatory region sequence-specific DNA binding; GO:0060969,negative regulation of gene silencing; GO:0006355,regulation of transcription, DNA-templated; GO:0006351,transcription, DNA-templated	JmjC domain, hydroxylase
Cluster-20526.0	AP2/ERF-ERF	TF	AP2/ERF->AP2/ERF-ERF	30.0643	0	9.609e-06	down	K09284 AP2-like factor, euAP2 lineage | (RefSeq) ethylene-responsive transcription factor RAP2-7-like isoform X1 (A)	PREDICTED: ethylene-responsive transcription factor RAP2-7-like isoform X2 [Daucus carota subsp. sativus]	RecName: Full=Ethylene-responsive transcription factor RAP2-7; AltName: Full=Protein RELATED TO APETALA2 7; AltName: Full=Protein TARGET OF EAT 1;	SubName: Full=Uncharacterized protein {ECO:0000313|EMBL:KZN05640.1};	--	GO:0005634,nucleus; GO:0003677,DNA binding; GO:0003700,DNA-binding transcription factor activity; GO:0009873,ethylene-activated signaling pathway; GO:0007275,multicellular organism development; GO:0006351,transcription, DNA-templated	AP2 domain
Cluster-20752.0	SNF2	TR	SNF2	27.9635	0	4.72711e-06	down	K10875 DNA repair and recombination protein RAD54 and RAD54-like protein [EC:3.6.4.-] | (RefSeq) SNF2 domain-containing protein CLASSY 3-like (A)	PREDICTED: SNF2 domain-containing protein CLASSY 3-like [Daucus carota subsp. sativus]	RecName: Full=SNF2 domain-containing protein CLASSY 3; EC=3.6.4.-; AltName: Full=Protein CHROMATIN REMODELING 31 {ECO:0000303|PubMed:16547115}; Short=AtCHR31;	SubName: Full=Uncharacterized protein {ECO:0000313|EMBL:KZN10093.1};	DNA repair protein, SNF2 family	GO:0005634,nucleus; GO:0005524,ATP binding; GO:0003677,DNA binding; GO:0004386,helicase activity	Type III restriction enzyme, res subunit
Cluster-22690.0	WRKY	TF	WRKY	0.321334	159.244	0.00204828	up	K13424 WRKY transcription factor 33 | (RefSeq) probable WRKY transcription factor 33 (A)	PREDICTED: probable WRKY transcription factor 33 [Daucus carota subsp. sativus]	RecName: Full=Probable WRKY transcription factor 33; AltName: Full=WRKY DNA-binding protein 33;	SubName: Full=Uncharacterized protein {ECO:0000313|EMBL:KZM83685.1};	--	GO:0005634,nucleus; GO:0003700,DNA-binding transcription factor activity; GO:0043565,sequence-specific DNA binding; GO:0044212,transcription regulatory region DNA binding; GO:0010120,camalexin biosynthetic process; GO:0070370,cellular heat acclimation; GO:0034605,cellular response to heat; GO:0042742,defense response to bacterium; GO:0050832,defense response to fungus; GO:0010508,positive regulat…	WRKY DNA -binding domain
Cluster-24047.0	MYB-related	TF	MYB->MYB-related	0	105.214	1.86977e-10	up	K12133 MYB-related transcription factor LHY | (RefSeq) protein LHY isoform X1 (A)	PREDICTED: protein REVEILLE 1-like [Daucus carota subsp. sativus]	RecName: Full=Protein REVEILLE 1;	SubName: Full=Uncharacterized protein {ECO:0000313|EMBL:KZN01310.1};	Zuotin and related molecular chaperones (DnaJ superfamily), contains DNA-binding domains	GO:0005634,nucleus; GO:0003677,DNA binding; GO:0003700,DNA-binding transcription factor activity; GO:0009851,auxin biosynthetic process; GO:0009734,auxin-activated signaling pathway; GO:0007623,circadian rhythm; GO:0010600,regulation of auxin biosynthetic process; GO:0006355,regulation of transcription, DNA-templated; GO:0006351,transcription, DNA-templated	Leucine rich repeat N-terminal domain
Cluster-24349.0	SNF2	TR	SNF2	28.1486	0	4.44717e-05	down	K15173 transcription termination factor 2 [EC:3.6.4.-] | (RefSeq) helicase-like transcription factor CHR28 (A)	PREDICTED: helicase-like transcription factor CHR28 [Daucus carota subsp. sativus]	RecName: Full=Helicase-like transcription factor CHR28 {ECO:0000305}; EC=3.6.4.- {ECO:0000305}; AltName: Full=Protein CHROMATIN REMODELING 28 {ECO:0000305}; AltName: Full=Protein SNF2-RING-HELICASE-LIKE 2 {ECO:0000303|PubMed:25425661};	SubName: Full=helicase-like transcription factor CHR28 isoform X4 {ECO:0000313|RefSeq:XP_018807519.1};	Helicase-like transcription factor HLTF/DNA helicase RAD5, DEAD-box superfamily	GO:0005737,cytoplasm; GO:0005634,nucleus; GO:0005524,ATP binding; GO:0003677,DNA binding; GO:0004386,helicase activity; GO:0046872,metal ion binding; GO:0016569,covalent chromatin modification; GO:0006355,regulation of transcription, DNA-templated; GO:0080188,RNA-directed DNA methylation; GO:0006351,transcription, DNA-templated	SNF2 family N-terminal domain
Cluster-26166.0	MYB	TF	MYB->MYB	26.7571	0.409114	2.08995e-05	down	K09422 transcription factor MYB, plant | (RefSeq) myb-related protein 315-like (A)	PREDICTED: myb-related protein 315-like [Daucus carota subsp. sativus]	RecName: Full=Transcription factor MYB102 {ECO:0000305}; AltName: Full=Myb-related protein 102 {ECO:0000305}; Short=AtMYB102 {ECO:0000303|PubMed:12857823}; AltName: Full=Myb-related protein M4 {ECO:0000305}; Short=AtM4 {ECO:0000303|PubMed:8980549};	SubName: Full=Uncharacterized protein {ECO:0000313|EMBL:KZN00958.1};	Transcription factor, Myb superfamily	GO:0005634,nucleus; GO:0003700,DNA-binding transcription factor activity; GO:0000981,DNA-binding transcription factor activity, RNA polymerase II-specific; GO:0043565,sequence-specific DNA binding; GO:0001135,RNA polymerase II transcription regulator recruiting activity; GO:0044212,transcription regulatory region DNA binding; GO:0030154,cell differentiation; GO:0006952,defense response; GO:000635…	Myb-like DNA-binding domain
Cluster-26717.1	FAR1	TF	FAR1	0	63.9425	3.66449e-05	up	K17604 zinc finger SWIM domain-containing protein 3 | (RefSeq) protein FAR1-RELATED SEQUENCE 5-like (A)	PREDICTED: protein FAR1-RELATED SEQUENCE 5-like [Daucus carota subsp. sativus]	RecName: Full=Protein FAR1-RELATED SEQUENCE 5;	SubName: Full=Uncharacterized protein {ECO:0000313|EMBL:KZN06368.1};	--	GO:0005634,nucleus; GO:0008270,zinc ion binding; GO:0006355,regulation of transcription, DNA-templated	FAR1 DNA-binding domain
Cluster-27434.0	AP2/ERF-ERF	TF	AP2/ERF->AP2/ERF-ERF	36.2183	8.51345	0.00212159	down	K09284 AP2-like factor, euAP2 lineage | (RefSeq) ethylene-responsive transcription factor RAP2-7-like isoform X1 (A)	hypothetical protein DCAR_006477 [Daucus carota subsp. sativus]	RecName: Full=Ethylene-responsive transcription factor RAP2-7; AltName: Full=Protein RELATED TO APETALA2 7; AltName: Full=Protein TARGET OF EAT 1;	SubName: Full=Uncharacterized protein {ECO:0000313|EMBL:KZN05640.1};	--	GO:0005634,nucleus; GO:0003677,DNA binding; GO:0003700,DNA-binding transcription factor activity; GO:0009873,ethylene-activated signaling pathway; GO:0007275,multicellular organism development; GO:0006351,transcription, DNA-templated	AP2 domain
Cluster-27459.0	C3H	TF	C3H	4.51273	96.4492	0.000128853	up	K14321 nucleoporin-like protein 2 | (RefSeq) zinc finger CCCH domain-containing protein 16 isoform X1 (A)	hypothetical protein DCAR_019970 [Daucus carota subsp. sativus]	RecName: Full=Zinc finger CCCH domain-containing protein 16; Short=AtC3H16;	SubName: Full=Uncharacterized protein {ECO:0000313|EMBL:KZM92665.1};	--	GO:0005737,cytoplasm; GO:0005635,nuclear envelope; GO:0005643,nuclear pore; GO:0046872,metal ion binding; GO:0043565,sequence-specific DNA binding; GO:0051028,mRNA transport; GO:1900458,negative regulation of brassinosteroid mediated signaling pathway; GO:0015031,protein transport	RNA-binding, Nab2-type zinc finger
Cluster-28606.100029	C2C2-GATA	TF	C2C2->C2C2-GATA	8.92856	164.603	1.88132e-15	up	--	PREDICTED: GATA transcription factor 26-like [Daucus carota subsp. sativus]	RecName: Full=GATA transcription factor 26;	SubName: Full=Uncharacterized protein {ECO:0000313|EMBL:KZN07984.1};	GATA-4/5/6 transcription factors	GO:0005634,nucleus; GO:0005667,transcription factor complex; GO:0003682,chromatin binding; GO:0000977,RNA polymerase II regulatory region sequence-specific DNA binding; GO:0001085,RNA polymerase II transcription factor binding; GO:0001228,DNA-binding transcription activator activity, RNA polymerase II-specific; GO:0008270,zinc ion binding; GO:0030154,cell differentiation	Rtf2 RING-finger
Cluster-28606.100555	IWS1	TR	IWS1	48.0345	0	2.93416e-07	down	--	PREDICTED: probable mediator of RNA polymerase II transcription subunit 26c [Daucus carota subsp. sativus]	RecName: Full=Probable mediator of RNA polymerase II transcription subunit 26c;	SubName: Full=Uncharacterized protein {ECO:0000313|EMBL:KZN08759.1};	--	GO:0005829,cytosol; GO:0070449,elongin complex; GO:0003746,translation elongation factor activity; GO:0006355,regulation of transcription, DNA-templated; GO:0006368,transcription elongation from RNA polymerase II promoter	TFIIS helical bundle-like domain
Cluster-28606.10060	B3	TF	B3->B3	6.19432	646.135	0.000157713	up	K09287 RAV-like factor | (RefSeq) AP2/ERF and B3 domain-containing protein Os01g0141000 (A)	PREDICTED: B3 domain-containing protein Os07g0563300-like isoform X1 [Daucus carota subsp. sativus]	RecName: Full=B3 domain-containing protein Os07g0563300;	SubName: Full=Uncharacterized protein {ECO:0000313|EMBL:KZM84455.1};	--	GO:0005634,nucleus; GO:0003677,DNA binding; GO:0008270,zinc ion binding; GO:0006355,regulation of transcription, DNA-templated; GO:0006351,transcription, DNA-templated	CW-type Zinc Finger
Cluster-28606.101152	MYB-related	TF	MYB->MYB-related	259.302	100.305	0.000526492	down	K08869 aarF domain-containing kinase | (RefSeq) predicted protein (A)	PREDICTED: transcription factor MYB1R1-like [Daucus carota subsp. sativus]	RecName: Full=Transcription factor MYB1R1; AltName: Full=Myb-related protein R1 {ECO:0000303|PubMed:21030505}; Short=StMYB1R-1 {ECO:0000303|PubMed:21030505};	SubName: Full=Uncharacterized protein {ECO:0000313|EMBL:KZM89020.1};	--	GO:0005829,cytosol; GO:0005634,nucleus; GO:0003677,DNA binding; GO:0006355,regulation of transcription, DNA-templated; GO:0006351,transcription, DNA-templated	Myb-like DNA-binding domain
Cluster-28606.10280	C2H2	TF	C2H2	112.191	0	1.02633e-09	down	K22410 PR domain zinc finger protein 16 | (RefSeq) protein indeterminate-domain 2-like (A)	PREDICTED: protein indeterminate-domain 9-like [Daucus carota subsp. sativus]	RecName: Full=Zinc finger protein JACKDAW; AltName: Full=ID1-like zinc finger protein 3 {ECO:0000303|Ref.2}; AltName: Full=Protein indeterminate-domain 10 {ECO:0000303|PubMed:16784536};	SubName: Full=Uncharacterized protein {ECO:0000313|EMBL:KZM95580.1};	FOG: Zn-finger	GO:0005634,nucleus; GO:0003677,DNA binding; GO:0003700,DNA-binding transcription factor activity; GO:0046872,metal ion binding; GO:0008356,asymmetric cell division; GO:0051302,regulation of cell division; GO:0045604,regulation of epidermal cell differentiation; GO:0010075,regulation of meristem growth; GO:0006355,regulation of transcription, DNA-templated; GO:0048364,root development; GO:0006351,…	--
Cluster-28606.103491	C2H2	TF	C2H2	0	195.925	4.74523e-08	up	--	PREDICTED: uncharacterized protein LOC108215147 [Daucus carota subsp. sativus]	--	SubName: Full=Uncharacterized protein {ECO:0000313|EMBL:KZM99926.1};	--	GO:0003676,nucleic acid binding	--
Cluster-28606.103630	SET	TR	SET	27.8421	0	4.1846e-07	down	K19199 histone-lysine N-methyltransferase SETD3 [EC:2.1.1.43] | (RefSeq) fructose-bisphosphate aldolase-lysine N-methyltransferase, chloroplastic isoform X1 (A)	PREDICTED: fructose-bisphosphate aldolase-lysine N-methyltransferase, chloroplastic isoform X1 [Daucus carota subsp. sativus]	RecName: Full=[Fructose-bisphosphate aldolase]-lysine N-methyltransferase, chloroplastic; EC=2.1.1.259; AltName: Full=Aldolases N-methyltransferase; AltName: Full=[Ribulose-bisphosphate carboxylase]-lysine N-methyltransferase-like; Short=AtLSMT-L; Short=LSMT-like enzyme; Flags: Precursor;	SubName: Full=Uncharacterized protein {ECO:0000313|EMBL:ONI24115.1};	Uncharacterized conserved protein	GO:0009507,chloroplast; GO:0009570,chloroplast stroma; GO:0030785,[ribulose-bisphosphate carboxylase]-lysine N-methyltransferase activity; GO:0016279,protein-lysine N-methyltransferase activity; GO:0018026,peptidyl-lysine monomethylation; GO:0018023,peptidyl-lysine trimethylation	SET domain
Cluster-28606.103673	AP2/ERF-AP2	TF	AP2/ERF->AP2/ERF-AP2	50.1111	0	2.50215e-05	down	K09284 AP2-like factor, euAP2 lineage | (RefSeq) ethylene-responsive transcription factor RAP2-7-like isoform X1 (A)	PREDICTED: ethylene-responsive transcription factor RAP2-7-like isoform X1 [Daucus carota subsp. sativus]	RecName: Full=Floral homeotic protein APETALA 2 {ECO:0000303|PubMed:7919989};	SubName: Full=Uncharacterized protein {ECO:0000313|EMBL:KZN05640.1};	--	GO:0005634,nucleus; GO:0003677,DNA binding; GO:0003700,DNA-binding transcription factor activity; GO:0030154,cell differentiation; GO:0009908,flower development; GO:0010073,meristem maintenance; GO:0048481,plant ovule development; GO:0048316,seed development; GO:0010093,specification of floral organ identity; GO:0006351,transcription, DNA-templated	AP2 domain
Cluster-28606.103950	WRKY	TF	WRKY	5.70117	130.734	9.76774e-05	up	K18834 WRKY transcription factor 1 | (RefSeq) WRKY transcription factor 1 (A)	PREDICTED: WRKY transcription factor 1 [Daucus carota subsp. sativus]	RecName: Full=Probable WRKY transcription factor 20; AltName: Full=WRKY DNA-binding protein 20;	SubName: Full=Uncharacterized protein {ECO:0000313|EMBL:KZM99734.1};	--	GO:0005634,nucleus; GO:0003700,DNA-binding transcription factor activity; GO:0043565,sequence-specific DNA binding; GO:0045893,positive regulation of transcription, DNA-templated; GO:0009961,response to 1-aminocyclopropane-1-carboxylic acid; GO:0009611,response to wounding; GO:0006351,transcription, DNA-templated	WRKY DNA -binding domain
Cluster-28606.10397	PHD	TR	PHD	3.85601	531.976	5.01192e-05	up	K22768 methyl-CpG-binding domain-containing protein 9 [EC:2.3.1.48] | (RefSeq) methyl-CpG-binding domain-containing protein 9-like isoform X1 (A)	PREDICTED: methyl-CpG-binding domain-containing protein 9-like isoform X1 [Daucus carota subsp. sativus]	RecName: Full=Methyl-CpG-binding domain-containing protein 9; Short=AtMBD9; Short=MBD09; EC=2.3.1.48; AltName: Full=Histone acetyl transferase MBD9; AltName: Full=Methyl-CpG-binding protein MBD9;	SubName: Full=Uncharacterized protein {ECO:0000313|EMBL:KZM90956.1};	--	GO:0005720,nuclear heterochromatin; GO:0005634,nucleus; GO:0009506,plasmodesma; GO:0004402,histone acetyltransferase activity; GO:0042393,histone binding; GO:0046872,metal ion binding; GO:0008327,methyl-CpG binding; GO:0061630,ubiquitin protein ligase activity; GO:0016573,histone acetylation; GO:0043966,histone H3 acetylation; GO:0043967,histone H4 acetylation; GO:0010216,maintenance of DNA methy…	Bromodomain
Cluster-28606.105088	NAC	TF	NAC	0	48.6806	5.49125e-06	up	K00521 ferric-chelate reductase [EC:1.16.1.7] | (RefSeq) ferric reduction oxidase 7, chloroplastic-like (A)	isoform 2 of nac domain-containing protein 35 [Quercus suber]	RecName: Full=NAC domain-containing protein 22 {ECO:0000303|PubMed:15029955}; Short=ONAC022 {ECO:0000303|PubMed:15029955};	SubName: Full=NAM domain-containing protein {ECO:0000313|EMBL:GAV76990.1};	--	GO:0005634,nucleus; GO:0043565,sequence-specific DNA binding; GO:1901002,positive regulation of response to salt stress; GO:1902584,positive regulation of response to water deprivation; GO:0045893,positive regulation of transcription, DNA-templated; GO:0006351,transcription, DNA-templated	No apical meristem (NAM) protein
Cluster-28606.105782	CSD	TF	CSD	16.7789	39.8682	0.00265642	up	K04646 clathrin heavy chain | (RefSeq) clathrin heavy chain 1 (A)	PREDICTED: clathrin heavy chain 1 [Beta vulgaris subsp. vulgaris]	RecName: Full=Clathrin heavy chain 2;	SubName: Full=Clathrin heavy chain 2 {ECO:0000313|EMBL:JAU60250.1}; Flags: Fragment;	Vesicle coat protein clathrin, heavy chain	GO:0009507,chloroplast; GO:0030132,clathrin coat of coated pit; GO:0030130,clathrin coat of trans-Golgi network vesicle; GO:0071439,clathrin complex; GO:0005829,cytosol; GO:0005794,Golgi apparatus; GO:0016020,membrane; GO:0005886,plasma membrane; GO:0009506,plasmodesma; GO:0032051,clathrin light chain binding; GO:0042802,identical protein binding; GO:0005198,structural molecule activity; GO:00482…	--
Cluster-28606.105882	bHLH	TF	bHLH	39.3966	1.19141	2.04711e-05	down	K22484 transcriptional regulator CBF1 | (RefSeq) LOW QUALITY PROTEIN: transcription factor ABA-INDUCIBLE bHLH-TYPE-like (A)	MYC2 trancriptor [Camellia sinensis]	RecName: Full=Transcription factor bHLH13; AltName: Full=Basic helix-loop-helix protein 13; Short=AtbHLH13; Short=bHLH 13; AltName: Full=Transcription factor EN 39; AltName: Full=bHLH transcription factor bHLH013;	SubName: Full=MYC2 trancriptor {ECO:0000313|EMBL:ANB66342.1};	--	GO:0005737,cytoplasm; GO:0005634,nucleus; GO:0003700,DNA-binding transcription factor activity; GO:0046983,protein dimerization activity; GO:0044212,transcription regulatory region DNA binding; GO:0010629,negative regulation of gene expression; GO:0006355,regulation of transcription, DNA-templated; GO:0006351,transcription, DNA-templated	Helix-loop-helix DNA-binding domain
Cluster-28606.106122	SET	TR	SET	25.6603	0	1.30355e-05	down	K11420 euchromatic histone-lysine N-methyltransferase [EC:2.1.1.43] | (RefSeq) uncharacterized protein LOC108215216 isoform X1 (A)	PREDICTED: uncharacterized protein LOC108215216 isoform X1 [Daucus carota subsp. sativus]	RecName: Full=Histone-lysine N-methyltransferase, H3 lysine-9 specific SUVH5; EC=2.1.1.43; AltName: Full=Histone H3-K9 methyltransferase 5; Short=H3-K9-HMTase 5; AltName: Full=Protein SET DOMAIN GROUP 9; AltName: Full=Suppressor of variegation 3-9 homolog protein 5; Short=Su(var)3-9 homolog protein 5;	SubName: Full=Uncharacterized protein {ECO:0000313|EMBL:KZN00707.1};	Histone H3 (Lys9) methyltransferase SUV39H1/Clr4, required for transcriptional silencing	GO:0000775,chromosome, centromeric region; GO:0005634,nucleus; GO:0042054,histone methyltransferase activity; GO:0018024,histone-lysine N-methyltransferase activity; GO:0008270,zinc ion binding; GO:0031048,chromatin silencing by small RNA; GO:0016571,histone methylation; GO:0040029,regulation of gene expression, epigenetic; GO:0010200,response to chitin	Pre-SET motif
Cluster-28606.107432	GARP-ARR-B	TF	GARP->GARP-ARR-B	95.9767	35.7183	0.00363144	down	K14491 two-component response regulator ARR-B family | (RefSeq) two-component response regulator ARR2-like isoform X1 (A)	PREDICTED: two-component response regulator ARR2-like isoform X1 [Daucus carota subsp. sativus]	RecName: Full=Two-component response regulator ARR2; AltName: Full=Receiver-like protein 5;	SubName: Full=Uncharacterized protein {ECO:0000313|EMBL:KZN09841.1};	GATA-4/5/6 transcription factors	GO:0005634,nucleus; GO:0003677,DNA binding; GO:0003700,DNA-binding transcription factor activity; GO:0000156,phosphorelay response regulator activity; GO:0071368,cellular response to cytokinin stimulus; GO:0009736,cytokinin-activated signaling pathway; GO:0009873,ethylene-activated signaling pathway; GO:0010150,leaf senescence; GO:0010082,regulation of root meristem growth; GO:0080113,regulation …	DNA polymerase phi
Cluster-28606.107469	TRAF	TR	TRAF	0	142.435	3.58783e-12	up	--	hypothetical protein DCAR_013918 [Daucus carota subsp. sativus]	RecName: Full=BTB/POZ domain-containing protein At2g30600;	SubName: Full=Uncharacterized protein {ECO:0000313|EMBL:KZM98720.1};	Proteins containing BTB/POZ and Kelch domains, involved in regulatory/signal transduction processes	GO:0005737,cytoplasm; GO:0019005,SCF ubiquitin ligase complex; GO:0031625,ubiquitin protein ligase binding; GO:0043161,proteasome-mediated ubiquitin-dependent protein catabolic process; GO:0042787,NA; GO:0030162,regulation of proteolysis	Farnesoic acid 0-methyl transferase
Cluster-28606.107796	Jumonji	TR	Jumonji	256.313	52.1071	0.00314799	down	K15601 lysine-specific demethylase 3 [EC:1.14.11.-] | (RefSeq) lysine-specific demethylase JMJ25-like (A)	PREDICTED: lysine-specific demethylase JMJ25-like [Daucus carota subsp. sativus]	RecName: Full=Lysine-specific demethylase JMJ25; EC=1.14.11.-; AltName: Full=Jumonji domain-containing protein 25; AltName: Full=Lysine-specific histone demethylase JMJ25; AltName: Full=Protein INCREASE IN BONSAI METHYLATION 1; AltName: Full=Protein JUMONJI 25;	SubName: Full=Uncharacterized protein {ECO:0000313|EMBL:KZM84430.1};	Putative transcription factor 5qNCA, contains JmjC domain	GO:0000785,chromatin; GO:0005634,nucleus; GO:0051213,dioxygenase activity; GO:0032454,histone demethylase activity (H3-K9 specific); GO:0046872,metal ion binding; GO:0000976,transcription regulatory region sequence-specific DNA binding; GO:0060969,negative regulation of gene silencing; GO:0006355,regulation of transcription, DNA-templated; GO:0006351,transcription, DNA-templated	JmjC domain, hydroxylase
Cluster-28606.1110	TRAF	TR	TRAF	3.58618	172.821	0.00190451	up	K14508 regulatory protein NPR1 | (RefSeq) regulatory protein NPR3 (A)	PREDICTED: regulatory protein NPR3 [Daucus carota subsp. sativus]	RecName: Full=BTB/POZ domain and ankyrin repeat-containing protein NPR2 {ECO:0000305}; Short=OsNPR2 {ECO:0000303|PubMed:17309686}; AltName: Full=NPR1 homolog 2 {ECO:0000305}; Short=OsNH2 {ECO:0000303|PubMed:15986920};	SubName: Full=BTB/POZ-like protein {ECO:0000313|EMBL:OMO70442.1};	FOG: Ankyrin repeat	GO:0005737,cytoplasm; GO:0019005,SCF ubiquitin ligase complex; GO:0031625,ubiquitin protein ligase binding; GO:0006952,defense response; GO:0043161,proteasome-mediated ubiquitin-dependent protein catabolic process; GO:0042787,NA; GO:0030162,regulation of proteolysis	Ankyrin repeats (many copies)
Cluster-28606.1111	TRAF	TR	TRAF	262.362	37.091	0.000987688	down	K14508 regulatory protein NPR1 | (RefSeq) regulatory protein NPR3 (A)	PREDICTED: regulatory protein NPR3 [Daucus carota subsp. sativus]	RecName: Full=BTB/POZ domain and ankyrin repeat-containing protein NPR2 {ECO:0000305}; Short=OsNPR2 {ECO:0000303|PubMed:17309686}; AltName: Full=NPR1 homolog 2 {ECO:0000305}; Short=OsNH2 {ECO:0000303|PubMed:15986920};	SubName: Full=BTB/POZ-like protein {ECO:0000313|EMBL:OMO70442.1};	FOG: Ankyrin repeat	GO:0005737,cytoplasm; GO:0019005,SCF ubiquitin ligase complex; GO:0031625,ubiquitin protein ligase binding; GO:0006952,defense response; GO:0043161,proteasome-mediated ubiquitin-dependent protein catabolic process; GO:0042787,NA; GO:0030162,regulation of proteolysis	Ankyrin repeats (many copies)
Cluster-28606.11112	NF-YA	TF	NF-Y->NF-YA	21.4942	0	7.9353e-05	down	K08064 nuclear transcription factor Y, alpha | (RefSeq) nuclear transcription factor Y subunit A-7 (A)	PREDICTED: nuclear transcription factor Y subunit A-7 [Daucus carota subsp. sativus]	RecName: Full=Nuclear transcription factor Y subunit A-7; Short=AtNF-YA-7;	SubName: Full=Uncharacterized protein {ECO:0000313|EMBL:KZN11199.1};	CCAAT-binding factor, subunit B (HAP2)	GO:0005634,nucleus; GO:0003677,DNA binding; GO:0003700,DNA-binding transcription factor activity; GO:0045892,negative regulation of transcription, DNA-templated; GO:0006351,transcription, DNA-templated	CCAAT-binding transcription factor (CBF-B/NF-YA) subunit B
Cluster-28606.1118	C2H2	TF	C2H2	0.326017	288.28	3.23514e-14	up	K09191 general transcription factor IIIA | (RefSeq) transcription factor IIIA (A)	PREDICTED: transcription factor IIIA [Daucus carota subsp. sativus]	RecName: Full=Transcription factor IIIA {ECO:0000303|PubMed:12711688}; Short=AtTFIIIA {ECO:0000303|PubMed:12711688};	SubName: Full=Uncharacterized protein {ECO:0000313|EMBL:KZN06341.1};	FOG: Zn-finger	GO:0005730,nucleolus; GO:0005634,nucleus; GO:0080084,5S rDNA binding; GO:0008097,5S rRNA binding; GO:0003700,DNA-binding transcription factor activity; GO:0046872,metal ion binding; GO:0003723,RNA binding; GO:0007275,multicellular organism development; GO:0006351,transcription, DNA-templated	C2H2-type zinc ribbon
Cluster-28606.11372	GNAT	TR	GNAT	51.4125	0	5.51225e-09	down	K20793 N-alpha-acetyltransferase 50 [EC:2.3.1.258] | (RefSeq) uncharacterized LOC103427988 (A)	PREDICTED: uncharacterized protein LOC108206523 [Daucus carota subsp. sativus]	--	SubName: Full=Uncharacterized protein {ECO:0000313|EMBL:KZN05491.1};	--	GO:0008080,N-acetyltransferase activity	Acetyltransferase (GNAT) domain
Cluster-28606.12834	SET	TR	SET	56.5412	0	1.22886e-05	down	K11420 euchromatic histone-lysine N-methyltransferase [EC:2.1.1.43] | (RefSeq) probable inactive histone-lysine N-methyltransferase SUVR2 (A)	PREDICTED: probable inactive histone-lysine N-methyltransferase SUVR2 [Daucus carota subsp. sativus]	RecName: Full=Probable inactive histone-lysine N-methyltransferase SUVR2; AltName: Full=Protein SET DOMAIN GROUP 18; AltName: Full=Suppressor of variegation 3-9-related protein 2; Short=Su(var)3-9-related protein 2;	SubName: Full=Uncharacterized protein {ECO:0000313|EMBL:KZN12028.1};	Histone H3 (Lys9) methyltransferase SUV39H1/Clr4, required for transcriptional silencing	GO:0005694,chromosome; GO:0005634,nucleus; GO:0018024,histone-lysine N-methyltransferase activity; GO:0008270,zinc ion binding; GO:0080188,RNA-directed DNA methylation	Pre-SET motif
Cluster-28606.140	FAR1	TF	FAR1	0	45.0241	3.2776e-09	up	K17604 zinc finger SWIM domain-containing protein 3 | (RefSeq) protein FAR1-RELATED SEQUENCE 5-like (A)	PREDICTED: protein FAR1-RELATED SEQUENCE 5-like [Daucus carota subsp. sativus]	RecName: Full=Protein FAR1-RELATED SEQUENCE 5;	SubName: Full=Uncharacterized protein {ECO:0000313|EMBL:KZN06368.1};	--	GO:0005634,nucleus; GO:0008270,zinc ion binding; GO:0006355,regulation of transcription, DNA-templated	FAR1 DNA-binding domain
Cluster-28606.14319	FAR1	TF	FAR1	0	418.638	7.86469e-20	up	K17604 zinc finger SWIM domain-containing protein 3 | (RefSeq) protein FAR1-RELATED SEQUENCE 5-like (A)	PREDICTED: protein FAR1-RELATED SEQUENCE 3 [Daucus carota subsp. sativus]	RecName: Full=Protein FAR1-RELATED SEQUENCE 3;	SubName: Full=protein FAR1-RELATED SEQUENCE 3-like {ECO:0000313|RefSeq:XP_018830791.1, ECO:0000313|RefSeq:XP_018830800.1, ECO:0000313|RefSeq:XP_018830810.1};	--	GO:0005634,nucleus; GO:0009506,plasmodesma; GO:0008270,zinc ion binding; GO:0006355,regulation of transcription, DNA-templated	COMM domain
Cluster-28606.14590	C2H2	TF	C2H2	371.618	0	4.24781e-19	down	K09191 general transcription factor IIIA | (RefSeq) transcription factor IIIA (A)	PREDICTED: transcription factor IIIA [Daucus carota subsp. sativus]	RecName: Full=Transcription factor IIIA {ECO:0000303|PubMed:12711688}; Short=AtTFIIIA {ECO:0000303|PubMed:12711688};	SubName: Full=Uncharacterized protein {ECO:0000313|EMBL:KZN06341.1};	FOG: Zn-finger	GO:0005730,nucleolus; GO:0005634,nucleus; GO:0080084,5S rDNA binding; GO:0008097,5S rRNA binding; GO:0003700,DNA-binding transcription factor activity; GO:0046872,metal ion binding; GO:0003723,RNA binding; GO:0007275,multicellular organism development; GO:0006351,transcription, DNA-templated	C2H2-type zinc ribbon
Cluster-28606.14601	RWP-RK	TF	RWP-RK	148.567	0	1.33079e-11	down	--	PREDICTED: protein NLP7-like isoform X2 [Daucus carota subsp. sativus]	--	SubName: Full=Uncharacterized protein {ECO:0000313|EMBL:KZN09096.1};	--	GO:0005634,nucleus; GO:0003677,DNA binding; GO:0006355,regulation of transcription, DNA-templated; GO:0006351,transcription, DNA-templated	Helix-turn-helix of DDE superfamily endonuclease
Cluster-28606.16343	SNF2	TR	SNF2	48.2696	0	9.2493e-06	down	K14440 SWI/SNF-related matrix-associated actin-dependent regulator of chromatin subfamily A-like protein 1 [EC:3.6.4.12] | (RefSeq) SWI/SNF-related matrix-associated actin-dependent regulator of chromatin subfamily A-like protein 1 (A)	PREDICTED: DNA annealing helicase and endonuclease ZRANB3 isoform X2 [Daucus carota subsp. sativus]	RecName: Full=TATA-binding protein-associated factor BTAF1; Short=AtBTAF1; EC=3.6.4.-; AltName: Full=Protein BTAF1 homolog; AltName: Full=Protein ROOT GROWTH DEFECTIVE 3;	SubName: Full=Uncharacterized protein {ECO:0000313|EMBL:KZM88943.1};	Chromatin remodeling protein HARP/SMARCAL1, DEAD-box superfamily	GO:0005634,nucleus; GO:0005524,ATP binding; GO:0003677,DNA binding; GO:0004386,helicase activity; GO:1902185,positive regulation of shoot apical meristem development	DEAD/DEAH box helicase
Cluster-28606.1672	FAR1	TF	FAR1	0	92.6515	7.46905e-09	up	K17604 zinc finger SWIM domain-containing protein 3 | (RefSeq) protein FAR1-RELATED SEQUENCE 5-like (A)	PREDICTED: protein FAR1-RELATED SEQUENCE 3 [Daucus carota subsp. sativus]	RecName: Full=Protein FAR1-RELATED SEQUENCE 3;	SubName: Full=protein FAR1-RELATED SEQUENCE 3-like {ECO:0000313|RefSeq:XP_018830791.1, ECO:0000313|RefSeq:XP_018830800.1, ECO:0000313|RefSeq:XP_018830810.1};	--	GO:0005634,nucleus; GO:0009506,plasmodesma; GO:0008270,zinc ion binding; GO:0006355,regulation of transcription, DNA-templated	FAR1 DNA-binding domain
Cluster-28606.16745	MYB-related	TF	MYB->MYB-related	6.27221	69.1516	4.90833e-06	up	--	PREDICTED: uncharacterized protein LOC108223693 [Daucus carota subsp. sativus]	--	SubName: Full=Uncharacterized protein {ECO:0000313|EMBL:KZM96073.1};	--	--	SLIDE
Cluster-28606.16813	MYB	TF	MYB->MYB	134.062	0	1.94659e-05	down	K12860 pre-mRNA-splicing factor CDC5/CEF1 | (RefSeq) cell division cycle 5-like protein (A)	PREDICTED: cell division cycle 5-like protein [Daucus carota subsp. sativus]	RecName: Full=Cell division cycle 5-like protein; Short=Cdc5-like protein; AltName: Full=Atypical R2R3-MYB transcription factor CDC5; AltName: Full=MOS4-associated complex protein 1; Short=MAC protein 1; AltName: Full=Protein MYB DOMAIN CELL DIVISION CYCLE 5; Short=AtMYBCD5;	SubName: Full=Uncharacterized protein {ECO:0000313|EMBL:KZM89542.1};	mRNA splicing protein CDC5 (Myb superfamily)	GO:0009507,chloroplast; GO:0005634,nucleus; GO:0005681,spliceosomal complex; GO:0003700,DNA-binding transcription factor activity; GO:0000981,DNA-binding transcription factor activity, RNA polymerase II-specific; GO:0043565,sequence-specific DNA binding; GO:0001135,RNA polymerase II transcription regulator recruiting activity; GO:0044212,transcription regulatory region DNA binding; GO:0007049,cel…	TRF2-interacting telomeric protein/Rap1 - C terminal domain
Cluster-28606.17355	MYB	TF	MYB->MYB	89.9637	0	1.17867e-06	down	K12860 pre-mRNA-splicing factor CDC5/CEF1 | (RefSeq) cell division cycle 5-like protein (A)	hypothetical protein Csa_7G431360 [Cucumis sativus]	RecName: Full=Cell division cycle 5-like protein; Short=Cdc5-like protein; AltName: Full=Atypical R2R3-MYB transcription factor CDC5; AltName: Full=MOS4-associated complex protein 1; Short=MAC protein 1; AltName: Full=Protein MYB DOMAIN CELL DIVISION CYCLE 5; Short=AtMYBCD5;	SubName: Full=Uncharacterized protein {ECO:0000313|EMBL:KGN45203.1};	mRNA splicing protein CDC5 (Myb superfamily)	GO:0009507,chloroplast; GO:0005634,nucleus; GO:0005681,spliceosomal complex; GO:0003700,DNA-binding transcription factor activity; GO:0000981,DNA-binding transcription factor activity, RNA polymerase II-specific; GO:0043565,sequence-specific DNA binding; GO:0001135,RNA polymerase II transcription regulator recruiting activity; GO:0044212,transcription regulatory region DNA binding; GO:0007049,cel…	Myb-like DNA-binding domain
Cluster-28606.18476	FAR1	TF	FAR1	36.1826	0	1.43262e-05	down	K17604 zinc finger SWIM domain-containing protein 3 | (RefSeq) protein FAR1-RELATED SEQUENCE 5-like (A)	PREDICTED: protein FAR1-RELATED SEQUENCE 11 [Daucus carota subsp. sativus]	RecName: Full=Protein FAR1-RELATED SEQUENCE 11;	SubName: Full=Uncharacterized protein {ECO:0000313|EMBL:PIN09285.1};	--	GO:0005634,nucleus; GO:0008270,zinc ion binding; GO:0006355,regulation of transcription, DNA-templated	MULE transposase domain
Cluster-28606.18959	TRAF	TR	TRAF	38.1811	0	0.000162061	down	K10485 BTB/POZ domain-containing protein 13 (germ cell-less protein-like 1) | (Kazusa) Lj4g3v2313710.1; - (A)	PREDICTED: uncharacterized protein LOC108199819 [Daucus carota subsp. sativus]	RecName: Full=BTB/POZ domain-containing protein At1g21780;	SubName: Full=Uncharacterized protein {ECO:0000313|EMBL:KZM85505.1};	--	GO:0031463,Cul3-RING ubiquitin ligase complex; GO:0005737,cytoplasm; GO:0019005,SCF ubiquitin ligase complex; GO:0031625,ubiquitin protein ligase binding; GO:0043161,proteasome-mediated ubiquitin-dependent protein catabolic process; GO:0042787,NA; GO:0030162,regulation of proteolysis	BTB/POZ domain
Cluster-28606.19258	bHLH	TF	bHLH	24.262	303.705	0.000908786	up	K10863 aprataxin [EC:3.1.11.7 3.1.11.8 3.1.12.2] | (RefSeq) basic helix-loop-helix family protein (A)	PREDICTED: transcription factor bHLH87-like [Daucus carota subsp. sativus]	RecName: Full=Transcription factor bHLH87; AltName: Full=Basic helix-loop-helix protein 87; Short=AtbHLH87; Short=bHLH 87; AltName: Full=Transcription factor EN 121; AltName: Full=bHLH transcription factor bHLH087;	SubName: Full=Uncharacterized protein {ECO:0000313|EMBL:KZM89292.1};	--	GO:0005634,nucleus; GO:0003677,DNA binding; GO:0003700,DNA-binding transcription factor activity; GO:0046983,protein dimerization activity; GO:0006355,regulation of transcription, DNA-templated; GO:0006351,transcription, DNA-templated	Helix-loop-helix DNA-binding domain
Cluster-28606.19626	GRAS	TF	GRAS	233.831	0	0.00108298	down	K14777 ATP-dependent RNA helicase DDX47/RRP3 [EC:3.6.4.13] | (RefSeq) scarecrow-like protein 8 (A)	PREDICTED: scarecrow-like protein 14 [Daucus carota subsp. sativus]	RecName: Full=Scarecrow-like protein 33; Short=AtSCL33; AltName: Full=GRAS family protein 12; Short=AtGRAS-12;	SubName: Full=scarecrow-like protein 14 {ECO:0000313|RefSeq:XP_016488598.1};	--	GO:0005634,nucleus; GO:0003700,DNA-binding transcription factor activity; GO:0043565,sequence-specific DNA binding; GO:0006355,regulation of transcription, DNA-templated; GO:0006351,transcription, DNA-templated	GRAS domain family
Cluster-28606.19927	bHLH	TF	bHLH	190.774	9.87846	0.00125475	down	K11253 histone H3 | (RefSeq) uncharacterized protein LOC18096237 (A)	PREDICTED: transcription factor HBI1-like isoform X2 [Daucus carota subsp. sativus]	RecName: Full=Transcription factor HBI1; AltName: Full=Basic helix-loop-helix protein 64; Short=AtbHLH64; Short=bHLH 64; AltName: Full=Protein HOMOLOG OF BEE2 INTERACTING WITH IBH1; AltName: Full=Transcription factor EN 79; AltName: Full=bHLH transcription factor bHLH064;	SubName: Full=Uncharacterized protein {ECO:0000313|EMBL:KZN08916.1};	--	GO:0005634,nucleus; GO:0003677,DNA binding; GO:0046983,protein dimerization activity; GO:0009742,brassinosteroid mediated signaling pathway; GO:0009740,gibberellic acid mediated signaling pathway; GO:0040008,regulation of growth; GO:0006355,regulation of transcription, DNA-templated; GO:0006351,transcription, DNA-templated	Helix-loop-helix DNA-binding domain
Cluster-28606.20255	TAZ	TR	TAZ	729.655	0	2.2104e-21	down	K10523 speckle-type POZ protein | (RefSeq) BTB/POZ and TAZ domain-containing protein 1-like (A)	PREDICTED: BTB/POZ and TAZ domain-containing protein 1-like [Daucus carota subsp. sativus]	RecName: Full=BTB/POZ and TAZ domain-containing protein 2; AltName: Full=BTB and TAZ domain protein 2;	SubName: Full=Uncharacterized protein {ECO:0000313|EMBL:KZM91036.1};	CREB binding protein/P300 and related TAZ Zn-finger proteins	GO:0005737,cytoplasm; GO:0005634,nucleus; GO:0019005,SCF ubiquitin ligase complex; GO:0005516,calmodulin binding; GO:0004402,histone acetyltransferase activity; GO:0003712,transcription coregulator activity; GO:0031625,ubiquitin protein ligase binding; GO:0008270,zinc ion binding; GO:0009738,abscisic acid-activated signaling pathway; GO:0009734,auxin-activated signaling pathway; GO:0007623,circad…	TAZ zinc finger
Cluster-28606.22826	E2F-DP	TF	E2F-DP	0	31.9925	1.15741e-06	up	K04683 transcription factor Dp-1 | (RefSeq) transcription factor-like protein DPB (A)	PREDICTED: transcription factor-like protein DPB [Daucus carota subsp. sativus]	RecName: Full=Transcription factor-like protein DPB; AltName: Full=DP-like protein B; Short=AtDPbB; AltName: Full=E2F dimerization partner protein B;	SubName: Full=Uncharacterized protein {ECO:0000313|EMBL:KZM97639.1};	E2F-like protein	GO:0005737,cytoplasm; GO:0005634,nucleus; GO:0005667,transcription factor complex; GO:0003677,DNA binding; GO:0046982,protein heterodimerization activity; GO:0000981,DNA-binding transcription factor activity, RNA polymerase II-specific; GO:0042023,DNA endoreduplication; GO:0000082,G1/S transition of mitotic cell cycle; GO:0006357,regulation of transcription by RNA polymerase II; GO:0006351,transc…	E2F/DP family winged-helix DNA-binding domain
Cluster-28606.2302	MYB-related	TF	MYB->MYB-related	54.2401	11.5025	0.00228148	down	K11111 telomeric repeat-binding factor 2 | (RefSeq) uncharacterized LOC103502960 (A)	PREDICTED: uncharacterized protein LOC108219813 [Daucus carota subsp. sativus]	RecName: Full=Single myb histone 4; AltName: Full=Protein SINGLE MYB HISTONE4;	SubName: Full=Uncharacterized protein {ECO:0000313|EMBL:KZM94615.1};	--	GO:0000785,chromatin; GO:0000781,chromosome, telomeric region; GO:0005730,nucleolus; GO:0000786,nucleosome; GO:0005634,nucleus; GO:0003691,double-stranded telomeric DNA binding; GO:0042803,protein homodimerization activity; GO:0043047,single-stranded telomeric DNA binding; GO:0006334,nucleosome assembly; GO:0006355,regulation of transcription, DNA-templated; GO:0006351,transcription, DNA-templated	Myb-like DNA-binding domain
Cluster-28606.23057	C2H2	TF	C2H2	178.658	0	0.00184779	down	--	PREDICTED: zinc finger AN1 and C2H2 domain-containing stress-associated protein 13 [Daucus carota subsp. sativus]	RecName: Full=Zinc finger AN1 and C2H2 domain-containing stress-associated protein 11; Short=AtSAP11;	SubName: Full=Uncharacterized protein {ECO:0000313|EMBL:KZN00304.1};	Predicted Zn-finger protein	GO:0003676,nucleic acid binding; GO:0008270,zinc ion binding	Protein of unknown function (DUF629)
Cluster-28606.23133	C2H2	TF	C2H2	421.4	0	1.29873e-14	down	--	PREDICTED: protein SUPPRESSOR OF FRI 4 [Daucus carota subsp. sativus]	RecName: Full=Protein SUPPRESSOR OF FRI 4 {ECO:0000303|PubMed:17079264};	RecName: Full=Proteasome endopeptidase complex {ECO:0000256|PROSITE-ProRule:PRU00808}; EC=3.4.25.1 {ECO:0000256|PROSITE-ProRule:PRU00808};	Zn finger protein	GO:0005634,nucleus; GO:0003677,DNA binding; GO:0003700,DNA-binding transcription factor activity; GO:0046872,metal ion binding; GO:0030154,cell differentiation; GO:0009908,flower development; GO:0009910,negative regulation of flower development; GO:0006355,regulation of transcription, DNA-templated	Zinc-finger double-stranded RNA-binding
Cluster-28606.23418	MYB-related	TF	MYB->MYB-related	0	281.74	9.46146e-17	up	K11111 telomeric repeat-binding factor 2 | (RefSeq) predicted protein (A)	PREDICTED: uncharacterized protein LOC108209800 isoform X1 [Daucus carota subsp. sativus]	RecName: Full=Telomere repeat-binding protein 6; AltName: Full=Protein TRF-LIKE 4;	SubName: Full=Uncharacterized protein {ECO:0000313|EMBL:KZN06806.1};	--	GO:0000783,nuclear telomere cap complex; GO:0003691,double-stranded telomeric DNA binding; GO:0006355,regulation of transcription, DNA-templated; GO:0031627,telomeric loop formation; GO:0006351,transcription, DNA-templated	--
Cluster-28606.23548	GRF	TF	GRF	0	23.5598	0.000325321	up	K22382 WD repeat-containing protein 26 | (RefSeq) WD repeat-containing protein 26 homolog (A)	PREDICTED: growth-regulating factor 1-like [Daucus carota subsp. sativus]	RecName: Full=Growth-regulating factor 6; Short=OsGRF6; AltName: Full=Transcription activator GRF6;	SubName: Full=Uncharacterized protein {ECO:0000313|EMBL:KZM92570.1};	--	GO:0005634,nucleus; GO:0005524,ATP binding; GO:0032502,developmental process; GO:0006355,regulation of transcription, DNA-templated; GO:0006351,transcription, DNA-templated	QLQ
Cluster-28606.24777	MYB-related	TF	MYB->MYB-related	30.5176	0.589835	1.71817e-05	down	K09422 transcription factor MYB, plant | (RefSeq) myb-related protein 306-like (A)	PREDICTED: myb-related protein 306-like [Gossypium hirsutum]	RecName: Full=Transcription factor MYB96 {ECO:0000303|PubMed:11597504}; AltName: Full=Myb-related protein 96 {ECO:0000303|PubMed:11597504}; Short=AtMYB96 {ECO:0000303|PubMed:11597504};	SubName: Full=myb-related protein 306-like {ECO:0000313|RefSeq:XP_016704512.1};	Transcription factor, Myb superfamily	GO:0005634,nucleus; GO:0003700,DNA-binding transcription factor activity; GO:0000981,DNA-binding transcription factor activity, RNA polymerase II-specific; GO:0043565,sequence-specific DNA binding; GO:0001135,RNA polymerase II transcription regulator recruiting activity; GO:0044212,transcription regulatory region DNA binding; GO:0009738,abscisic acid-activated signaling pathway; GO:0030154,cell d…	Myb-like DNA-binding domain
Cluster-28606.25476	HB-other	TF	HB->HB-other	154.713	0	5.22513e-12	down	K09338 homeobox-leucine zipper protein | (RefSeq) homeobox-leucine zipper protein HAT4-like (A)	homeobox-leucine zipper protein [Spuriopimpinella brachycarpa]	RecName: Full=Homeobox-leucine zipper protein HAT4; AltName: Full=HD-ZIP protein ATHB-2; AltName: Full=Homeodomain transcription factor ATHB-2; AltName: Full=Homeodomain-leucine zipper protein HAT4; Short=HD-ZIP protein 4;	SubName: Full=Homeobox-leucine zipper protein {ECO:0000313|EMBL:CAA64221.1};	Transcription factor HEX, contains HOX and HALZ domains	GO:0005634,nucleus; GO:0003700,DNA-binding transcription factor activity; GO:0042803,protein homodimerization activity; GO:0043565,sequence-specific DNA binding; GO:0008283,cell proliferation; GO:0045892,negative regulation of transcription, DNA-templated; GO:0010017,red or far-red light signaling pathway; GO:0009585,red, far-red light phototransduction; GO:0009733,response to auxin; GO:0009735,r…	Homeobox KN domain
Cluster-28606.25733	GARP-ARR-B	TF	GARP->GARP-ARR-B	58.0248	16.9329	0.000323054	down	K14491 two-component response regulator ARR-B family | (RefSeq) two-component response regulator ARR14-like isoform X1 (A)	PREDICTED: two-component response regulator ARR14-like isoform X1 [Daucus carota subsp. sativus]	RecName: Full=Two-component response regulator ORR21 {ECO:0000305}; AltName: Full=OsRRB1 {ECO:0000303|PubMed:16891544};	RecName: Full=Two-component response regulator {ECO:0000256|PIRNR:PIRNR036392};	GATA-4/5/6 transcription factors	GO:0005634,nucleus; GO:0003677,DNA binding; GO:0003700,DNA-binding transcription factor activity; GO:0009736,cytokinin-activated signaling pathway; GO:0000160,phosphorelay signal transduction system; GO:0006351,transcription, DNA-templated	Myb-like DNA-binding domain
Cluster-28606.27210	FAR1	TF	FAR1	0	98.7938	8.76409e-07	up	K17604 zinc finger SWIM domain-containing protein 3 | (RefSeq) protein FAR1-RELATED SEQUENCE 5-like (A)	PREDICTED: protein FAR1-RELATED SEQUENCE 5-like [Daucus carota subsp. sativus]	RecName: Full=Protein FAR1-RELATED SEQUENCE 5;	SubName: Full=Uncharacterized protein {ECO:0000313|EMBL:KZN06368.1};	--	GO:0005634,nucleus; GO:0008270,zinc ion binding; GO:0006355,regulation of transcription, DNA-templated	FAR1 DNA-binding domain
Cluster-28606.27211	FAR1	TF	FAR1	0	85.6489	1.85333e-11	up	K17604 zinc finger SWIM domain-containing protein 3 | (RefSeq) protein FAR1-RELATED SEQUENCE 5-like (A)	PREDICTED: protein FAR1-RELATED SEQUENCE 5-like [Daucus carota subsp. sativus]	RecName: Full=Protein FAR1-RELATED SEQUENCE 5;	SubName: Full=Uncharacterized protein {ECO:0000313|EMBL:KZN06368.1};	--	GO:0005634,nucleus; GO:0008270,zinc ion binding; GO:0006355,regulation of transcription, DNA-templated	FAR1 DNA-binding domain
Cluster-28606.27298	WRKY	TF	WRKY	226.121	0	2.14251e-13	down	K18835 WRKY transcription factor 2 | (RefSeq) WRKY transcription factor WRKY24 (A)	PREDICTED: WRKY transcription factor 44 [Daucus carota subsp. sativus]	RecName: Full=WRKY transcription factor 44; AltName: Full=Protein TRANSPARENT TESTA GLABRA 2; AltName: Full=WRKY DNA-binding protein 44;	SubName: Full=Uncharacterized protein {ECO:0000313|EMBL:KZM97681.1};	--	GO:0005634,nucleus; GO:0003700,DNA-binding transcription factor activity; GO:0043565,sequence-specific DNA binding; GO:0009957,epidermal cell fate specification; GO:0010214,seed coat development; GO:0006351,transcription, DNA-templated	WRKY DNA -binding domain
Cluster-28606.28000	PLATZ	TF	PLATZ	0	36.7768	3.62992e-06	up	K04733 interleukin-1 receptor-associated kinase 4 [EC:2.7.11.1] | (RefSeq) probable L-type lectin-domain containing receptor kinase S.5 (A)	hypothetical protein DCAR_013951 [Daucus carota subsp. sativus]	--	SubName: Full=Uncharacterized protein {ECO:0000313|EMBL:KZM98687.1};	--	--	PLATZ transcription factor
Cluster-28606.28062	C2H2	TF	C2H2	133.288	0	3.79283e-07	down	K22410 PR domain zinc finger protein 16 | (RefSeq) protein indeterminate-domain 2-like (A)	PREDICTED: protein indeterminate-domain 9-like [Daucus carota subsp. sativus]	RecName: Full=Zinc finger protein JACKDAW; AltName: Full=ID1-like zinc finger protein 3 {ECO:0000303|Ref.2}; AltName: Full=Protein indeterminate-domain 10 {ECO:0000303|PubMed:16784536};	SubName: Full=Uncharacterized protein {ECO:0000313|EMBL:KZM95580.1};	FOG: Zn-finger	GO:0005634,nucleus; GO:0003677,DNA binding; GO:0003700,DNA-binding transcription factor activity; GO:0046872,metal ion binding; GO:0008356,asymmetric cell division; GO:0051302,regulation of cell division; GO:0045604,regulation of epidermal cell differentiation; GO:0010075,regulation of meristem growth; GO:0006355,regulation of transcription, DNA-templated; GO:0048364,root development; GO:0006351,…	--
Cluster-28606.28086	WRKY	TF	WRKY	1589.78	561.312	0.000722205	down	K13459 disease resistance protein RPS2 | (RefSeq) disease resistance protein RPS2 (A)	PREDICTED: probable WRKY transcription factor 70 [Daucus carota subsp. sativus]	RecName: Full=Probable WRKY transcription factor 70; AltName: Full=WRKY DNA-binding protein 70;	SubName: Full=Uncharacterized protein {ECO:0000313|EMBL:KZM86837.1};	--	GO:0005634,nucleus; GO:0003700,DNA-binding transcription factor activity; GO:0043565,sequence-specific DNA binding; GO:0042742,defense response to bacterium; GO:0050832,defense response to fungus; GO:0009864,induced systemic resistance, jasmonic acid mediated signaling pathway; GO:1900056,negative regulation of leaf senescence; GO:0045892,negative regulation of transcription, DNA-templated; GO:00…	WRKY DNA -binding domain
Cluster-28606.28327	SWI/SNF-BAF60b	TR	SWI/SNF-BAF60b	69.3599	0	5.23204e-09	down	K01062 platelet-activating factor acetylhydrolase [EC:3.1.1.47] | (RefSeq) hypothetical protein (A)	PREDICTED: zinc finger CCCH domain-containing protein 19 isoform X2 [Daucus carota subsp. sativus]	RecName: Full=Zinc finger CCCH domain-containing protein 19; Short=AtC3H19; AltName: Full=Protein Needed for RDR2-independent DNA methylation;	SubName: Full=Uncharacterized protein {ECO:0000313|EMBL:KZM89725.1};	RNA polymerase I transcription factor UAF	GO:0005829,cytosol; GO:0005634,nucleus; GO:0003677,DNA binding; GO:0042393,histone binding; GO:0046872,metal ion binding; GO:0032776,DNA methylation on cytosine; GO:0031047,gene silencing by RNA; GO:0010964,regulation of chromatin silencing by small RNA; GO:0006351,transcription, DNA-templated	GYF domain 2
Cluster-28606.28345	Jumonji	TR	Jumonji	0	47.4105	1.32785e-07	up	K15601 lysine-specific demethylase 3 [EC:1.14.11.-] | (RefSeq) lysine-specific demethylase JMJ25-like isoform X1 (A)	PREDICTED: lysine-specific demethylase JMJ25-like isoform X1 [Daucus carota subsp. sativus]	RecName: Full=Lysine-specific demethylase JMJ25; EC=1.14.11.-; AltName: Full=Jumonji domain-containing protein 25; AltName: Full=Lysine-specific histone demethylase JMJ25; AltName: Full=Protein INCREASE IN BONSAI METHYLATION 1; AltName: Full=Protein JUMONJI 25;	SubName: Full=Lysine-specific demethylase 3B {ECO:0000313|EMBL:EXC16951.1};	Putative transcription factor 5qNCA, contains JmjC domain	GO:0000785,chromatin; GO:0005634,nucleus; GO:0051213,dioxygenase activity; GO:0032454,histone demethylase activity (H3-K9 specific); GO:0046872,metal ion binding; GO:0000976,transcription regulatory region sequence-specific DNA binding; GO:0060969,negative regulation of gene silencing; GO:0006355,regulation of transcription, DNA-templated; GO:0006351,transcription, DNA-templated	JmjC domain, hydroxylase
Cluster-28606.28866	Tify	TF	Tify	16.6361	0.818228	0.00359789	down	K13464 jasmonate ZIM domain-containing protein | (RefSeq) protein TIFY 6B-like isoform X1 (A)	PREDICTED: protein TIFY 6B-like isoform X2 [Daucus carota subsp. sativus]	RecName: Full=Protein TIFY 6B; AltName: Full=Jasmonate ZIM domain-containing protein 3; AltName: Full=Protein JASMONATE INSENSITIVE 3;	SubName: Full=Uncharacterized protein {ECO:0000313|EMBL:KZM82688.1};	--	GO:0005634,nucleus; GO:0042802,identical protein binding; GO:0003714,transcription corepressor activity; GO:0006952,defense response; GO:0009867,jasmonic acid mediated signaling pathway; GO:1903507,negative regulation of nucleic acid-templated transcription; GO:0031347,regulation of defense response; GO:2000022,regulation of jasmonic acid mediated signaling pathway; GO:0006355,regulation of trans…	--
Cluster-28606.29393	B3	TF	B3->B3	36.774	0	3.6968e-05	down	K14486 auxin response factor | (RefSeq) auxin response factor 11-like isoform X1 (A)	PREDICTED: auxin response factor 11-like isoform X2 [Daucus carota subsp. sativus]	RecName: Full=Auxin response factor 18;	RecName: Full=Auxin response factor {ECO:0000256|RuleBase:RU004561};	--	GO:0005634,nucleus; GO:0003677,DNA binding; GO:0003700,DNA-binding transcription factor activity; GO:0009734,auxin-activated signaling pathway; GO:0006351,transcription, DNA-templated	AUX/IAA family
Cluster-28606.29621	bHLH	TF	bHLH	0.321334	47.3569	5.7703e-05	up	K12126 phytochrome-interacting factor 3 | (RefSeq) PIF3; hypothetical protein (A)	PREDICTED: transcription factor PIF7-like [Daucus carota subsp. sativus]	RecName: Full=Transcription factor UNE10; AltName: Full=Basic helix-loop-helix protein 16; Short=AtbHLH16; Short=bHLH 16; AltName: Full=Protein UNFERTILIZED EMBRYO SAC 10; AltName: Full=Transcription factor EN 108; AltName: Full=bHLH transcription factor bHLH016;	SubName: Full=Uncharacterized protein {ECO:0000313|EMBL:KZM88945.1};	--	GO:0005634,nucleus; GO:0009506,plasmodesma; GO:0003677,DNA binding; GO:0003700,DNA-binding transcription factor activity; GO:0046983,protein dimerization activity; GO:0009567,double fertilization forming a zygote and endosperm; GO:0006355,regulation of transcription, DNA-templated; GO:0006351,transcription, DNA-templated	Helix-loop-helix DNA-binding domain
Cluster-28606.29654	Alfin-like	TF	Alfin-like	446.537	0	3.44132e-20	down	K06889 uncharacterized protein | (RefSeq) protein bem46-like isoform X1 (A)	PREDICTED: PHD finger protein ALFIN-LIKE 4-like [Daucus carota subsp. sativus]	RecName: Full=PHD finger protein ALFIN-LIKE 5; Short=Protein AL5;	SubName: Full=Uncharacterized protein {ECO:0000313|EMBL:KZN10489.1};	Uncharacterized PHD Zn-finger protein	GO:0005634,nucleus; GO:0003677,DNA binding; GO:0042393,histone binding; GO:0046872,metal ion binding; GO:0003714,transcription corepressor activity; GO:0016569,covalent chromatin modification; GO:0006355,regulation of transcription, DNA-templated; GO:0009651,response to salt stress; GO:0009414,response to water deprivation; GO:0006351,transcription, DNA-templated	PHD-finger
Cluster-28606.30079	GARP-G2-like	TF	GARP->GARP-G2-like	99.3801	24.7705	1.02605e-05	down	K14491 two-component response regulator ARR-B family | (RefSeq) two-component response regulator ARR12 (A)	PREDICTED: two-component response regulator ARR12 [Daucus carota subsp. sativus]	RecName: Full=Two-component response regulator ORR23 {ECO:0000305}; AltName: Full=OsRRB5 {ECO:0000303|PubMed:16891544};	SubName: Full=Uncharacterized protein {ECO:0000313|EMBL:KZN10345.1};	GATA-4/5/6 transcription factors	GO:0005634,nucleus; GO:0003677,DNA binding; GO:0003700,DNA-binding transcription factor activity; GO:0009736,cytokinin-activated signaling pathway; GO:0000160,phosphorelay signal transduction system; GO:0006351,transcription, DNA-templated	--
Cluster-28606.30099	mTERF	TR	mTERF	212.94	75.0062	3.33344e-05	down	K15032 mTERF domain-containing protein, mitochondrial | (RefSeq) transcription termination factor MTERF8, chloroplastic-like (A)	PREDICTED: transcription termination factor MTERF8, chloroplastic-like [Daucus carota subsp. sativus]	RecName: Full=Transcription termination factor MTERF8, chloroplastic {ECO:0000305}; AltName: Full=Mitochondrial transcription termination factor 8 {ECO:0000303|PubMed:23087700}; AltName: Full=Protein PLASTID TRANSCRIPTIONALLY ACTIVE 15 {ECO:0000303|PubMed:16326926}; Flags: Precursor;	SubName: Full=Uncharacterized protein {ECO:0000313|EMBL:KZM85065.1};	Mitochondrial transcription termination factor, mTERF	GO:0009507,chloroplast; GO:0009295,nucleoid; GO:0009508,plastid chromosome; GO:0003690,double-stranded DNA binding; GO:0019843,rRNA binding; GO:0003727,single-stranded RNA binding; GO:0009658,chloroplast organization; GO:0032502,developmental process; GO:0006353,DNA-templated transcription, termination; GO:0006355,regulation of transcription, DNA-templated; GO:0042255,ribosome assembly; GO:000838…	mTERF
Cluster-28606.30134	bZIP	TF	bZIP	36.0381	10.6483	0.00349119	down	K14431 transcription factor TGA | (RefSeq) transcription factor TGA1-like (A)	PREDICTED: transcription factor TGA1-like [Daucus carota subsp. sativus]	RecName: Full=Transcription factor TGA4; AltName: Full=Ocs element-binding factor 4; Short=OBF4; AltName: Full=bZIP transcription factor 57; Short=AtbZIP57;	SubName: Full=Uncharacterized protein {ECO:0000313|EMBL:KZM99465.1};	--	GO:0005634,nucleus; GO:0003700,DNA-binding transcription factor activity; GO:0043565,sequence-specific DNA binding; GO:0009409,response to cold; GO:0006351,transcription, DNA-templated	Basic region leucine zipper
Cluster-28606.30136	TRAF	TR	TRAF	92.3339	0	1.90085e-07	down	--	PREDICTED: BTB/POZ domain-containing protein At3g05675-like [Daucus carota subsp. sativus]	RecName: Full=BTB/POZ domain-containing protein At3g05675;	SubName: Full=Uncharacterized protein {ECO:0000313|EMBL:KZN05658.1};	--	GO:0016567,protein ubiquitination	BTB/POZ domain
Cluster-28606.30144	RWP-RK	TF	RWP-RK	183.731	0.919961	1.4041e-13	down	--	PREDICTED: protein NLP7-like isoform X2 [Daucus carota subsp. sativus]	--	SubName: Full=Uncharacterized protein {ECO:0000313|EMBL:KZN09096.1};	--	GO:0005634,nucleus; GO:0003677,DNA binding; GO:0006355,regulation of transcription, DNA-templated; GO:0006351,transcription, DNA-templated	Helix-turn-helix of DDE superfamily endonuclease
Cluster-28606.30178	FAR1	TF	FAR1	276.872	0	4.44929e-16	down	K17604 zinc finger SWIM domain-containing protein 3 | (RefSeq) protein FAR1-RELATED SEQUENCE 5-like (A)	PREDICTED: protein FAR1-RELATED SEQUENCE 3 [Daucus carota subsp. sativus]	RecName: Full=Protein FAR1-RELATED SEQUENCE 3;	SubName: Full=protein FAR1-RELATED SEQUENCE 3-like {ECO:0000313|RefSeq:XP_018830791.1, ECO:0000313|RefSeq:XP_018830800.1, ECO:0000313|RefSeq:XP_018830810.1};	--	GO:0005634,nucleus; GO:0009506,plasmodesma; GO:0008270,zinc ion binding; GO:0006355,regulation of transcription, DNA-templated	COMM domain
Cluster-28606.31188	Pseudo ARR-B	TR	Pseudo ARR-B	0	425.292	3.21007e-08	up	K12130 pseudo-response regulator 5 | (RefSeq) two-component response regulator-like APRR3 isoform X1 (A)	PREDICTED: two-component response regulator-like APRR5 isoform X2 [Daucus carota subsp. sativus]	RecName: Full=Two-component response regulator-like APRR5; AltName: Full=Pseudo-response regulator 5;	SubName: Full=Uncharacterized protein {ECO:0000313|EMBL:KZN01820.1};	GATA-4/5/6 transcription factors	GO:0005634,nucleus; GO:0000160,phosphorelay signal transduction system; GO:0006355,regulation of transcription, DNA-templated; GO:0048511,rhythmic process; GO:0006351,transcription, DNA-templated	CCT motif
Cluster-28606.3137	RWP-RK	TF	RWP-RK	32.4513	0	0.000132316	down	K11838 ubiquitin carboxyl-terminal hydrolase 7 [EC:3.4.19.12] | (RefSeq) uncharacterized protein LOC104229842 (A)	PREDICTED: protein NLP7-like isoform X1 [Daucus carota subsp. sativus]	RecName: Full=Transcription factor BHLH089 {ECO:0000305}; AltName: Full=Basic helix-loop-helix protein 89 {ECO:0000303|PubMed:16896230}; Short=OsbHLH089 {ECO:0000303|PubMed:16896230}; AltName: Full=bHLH transcription factor bHLH089 {ECO:0000305};	SubName: Full=Uncharacterized protein {ECO:0000313|EMBL:KZN09533.1};	--	GO:0005634,nucleus; GO:0003677,DNA binding; GO:0046983,protein dimerization activity; GO:0006355,regulation of transcription, DNA-templated; GO:0006351,transcription, DNA-templated	Helix-turn-helix domain
Cluster-28606.31436	B3-ARF	TF	B3->B3-ARF	531.187	0	7.47299e-15	down	K14486 auxin response factor | (RefSeq) auxin response factor 7-like (A)	PREDICTED: auxin response factor 2-like [Daucus carota subsp. sativus]	RecName: Full=Auxin response factor 2A {ECO:0000303|PubMed:26716451, ECO:0000303|PubMed:26959229}; Short=SlARF2A {ECO:0000303|PubMed:26716451};	RecName: Full=Auxin response factor {ECO:0000256|RuleBase:RU004561};	--	GO:0005634,nucleus; GO:0003677,DNA binding; GO:0046982,protein heterodimerization activity; GO:0042803,protein homodimerization activity; GO:0009734,auxin-activated signaling pathway; GO:0009835,fruit ripening; GO:0009836,fruit ripening, climacteric; GO:0009911,positive regulation of flower development; GO:0006355,regulation of transcription, DNA-templated; GO:0006351,transcription, DNA-templated	AUX/IAA family
Cluster-28606.31853	mTERF	TR	mTERF	153.325	0	2.34712e-12	down	K15032 mTERF domain-containing protein, mitochondrial | (RefSeq) transcription termination factor MTERF2, chloroplastic (A)	PREDICTED: transcription termination factor MTERF2, chloroplastic [Daucus carota subsp. sativus]	RecName: Full=Transcription termination factor MTERF2, chloroplastic {ECO:0000305}; AltName: Full=Mitochondrial transcription termination factor 2 {ECO:0000303|PubMed:23087700}; AltName: Full=Protein EMBRYO DEFECTIVE 2219 {ECO:0000303|PubMed:15266054}; Flags: Precursor;	SubName: Full=Uncharacterized protein {ECO:0000313|EMBL:KZN08924.1};	Mitochondrial transcription termination factor, mTERF	GO:0009507,chloroplast; GO:0009506,plasmodesma; GO:0003690,double-stranded DNA binding; GO:0019843,rRNA binding; GO:0003727,single-stranded RNA binding; GO:0009658,chloroplast organization; GO:0032502,developmental process; GO:0006353,DNA-templated transcription, termination; GO:0006355,regulation of transcription, DNA-templated; GO:0042255,ribosome assembly; GO:0008380,RNA splicing	mTERF
Cluster-28606.32125	C2C2-YABBY	TF	C2C2->C2C2-YABBY	92.1705	1.73819	1.02215e-06	down	--	PREDICTED: axial regulator YABBY 1-like [Daucus carota subsp. sativus]	RecName: Full=Axial regulator YABBY 1; AltName: Full=Fl-54; AltName: Full=Protein ABNORMAL FLORAL ORGANS; AltName: Full=Protein FILAMENTOUS FLOWER; AltName: Full=Protein antherless;	SubName: Full=Uncharacterized protein {ECO:0000313|EMBL:KZN07706.1};	--	GO:0005634,nucleus; GO:0003677,DNA binding; GO:0003700,DNA-binding transcription factor activity; GO:0046872,metal ion binding; GO:0010158,abaxial cell fate specification; GO:0045165,cell fate commitment; GO:0010154,fruit development; GO:0010450,inflorescence meristem growth; GO:0009933,meristem structural organization; GO:0009944,polarity specification of adaxial/abaxial axis; GO:0009909,regulat…	YABBY protein
Cluster-28606.32189	RWP-RK	TF	RWP-RK	166.215	0	7.20949e-14	down	K03028 26S proteasome regulatory subunit N1 | (RefSeq) LOW QUALITY PROTEIN: protein NLP2-like (A)	hypothetical protein DCAR_006285 [Daucus carota subsp. sativus]	RecName: Full=Protein NLP2; Short=AtNLP2; AltName: Full=NIN-like protein 2; AltName: Full=Nodule inception protein-like protein 2;	SubName: Full=Uncharacterized protein {ECO:0000313|EMBL:KZN05448.1};	--	GO:0005634,nucleus; GO:0003677,DNA binding; GO:0003700,DNA-binding transcription factor activity; GO:0006355,regulation of transcription, DNA-templated; GO:0006351,transcription, DNA-templated	PB1 domain
Cluster-28606.32546	B3	TF	B3->B3	0.652033	22.2557	0.00381163	up	K09287 RAV-like factor | (RefSeq) LOC109776774; putative AP2/ERF and B3 domain-containing protein Os01g0140700 (A)	PREDICTED: B3 domain-containing protein Os07g0563300-like isoform X1 [Daucus carota subsp. sativus]	RecName: Full=B3 domain-containing protein Os07g0563300;	SubName: Full=Uncharacterized protein {ECO:0000313|EMBL:KZM87787.1};	--	GO:0005634,nucleus; GO:0003677,DNA binding; GO:0008270,zinc ion binding; GO:0006355,regulation of transcription, DNA-templated; GO:0006351,transcription, DNA-templated	B3 DNA binding domain
Cluster-28606.32547	B3	TF	B3->B3	363.427	0	4.45026e-19	down	K09287 RAV-like factor | (RefSeq) AP2/ERF and B3 domain-containing protein Os01g0141000 (A)	PREDICTED: B3 domain-containing protein Os07g0563300-like isoform X1 [Daucus carota subsp. sativus]	RecName: Full=B3 domain-containing protein Os07g0563300;	SubName: Full=Uncharacterized protein {ECO:0000313|EMBL:KZM84455.1};	--	GO:0005634,nucleus; GO:0003677,DNA binding; GO:0008270,zinc ion binding; GO:0006355,regulation of transcription, DNA-templated; GO:0006351,transcription, DNA-templated	CW-type Zinc Finger
Cluster-28606.32558	PHD	TR	PHD	0	198.414	0.00223682	up	K00232 acyl-CoA oxidase [EC:1.3.3.6] | (RefSeq) uncharacterized protein LOC107952742 isoform X1 (A)	PREDICTED: uncharacterized protein LOC108199113 [Daucus carota subsp. sativus]	RecName: Full=Increased DNA methylation 1 {ECO:0000303|PubMed:22700931}; AltName: Full=Histone H3 acetyltransferase IDM1 {ECO:0000305}; EC=2.3.1.- {ECO:0000255|PROSITE-ProRule:PRU00532}; AltName: Full=Protein ROS4 {ECO:0000303|PubMed:22733760}; AltName: Full=Repressor of silencing 4 {ECO:0000303|PubMed:22733760};	SubName: Full=Uncharacterized protein {ECO:0000313|EMBL:KZM85363.1};	--	GO:0005634,nucleus; GO:0009506,plasmodesma; GO:0010385,double-stranded methylated DNA binding; GO:0004402,histone acetyltransferase activity; GO:0042393,histone binding; GO:0046872,metal ion binding; GO:0044154,histone H3-K14 acetylation; GO:0043971,histone H3-K18 acetylation; GO:0043972,histone H3-K23 acetylation; GO:0044030,regulation of DNA methylation; GO:0006355,regulation of transcription, …	PHD-finger
Cluster-28606.33099	Jumonji	TR	Jumonji	104.788	0	1.75856e-08	down	K15601 lysine-specific demethylase 3 [EC:1.14.11.-] | (RefSeq) uncharacterized protein LOC108218781 (A)	PREDICTED: uncharacterized protein LOC108218781 [Daucus carota subsp. sativus]	RecName: Full=Lysine-specific demethylase JMJ25; EC=1.14.11.-; AltName: Full=Jumonji domain-containing protein 25; AltName: Full=Lysine-specific histone demethylase JMJ25; AltName: Full=Protein INCREASE IN BONSAI METHYLATION 1; AltName: Full=Protein JUMONJI 25;	SubName: Full=Uncharacterized protein {ECO:0000313|EMBL:CCB62544.1};	Putative transcription factor 5qNCA, contains JmjC domain	GO:0000785,chromatin; GO:0005634,nucleus; GO:0051213,dioxygenase activity; GO:0032454,histone demethylase activity (H3-K9 specific); GO:0046872,metal ion binding; GO:0000976,transcription regulatory region sequence-specific DNA binding; GO:0060969,negative regulation of gene silencing; GO:0006355,regulation of transcription, DNA-templated; GO:0006351,transcription, DNA-templated	JmjC domain, hydroxylase
Cluster-28606.3383	bHLH	TF	bHLH	104.514	0	8.17097e-09	down	K18878 BHLH transcription factor Upa20 | (RefSeq) Upa20; transcription factor bHLH137-like (A)	PREDICTED: transcription factor bHLH76-like [Daucus carota subsp. sativus]	RecName: Full=Transcription factor bHLH49; AltName: Full=Basic helix-loop-helix protein 49; Short=AtbHLH49; Short=bHLH 49; AltName: Full=Protein ACTIVATOR FOR CELL ELONGATION 1; AltName: Full=Transcription factor EN 82; AltName: Full=bHLH transcription factor bHLH049;	SubName: Full=Uncharacterized protein {ECO:0000313|EMBL:KZM86596.1};	--	GO:0005634,nucleus; GO:0003700,DNA-binding transcription factor activity; GO:0046983,protein dimerization activity; GO:0043565,sequence-specific DNA binding; GO:0040008,regulation of growth; GO:0006355,regulation of transcription, DNA-templated; GO:0006351,transcription, DNA-templated	Helix-loop-helix DNA-binding domain
Cluster-28606.34328	NF-YB	TF	NF-Y->NF-YB	0	246.723	0.00086272	up	K08065 nuclear transcription Y subunit beta | (RefSeq) nuclear transcription factor Y subunit B-3-like (A)	PREDICTED: nuclear transcription factor Y subunit B-3-like [Daucus carota subsp. sativus]	RecName: Full=Nuclear transcription factor Y subunit B-3; Short=AtNF-YB-3; AltName: Full=Transcriptional activator HAP3C;	SubName: Full=Uncharacterized protein {ECO:0000313|EMBL:KZM96437.1};	CCAAT-binding factor, subunit A (HAP3)	GO:0005634,nucleus; GO:0003700,DNA-binding transcription factor activity; GO:0046982,protein heterodimerization activity; GO:0043565,sequence-specific DNA binding; GO:0006351,transcription, DNA-templated	Centromere kinetochore component CENP-T histone fold
Cluster-28606.34644	MADS-MIKC	TF	MADS->MADS-MIKC	50.6483	252.357	6.8855e-06	up	K09264 MADS-box transcription factor, plant | (RefSeq) truncated transcription factor CAULIFLOWER A-like (A)	PREDICTED: truncated transcription factor CAULIFLOWER A-like [Daucus carota subsp. sativus]	RecName: Full=Agamous-like MADS-box protein AGL8 homolog; AltName: Full=POTM1-1;	SubName: Full=FRUITFULL-like protein {ECO:0000313|EMBL:AGX01589.1}; Flags: Fragment;	MADS box transcription factor	GO:0005634,nucleus; GO:0003700,DNA-binding transcription factor activity; GO:0046983,protein dimerization activity; GO:0000977,RNA polymerase II regulatory region sequence-specific DNA binding; GO:0045944,positive regulation of transcription by RNA polymerase II; GO:0006351,transcription, DNA-templated	SRF-type transcription factor (DNA-binding and dimerisation domain)
Cluster-28606.35366	TAZ	TR	TAZ	451.013	0	3.09671e-14	down	K10523 speckle-type POZ protein | (RefSeq) BTB/POZ and TAZ domain-containing protein 1-like (A)	PREDICTED: BTB/POZ and TAZ domain-containing protein 1-like isoform X1 [Daucus carota subsp. sativus]	RecName: Full=BTB/POZ and TAZ domain-containing protein 1; AltName: Full=BTB and TAZ domain protein 1;	SubName: Full=Uncharacterized protein {ECO:0000313|EMBL:KZM89124.1};	CREB binding protein/P300 and related TAZ Zn-finger proteins	GO:0005737,cytoplasm; GO:0005634,nucleus; GO:0019005,SCF ubiquitin ligase complex; GO:0005516,calmodulin binding; GO:0004402,histone acetyltransferase activity; GO:0003712,transcription coregulator activity; GO:0031625,ubiquitin protein ligase binding; GO:0008270,zinc ion binding; GO:0009553,embryo sac development; GO:0009555,pollen development; GO:0043161,proteasome-mediated ubiquitin-dependent …	TAZ zinc finger
Cluster-28606.35427	bHLH	TF	bHLH	92.12	0	1.18745e-06	down	K18878 BHLH transcription factor Upa20 | (RefSeq) Upa20; transcription factor bHLH137-like (A)	PREDICTED: transcription factor bHLH63-like isoform X1 [Daucus carota subsp. sativus]	RecName: Full=Transcription factor bHLH63; AltName: Full=Basic helix-loop-helix protein 63; Short=AtbHLH63; Short=bHLH 63; AltName: Full=Protein CRYPTOCHROME INTERACTING BASIC-HELIX-LOOP-HELIX 1; AltName: Full=Transcription factor EN 84; AltName: Full=bHLH transcription factor bHLH063;	SubName: Full=Uncharacterized protein {ECO:0000313|EMBL:KZN08916.1};	--	GO:0005634,nucleus; GO:0003677,DNA binding; GO:0003700,DNA-binding transcription factor activity; GO:0046983,protein dimerization activity; GO:0009908,flower development; GO:0009911,positive regulation of flower development; GO:0009637,response to blue light; GO:0006351,transcription, DNA-templated	Helix-loop-helix DNA-binding domain
Cluster-28606.35428	bHLH	TF	bHLH	0	116.553	1.18743e-05	up	K18878 BHLH transcription factor Upa20 | (RefSeq) Upa20; transcription factor bHLH137-like (A)	PREDICTED: transcription factor bHLH63-like isoform X1 [Daucus carota subsp. sativus]	RecName: Full=Transcription factor bHLH63; AltName: Full=Basic helix-loop-helix protein 63; Short=AtbHLH63; Short=bHLH 63; AltName: Full=Protein CRYPTOCHROME INTERACTING BASIC-HELIX-LOOP-HELIX 1; AltName: Full=Transcription factor EN 84; AltName: Full=bHLH transcription factor bHLH063;	SubName: Full=Uncharacterized protein {ECO:0000313|EMBL:KZN08916.1};	--	GO:0005634,nucleus; GO:0003677,DNA binding; GO:0003700,DNA-binding transcription factor activity; GO:0046983,protein dimerization activity; GO:0009908,flower development; GO:0009911,positive regulation of flower development; GO:0009637,response to blue light; GO:0006351,transcription, DNA-templated	Helix-loop-helix DNA-binding domain
Cluster-28606.36144	NAC	TF	NAC	6.30123	39.6515	3.29048e-07	up	--	PREDICTED: NAC domain-containing protein 68-like [Daucus carota subsp. sativus]	RecName: Full=NAC domain-containing protein 101 {ECO:0000303|PubMed:15029955}; Short=ANAC101 {ECO:0000303|PubMed:15029955}; AltName: Full=Protein VASCULAR RELATED NAC-DOMAIN 6 {ECO:0000303|PubMed:16103214};	SubName: Full=Uncharacterized protein {ECO:0000313|EMBL:EEF36808.1};	--	GO:0005634,nucleus; GO:0009531,secondary cell wall; GO:0003700,DNA-binding transcription factor activity; GO:0042803,protein homodimerization activity; GO:0043565,sequence-specific DNA binding; GO:0071555,cell wall organization; GO:0090058,metaxylem development; GO:0007275,multicellular organism development; GO:0043068,positive regulation of programmed cell death; GO:0045893,positive regulation o…	No apical meristem (NAM) protein
Cluster-28606.36159	MADS-MIKC	TF	MADS->MADS-MIKC	192.943	12.0023	5.7106e-09	down	K09264 MADS-box transcription factor, plant | (RefSeq) truncated transcription factor CAULIFLOWER A-like (A)	PREDICTED: agamous-like MADS-box protein AGL27 isoform X2 [Daucus carota subsp. sativus]	RecName: Full=MADS-box protein J2 {ECO:0000305}; AltName: Full=MADS-box protein EBI {ECO:0000312|EMBL:AHB86542.1}; AltName: Full=Protein EXTREME BRANCHED INFLORESCENCE {ECO:0000312|EMBL:AHB86542.1}; AltName: Full=Protein JOINTLESS-2 {ECO:0000303|PubMed:28528644};	SubName: Full=MADS-box protein 15 {ECO:0000313|EMBL:AAQ72500.1};	MADS box transcription factor	GO:0005634,nucleus; GO:0003700,DNA-binding transcription factor activity; GO:0046983,protein dimerization activity; GO:0000977,RNA polymerase II regulatory region sequence-specific DNA binding; GO:0045944,positive regulation of transcription by RNA polymerase II; GO:0006351,transcription, DNA-templated	K-box region
Cluster-28606.3634	PHD	TR	PHD	5.43788	28.8406	0.000157557	up	--	PREDICTED: chromatin remodeling protein EBS-like [Daucus carota subsp. sativus]	RecName: Full=Chromatin remodeling protein EBS {ECO:0000305}; AltName: Full=Protein EARLY BOLTING IN SHORT DAYS {ECO:0000303|PubMed:11340178};	SubName: Full=Uncharacterized protein {ECO:0000313|EMBL:PIA50568.1};	Uncharacterized PHD Zn-finger protein	GO:0000785,chromatin; GO:0005677,chromatin silencing complex; GO:0005634,nucleus; GO:0003682,chromatin binding; GO:0046872,metal ion binding; GO:0035064,methylated histone binding; GO:0000976,transcription regulatory region sequence-specific DNA binding; GO:0006325,chromatin organization; GO:0006342,chromatin silencing; GO:0016569,covalent chromatin modification; GO:0009908,flower development; GO…	PHD-finger
Cluster-28606.36424	NF-YB	TF	NF-Y->NF-YB	163.622	0	0.00247067	down	K08065 nuclear transcription Y subunit beta | (RefSeq) nuclear transcription factor Y subunit B-3-like (A)	PREDICTED: nuclear transcription factor Y subunit B-3-like [Daucus carota subsp. sativus]	RecName: Full=Nuclear transcription factor Y subunit B-3; Short=AtNF-YB-3; AltName: Full=Transcriptional activator HAP3C;	SubName: Full=Uncharacterized protein {ECO:0000313|EMBL:KZM96437.1};	CCAAT-binding factor, subunit A (HAP3)	GO:0005634,nucleus; GO:0003700,DNA-binding transcription factor activity; GO:0046982,protein heterodimerization activity; GO:0043565,sequence-specific DNA binding; GO:0006351,transcription, DNA-templated	Centromere kinetochore component CENP-T histone fold
Cluster-28606.36790	C2C2-GATA	TF	C2C2->C2C2-GATA	831.439	351.705	0.0011361	down	K17895 GATA-binding protein 3 | (RefSeq) GATA transcription factor 9 (A)	PREDICTED: GATA transcription factor 12-like [Daucus carota subsp. sativus]	RecName: Full=GATA transcription factor 12 {ECO:0000303|PubMed:15084732};	RecName: Full=GATA transcription factor {ECO:0000256|PIRNR:PIRNR016992};	GATA-4/5/6 transcription factors	GO:0005634,nucleus; GO:0005667,transcription factor complex; GO:0003682,chromatin binding; GO:0003700,DNA-binding transcription factor activity; GO:0000977,RNA polymerase II regulatory region sequence-specific DNA binding; GO:0001085,RNA polymerase II transcription factor binding; GO:0001228,DNA-binding transcription activator activity, RNA polymerase II-specific; GO:0008270,zinc ion binding; GO:…	GATA zinc finger
Cluster-28606.37983	NAC	TF	NAC	2752.24	0	1.96493e-13	down	K00521 ferric-chelate reductase [EC:1.16.1.7] | (RefSeq) ferric reduction oxidase 7, chloroplastic-like (A)	PREDICTED: NAC domain-containing protein 2-like [Daucus carota subsp. sativus]	RecName: Full=NAC domain-containing protein 2; Short=ANAC002;	SubName: Full=Uncharacterized protein {ECO:0000313|EMBL:KZM99462.1};	--	GO:0005634,nucleus; GO:0003677,DNA binding; GO:0003700,DNA-binding transcription factor activity; GO:0009788,negative regulation of abscisic acid-activated signaling pathway; GO:0009611,response to wounding; GO:0006351,transcription, DNA-templated	No apical meristem (NAM) protein
Cluster-28606.38448	SET	TR	SET	32.7142	115.708	6.354e-05	up	K11422 histone-lysine N-methyltransferase SETD1 [EC:2.1.1.43] | (RefSeq) histone-lysine N-methyltransferase ATXR7-like isoform X1 (A)	PREDICTED: histone-lysine N-methyltransferase ATXR7 [Daucus carota subsp. sativus]	RecName: Full=Histone-lysine N-methyltransferase ATXR7 {ECO:0000305}; EC=2.1.1.43 {ECO:0000305}; AltName: Full=Protein SET DOMAIN GROUP 25 {ECO:0000303|PubMed:19726574}; AltName: Full=Trithorax-related protein 7 {ECO:0000303|PubMed:19855050};	RecName: Full=Histone-lysine N-methyltransferase {ECO:0000256|SAAS:SAAS00591749}; EC=2.1.1.43 {ECO:0000256|SAAS:SAAS00591749};	Histone H3 (Lys4) methyltransferase complex, subunit SET1 and related methyltransferases	GO:0005737,cytoplasm; GO:0005634,nucleus; GO:0018024,histone-lysine N-methyltransferase activity; GO:0009908,flower development; GO:0010452,histone H3-K36 methylation; GO:0051568,histone H3-K4 methylation; GO:0009909,regulation of flower development; GO:0006355,regulation of transcription, DNA-templated; GO:0006351,transcription, DNA-templated; GO:0010228,vegetative to reproductive phase transiti…	GYF domain
Cluster-28606.38455	SET	TR	SET	498.003	22.0764	7.68624e-15	down	K11422 histone-lysine N-methyltransferase SETD1 [EC:2.1.1.43] | (RefSeq) histone-lysine N-methyltransferase ATXR7-like isoform X1 (A)	PREDICTED: histone-lysine N-methyltransferase ATXR7 [Daucus carota subsp. sativus]	RecName: Full=Histone-lysine N-methyltransferase ATXR7 {ECO:0000305}; EC=2.1.1.43 {ECO:0000305}; AltName: Full=Protein SET DOMAIN GROUP 25 {ECO:0000303|PubMed:19726574}; AltName: Full=Trithorax-related protein 7 {ECO:0000303|PubMed:19855050};	RecName: Full=Histone-lysine N-methyltransferase {ECO:0000256|SAAS:SAAS00591749}; EC=2.1.1.43 {ECO:0000256|SAAS:SAAS00591749};	Histone H3 (Lys4) methyltransferase complex, subunit SET1 and related methyltransferases	GO:0005737,cytoplasm; GO:0005634,nucleus; GO:0018024,histone-lysine N-methyltransferase activity; GO:0009908,flower development; GO:0010452,histone H3-K36 methylation; GO:0051568,histone H3-K4 methylation; GO:0009909,regulation of flower development; GO:0006355,regulation of transcription, DNA-templated; GO:0006351,transcription, DNA-templated; GO:0010228,vegetative to reproductive phase transiti…	GYF domain
Cluster-28606.38456	SET	TR	SET	79.1721	0	2.4752e-09	down	K11422 histone-lysine N-methyltransferase SETD1 [EC:2.1.1.43] | (RefSeq) histone-lysine N-methyltransferase ATXR7-like isoform X1 (A)	PREDICTED: histone-lysine N-methyltransferase ATXR7 [Daucus carota subsp. sativus]	RecName: Full=Histone-lysine N-methyltransferase ATXR7 {ECO:0000305}; EC=2.1.1.43 {ECO:0000305}; AltName: Full=Protein SET DOMAIN GROUP 25 {ECO:0000303|PubMed:19726574}; AltName: Full=Trithorax-related protein 7 {ECO:0000303|PubMed:19855050};	RecName: Full=Histone-lysine N-methyltransferase {ECO:0000256|SAAS:SAAS00591749}; EC=2.1.1.43 {ECO:0000256|SAAS:SAAS00591749};	Histone H3 (Lys4) methyltransferase complex, subunit SET1 and related methyltransferases	GO:0005737,cytoplasm; GO:0005634,nucleus; GO:0018024,histone-lysine N-methyltransferase activity; GO:0009908,flower development; GO:0010452,histone H3-K36 methylation; GO:0051568,histone H3-K4 methylation; GO:0009909,regulation of flower development; GO:0006355,regulation of transcription, DNA-templated; GO:0006351,transcription, DNA-templated; GO:0010228,vegetative to reproductive phase transiti…	GYF domain
Cluster-28606.38459	SET	TR	SET	205.65	0	1.7415e-14	down	K11422 histone-lysine N-methyltransferase SETD1 [EC:2.1.1.43] | (RefSeq) histone-lysine N-methyltransferase ATXR7-like isoform X1 (A)	PREDICTED: histone-lysine N-methyltransferase ATXR7 [Daucus carota subsp. sativus]	RecName: Full=Histone-lysine N-methyltransferase ATXR7 {ECO:0000305}; EC=2.1.1.43 {ECO:0000305}; AltName: Full=Protein SET DOMAIN GROUP 25 {ECO:0000303|PubMed:19726574}; AltName: Full=Trithorax-related protein 7 {ECO:0000303|PubMed:19855050};	RecName: Full=Histone-lysine N-methyltransferase {ECO:0000256|SAAS:SAAS00591749}; EC=2.1.1.43 {ECO:0000256|SAAS:SAAS00591749};	Histone H3 (Lys4) methyltransferase complex, subunit SET1 and related methyltransferases	GO:0005737,cytoplasm; GO:0005634,nucleus; GO:0018024,histone-lysine N-methyltransferase activity; GO:0009908,flower development; GO:0010452,histone H3-K36 methylation; GO:0051568,histone H3-K4 methylation; GO:0009909,regulation of flower development; GO:0006355,regulation of transcription, DNA-templated; GO:0006351,transcription, DNA-templated; GO:0010228,vegetative to reproductive phase transiti…	GYF domain
Cluster-28606.38752	SNF2	TR	SNF2	0	28.8765	0.000262541	up	K15083 DNA repair protein RAD16 | (RefSeq) DNA repair protein RAD16-like (A)	PREDICTED: DNA repair protein RAD16 [Daucus carota subsp. sativus]	RecName: Full=DNA repair protein RAD5A {ECO:0000305}; EC=3.6.4.- {ECO:0000305}; AltName: Full=Putative SWI/SNF-related matrix-associated actin-dependent regulator of chromatin subfamily A member 3-like 2 {ECO:0000305}; Short=SMARCA3-like protein 2 {ECO:0000305}; AltName: Full=RAD5 homolog A {ECO:0000303|PubMed:18310306}; Short=AtRAD5a {ECO:0000303|PubMed:18310306};	SubName: Full=Putative DNA repair protein RAD16-like {ECO:0000313|EMBL:JAP33550.1}; Flags: Fragment;	Nucleotide excision repair protein RAD16	GO:0005634,nucleus; GO:0005524,ATP binding; GO:0004386,helicase activity; GO:0003676,nucleic acid binding; GO:0008270,zinc ion binding; GO:0016569,covalent chromatin modification; GO:0009294,DNA mediated transformation; GO:0000724,double-strand break repair via homologous recombination; GO:0045003,double-strand break repair via synthesis-dependent strand annealing	Type III restriction enzyme, res subunit
Cluster-28606.39290	AUX/IAA	TR	AUX/IAA	2392.6	296.327	1.5887e-05	down	K14484 auxin-responsive protein IAA | (RefSeq) auxin-induced protein 22D-like (A)	PREDICTED: auxin-induced protein 22D-like [Daucus carota subsp. sativus]	RecName: Full=Auxin-induced protein 22D; AltName: Full=Indole-3-acetic acid-induced protein ARG13;	RecName: Full=Auxin-responsive protein {ECO:0000256|RuleBase:RU004549};	--	GO:0005634,nucleus; GO:0009734,auxin-activated signaling pathway; GO:0006355,regulation of transcription, DNA-templated; GO:0006351,transcription, DNA-templated	AUX/IAA family
Cluster-28606.39742	SNF2	TR	SNF2	0	26.2531	0.000179928	up	K15083 DNA repair protein RAD16 | (RefSeq) DNA repair protein RAD16-like (A)	PREDICTED: DNA repair protein RAD16-like [Daucus carota subsp. sativus]	RecName: Full=Helicase-like transcription factor CHR27 {ECO:0000305}; EC=3.6.4.- {ECO:0000305}; AltName: Full=Protein CHROMATIN REMODELING 27 {ECO:0000305}; AltName: Full=Protein SNF2-RING-HELICASE-LIKE 1 {ECO:0000303|PubMed:25425661};	SubName: Full=Putative DNA repair protein RAD16-like {ECO:0000313|EMBL:JAP33550.1}; Flags: Fragment;	Nucleotide excision repair protein RAD16	GO:0005737,cytoplasm; GO:0005634,nucleus; GO:0005524,ATP binding; GO:0003677,DNA binding; GO:0004386,helicase activity; GO:0046872,metal ion binding; GO:0016569,covalent chromatin modification; GO:0006355,regulation of transcription, DNA-templated; GO:0080188,RNA-directed DNA methylation; GO:0006351,transcription, DNA-templated	Type III restriction enzyme, res subunit
Cluster-28606.40033	Others	TR	Others	7.09137	242.456	3.98267e-05	up	K13464 jasmonate ZIM domain-containing protein | (RefSeq) protein TIFY 10A-like (A)	PREDICTED: protein TIFY 10A-like [Daucus carota subsp. sativus]	RecName: Full=Protein TIFY 10b {ECO:0000305};	SubName: Full=Uncharacterized protein {ECO:0000313|EMBL:KZM84105.1};	--	GO:0006355,regulation of transcription, DNA-templated; GO:0006351,transcription, DNA-templated	Divergent CCT motif
Cluster-28606.40104	SNF2	TR	SNF2	37.649	100.623	0.000317483	up	K10779 transcriptional regulator ATRX [EC:3.6.4.12] | (RefSeq) protein CHROMATIN REMODELING 20 (A)	PREDICTED: protein CHROMATIN REMODELING 20 [Daucus carota subsp. sativus]	RecName: Full=Protein CHROMATIN REMODELING 20 {ECO:0000303|PubMed:16547115}; Short=AtCHR20; EC=3.6.4.-; AltName: Full=ATP-dependent helicase ATRX {ECO:0000250|UniProtKB:Q61687}; AltName: Full=Transcriptional regulator ATRX {ECO:0000250|UniProtKB:Q61687}; AltName: Full=X-linked helicase II {ECO:0000250|UniProtKB:Q61687};	SubName: Full=Uncharacterized protein {ECO:0000313|EMBL:KZM84328.1};	Transcription regulator XNP/ATRX, DEAD-box superfamily	GO:0000781,chromosome, telomeric region; GO:0005634,nucleus; GO:0005524,ATP binding; GO:0003677,DNA binding; GO:0004386,helicase activity; GO:0042393,histone binding; GO:0046872,metal ion binding; GO:0016569,covalent chromatin modification; GO:0006281,DNA repair; GO:0043007,maintenance of rDNA; GO:0009555,pollen development; GO:1900049,regulation of histone exchange; GO:0006355,regulation of tran…	Type III restriction enzyme, res subunit
Cluster-28606.41129	TAZ	TR	TAZ	0	36.426	3.27236e-06	up	K10523 speckle-type POZ protein | (RefSeq) BTB/POZ and TAZ domain-containing protein 1-like (A)	PREDICTED: BTB/POZ and TAZ domain-containing protein 1-like [Daucus carota subsp. sativus]	RecName: Full=BTB/POZ and TAZ domain-containing protein 2; AltName: Full=BTB and TAZ domain protein 2;	SubName: Full=Uncharacterized protein {ECO:0000313|EMBL:KZM91036.1};	CREB binding protein/P300 and related TAZ Zn-finger proteins	GO:0005737,cytoplasm; GO:0005634,nucleus; GO:0019005,SCF ubiquitin ligase complex; GO:0005516,calmodulin binding; GO:0004402,histone acetyltransferase activity; GO:0003712,transcription coregulator activity; GO:0031625,ubiquitin protein ligase binding; GO:0008270,zinc ion binding; GO:0009738,abscisic acid-activated signaling pathway; GO:0009734,auxin-activated signaling pathway; GO:0007623,circad…	BTB/POZ domain
Cluster-28606.42132	GARP-G2-like	TF	GARP->GARP-G2-like	0.964003	31.8261	0.00273356	up	K06236 collagen, type I, alpha | (RefSeq) hypothetical protein (A)	PREDICTED: protein PHR1-LIKE 1-like isoform X1 [Daucus carota subsp. sativus]	RecName: Full=Myb family transcription factor PHL5 {ECO:0000305}; AltName: Full=Protein PHR1-LIKE 5 {ECO:0000305};	SubName: Full=Uncharacterized protein {ECO:0000313|EMBL:KZM93777.1};	--	GO:0005634,nucleus; GO:0003677,DNA binding; GO:0003700,DNA-binding transcription factor activity; GO:0006355,regulation of transcription, DNA-templated; GO:0006351,transcription, DNA-templated	Myb-like DNA-binding domain
Cluster-28606.42133	GARP-G2-like	TF	GARP->GARP-G2-like	17.6947	56.2654	0.00073882	up	K06236 collagen, type I, alpha | (RefSeq) hypothetical protein (A)	PREDICTED: uncharacterized protein LOC108225284 [Daucus carota subsp. sativus]	RecName: Full=Myb family transcription factor PHL5 {ECO:0000305}; AltName: Full=Protein PHR1-LIKE 5 {ECO:0000305};	SubName: Full=Uncharacterized protein {ECO:0000313|EMBL:KZM92795.1};	--	GO:0005634,nucleus; GO:0003677,DNA binding; GO:0003700,DNA-binding transcription factor activity; GO:0006355,regulation of transcription, DNA-templated; GO:0006351,transcription, DNA-templated	Myb-like DNA-binding domain
Cluster-28606.42326	PHD	TR	PHD	371.429	838.913	1.06863e-06	up	K06672 cohesin loading factor subunit SCC2 | (RefSeq) nipped-B-like protein (A)	PREDICTED: nipped-B-like protein [Daucus carota subsp. sativus]	RecName: Full=Sister chromatid cohesion protein SCC2 {ECO:0000303|PubMed:19228337}; AltName: Full=Protein EMBRYO DEFECTIVE 2773 {ECO:0000303|PubMed:15266054}; AltName: Full=Protein SISTER-CHROMATID COHESION 2 {ECO:0000303|PubMed:19228337}; Short=AtSCC2 {ECO:0000303|PubMed:19228337};	RecName: Full=Sister chromatid cohesion protein {ECO:0000256|RuleBase:RU364107};	Sister chromatid cohesion protein SCC2/Nipped-B	GO:0000775,chromosome, centromeric region; GO:0005634,nucleus; GO:0003682,chromatin binding; GO:0046872,metal ion binding; GO:0051301,cell division; GO:0034508,centromere complex assembly; GO:0009793,embryo development ending in seed dormancy; GO:0051177,meiotic sister chromatid cohesion; GO:0010468,regulation of gene expression; GO:0007062,sister chromatid cohesion	PHD/FYVE-zinc-finger like domain
Cluster-28606.42345	SET	TR	SET	128.748	0	3.56099e-07	down	K11420 euchromatic histone-lysine N-methyltransferase [EC:2.1.1.43] | (RefSeq) probable inactive histone-lysine N-methyltransferase SUVR2 (A)	PREDICTED: probable inactive histone-lysine N-methyltransferase SUVR2 [Daucus carota subsp. sativus]	RecName: Full=Probable inactive histone-lysine N-methyltransferase SUVR2; AltName: Full=Protein SET DOMAIN GROUP 18; AltName: Full=Suppressor of variegation 3-9-related protein 2; Short=Su(var)3-9-related protein 2;	SubName: Full=Uncharacterized protein {ECO:0000313|EMBL:KZN12028.1};	Histone H3 (Lys9) methyltransferase SUV39H1/Clr4, required for transcriptional silencing	GO:0005694,chromosome; GO:0005634,nucleus; GO:0018024,histone-lysine N-methyltransferase activity; GO:0008270,zinc ion binding; GO:0080188,RNA-directed DNA methylation	Pre-SET motif
Cluster-28606.43117	B3	TF	B3->B3	89.9605	0	8.09174e-11	down	K09287 RAV-like factor | (RefSeq) LOC109776774; putative AP2/ERF and B3 domain-containing protein Os01g0140700 (A)	PREDICTED: B3 domain-containing protein Os07g0563300-like isoform X1 [Daucus carota subsp. sativus]	RecName: Full=B3 domain-containing protein Os07g0563300;	SubName: Full=Uncharacterized protein {ECO:0000313|EMBL:KZM84455.1};	--	GO:0005634,nucleus; GO:0003677,DNA binding; GO:0008270,zinc ion binding; GO:0006355,regulation of transcription, DNA-templated; GO:0006351,transcription, DNA-templated	CW-type Zinc Finger
Cluster-28606.45742	GNAT	TR	GNAT	104.684	1.76951	9.56849e-06	down	--	PREDICTED: uncharacterized protein LOC108209815 isoform X1 [Daucus carota subsp. sativus]	--	SubName: Full=Uncharacterized protein {ECO:0000313|EMBL:CDP00199.1};	--	GO:0008080,N-acetyltransferase activity	Acetyltransferase (GNAT) domain
Cluster-28606.45938	HB-HD-ZIP	TF	HB->HB-HD-ZIP	1.24695	80.3588	1.08981e-09	up	K09338 homeobox-leucine zipper protein | (RefSeq) homeobox-leucine zipper protein ATHB-6 (A)	PREDICTED: homeobox-leucine zipper protein ATHB-6 [Daucus carota subsp. sativus]	RecName: Full=Homeobox-leucine zipper protein ATHB-16; AltName: Full=HD-ZIP protein ATHB-16; AltName: Full=Homeodomain transcription factor ATHB-16;	SubName: Full=Uncharacterized protein {ECO:0000313|EMBL:KZN10810.1};	Transcription factor HEX, contains HOX and HALZ domains	GO:0005634,nucleus; GO:0003700,DNA-binding transcription factor activity; GO:0043565,sequence-specific DNA binding; GO:0030308,negative regulation of cell growth; GO:0048573,photoperiodism, flowering; GO:0045893,positive regulation of transcription, DNA-templated; GO:0048510,regulation of timing of transition from vegetative to reproductive phase; GO:0009637,response to blue light; GO:0006351,tra…	--
Cluster-28606.46011	HB-HD-ZIP	TF	HB->HB-HD-ZIP	305.128	3.83393	5.89294e-05	down	K09338 homeobox-leucine zipper protein | (RefSeq) homeobox-leucine zipper protein GLABRA 2-like (A)	PREDICTED: homeobox-leucine zipper protein GLABRA 2-like [Daucus carota subsp. sativus]	RecName: Full=Homeobox-leucine zipper protein GLABRA 2; AltName: Full=HD-ZIP protein ATHB-10; AltName: Full=Homeobox-leucine zipper protein ATHB-10;	SubName: Full=Uncharacterized protein {ECO:0000313|EMBL:KZM92965.1};	--	GO:0005634,nucleus; GO:0008289,lipid binding; GO:0043565,sequence-specific DNA binding; GO:0006355,regulation of transcription, DNA-templated; GO:0006351,transcription, DNA-templated	Mitochondrial ribosomal protein subunit L20
Cluster-28606.46028	NF-YB	TF	NF-Y->NF-YB	379.097	0	4.02175e-08	down	K08065 nuclear transcription Y subunit beta | (RefSeq) nuclear transcription factor Y subunit B-3-like (A)	PREDICTED: nuclear transcription factor Y subunit B-3-like [Daucus carota subsp. sativus]	RecName: Full=Nuclear transcription factor Y subunit B-3; Short=AtNF-YB-3; AltName: Full=Transcriptional activator HAP3C;	SubName: Full=Uncharacterized protein {ECO:0000313|EMBL:KVI10600.1};	CCAAT-binding factor, subunit A (HAP3)	GO:0005634,nucleus; GO:0003700,DNA-binding transcription factor activity; GO:0046982,protein heterodimerization activity; GO:0043565,sequence-specific DNA binding; GO:0006351,transcription, DNA-templated	Centromere kinetochore component CENP-T histone fold
Cluster-28606.46760	bHLH	TF	bHLH	0	131.388	3.34953e-08	up	K18878 BHLH transcription factor Upa20 | (RefSeq) Upa20; transcription factor bHLH137-like (A)	PREDICTED: transcription factor bHLH62-like [Daucus carota subsp. sativus]	RecName: Full=Transcription factor bHLH62; AltName: Full=Basic helix-loop-helix protein 62; Short=AtbHLH62; Short=bHLH 62; AltName: Full=Transcription factor EN 85; AltName: Full=bHLH transcription factor bHLH062;	SubName: Full=Uncharacterized protein {ECO:0000313|EMBL:KZM86983.1};	--	GO:0005634,nucleus; GO:0003677,DNA binding; GO:0003700,DNA-binding transcription factor activity; GO:0046983,protein dimerization activity; GO:0006355,regulation of transcription, DNA-templated; GO:0006351,transcription, DNA-templated	Helix-loop-helix DNA-binding domain
Cluster-28606.47274	C2H2	TF	C2H2	1273.77	87.78	0.000519331	down	K22534 PR domain zinc finger protein 5 | (RefSeq) zinc finger protein ZAT4-like (A)	PREDICTED: zinc finger protein ZAT10-like [Daucus carota subsp. sativus]	RecName: Full=Zinc finger protein ZAT10; AltName: Full=Salt-tolerance zinc finger;	SubName: Full=Uncharacterized protein {ECO:0000313|EMBL:KZN09029.1};	FOG: Zn-finger	GO:0005634,nucleus; GO:0003700,DNA-binding transcription factor activity; GO:0046872,metal ion binding; GO:0043565,sequence-specific DNA binding; GO:0035264,multicellular organism growth; GO:0045892,negative regulation of transcription, DNA-templated; GO:0010117,photoprotection; GO:0015979,photosynthesis; GO:0009737,response to abscisic acid; GO:0010200,response to chitin; GO:0009409,response to …	Zinc-finger of C2H2 type
Cluster-28606.47299	SET	TR	SET	376.724	0	1.85902e-18	down	K11423 histone-lysine N-methyltransferase SETD2 [EC:2.1.1.43] | (RefSeq) histone-lysine N-methyltransferase ASHH2-like isoform X1 (A)	PREDICTED: histone-lysine N-methyltransferase ASHH2-like [Daucus carota subsp. sativus]	RecName: Full=Histone-lysine N-methyltransferase ASHH2; EC=2.1.1.43; AltName: Full=ASH1 homolog 2 {ECO:0000303|PubMed:19915673}; AltName: Full=H3-K4-HMTase; AltName: Full=Histone H3-K36 methyltransferase 8; Short=H3-K36-HMTase 8; AltName: Full=Protein EARLY FLOWERING IN SHORT DAYS; AltName: Full=Protein LAZARUS 2 {ECO:0000303|PubMed:20949080}; AltName: Full=Protein SET DOMAIN GROUP 8;	RecName: Full=Histone-lysine N-methyltransferase {ECO:0000256|SAAS:SAAS00591749}; EC=2.1.1.43 {ECO:0000256|SAAS:SAAS00591749};	Clathrin coat binding protein/Huntingtin interacting protein HIP1, involved in regulation of endocytosis	GO:0000775,chromosome, centromeric region; GO:0005634,nucleus; GO:0042800,histone methyltransferase activity (H3-K4 specific); GO:0008270,zinc ion binding; GO:0048653,anther development; GO:0016116,carotenoid metabolic process; GO:0009553,embryo sac development; GO:0010452,histone H3-K36 methylation; GO:0009910,negative regulation of flower development; GO:0048481,plant ovule development; GO:0009…	AWS domain
Cluster-28606.47943	B3-ARF	TF	B3->B3-ARF	31.1474	0	6.02334e-07	down	K14486 auxin response factor | (RefSeq) auxin response factor 7-like (A)	PREDICTED: auxin response factor 2-like [Daucus carota subsp. sativus]	RecName: Full=Auxin response factor 2A {ECO:0000303|PubMed:26716451, ECO:0000303|PubMed:26959229}; Short=SlARF2A {ECO:0000303|PubMed:26716451};	RecName: Full=Auxin response factor {ECO:0000256|RuleBase:RU004561};	--	GO:0005634,nucleus; GO:0003677,DNA binding; GO:0046982,protein heterodimerization activity; GO:0042803,protein homodimerization activity; GO:0009734,auxin-activated signaling pathway; GO:0009835,fruit ripening; GO:0009836,fruit ripening, climacteric; GO:0009911,positive regulation of flower development; GO:0006355,regulation of transcription, DNA-templated; GO:0006351,transcription, DNA-templated	AUX/IAA family
Cluster-28606.4832	AUX/IAA	TR	AUX/IAA	17.3459	113.96	0.00255382	up	K14484 auxin-responsive protein IAA | (RefSeq) auxin-responsive protein IAA27-like (A)	PREDICTED: auxin-responsive protein IAA27-like [Daucus carota subsp. sativus]	RecName: Full=Auxin-responsive protein IAA27; AltName: Full=Auxin-induced protein 27; AltName: Full=Indoleacetic acid-induced protein 27; AltName: Full=Phytochrome-associated protein 2;	RecName: Full=Auxin-responsive protein {ECO:0000256|RuleBase:RU004549};	--	GO:0005634,nucleus; GO:0003700,DNA-binding transcription factor activity; GO:0009734,auxin-activated signaling pathway; GO:0009733,response to auxin; GO:0006351,transcription, DNA-templated	AUX/IAA family
Cluster-28606.48420	MYB-related	TF	MYB->MYB-related	0	206.122	3.13498e-12	up	K12133 MYB-related transcription factor LHY | (RefSeq) LHY protein (A)	PREDICTED: protein REVEILLE 6 [Daucus carota subsp. sativus]	RecName: Full=Protein REVEILLE 6;	SubName: Full=Uncharacterized protein {ECO:0000313|EMBL:KZN07797.1};	Zuotin and related molecular chaperones (DnaJ superfamily), contains DNA-binding domains	GO:0005634,nucleus; GO:0003677,DNA binding; GO:0003700,DNA-binding transcription factor activity; GO:0042752,regulation of circadian rhythm; GO:0009737,response to abscisic acid; GO:0046686,response to cadmium ion; GO:0009723,response to ethylene; GO:0009739,response to gibberellin; GO:0009753,response to jasmonic acid; GO:0009751,response to salicylic acid; GO:0009651,response to salt stress; GO…	Myb DNA-binding like
Cluster-28606.50467	WRKY	TF	WRKY	38.5052	1221.02	0.000414272	up	K13425 WRKY transcription factor 22 | (RefSeq) WRKY transcription factor 22-like (A)	WRKY3 [Petroselinum crispum]	RecName: Full=Probable WRKY transcription factor 15; AltName: Full=WRKY DNA-binding protein 15;	SubName: Full=WRKY3 {ECO:0000313|EMBL:AAC49528.1};	--	GO:0005634,nucleus; GO:0005516,calmodulin binding; GO:0003700,DNA-binding transcription factor activity; GO:0043565,sequence-specific DNA binding; GO:0044212,transcription regulatory region DNA binding; GO:0010200,response to chitin; GO:0006351,transcription, DNA-templated	Plant zinc cluster domain
Cluster-28606.50640	SET	TR	SET	69.2341	358.121	4.14189e-09	up	K11420 euchromatic histone-lysine N-methyltransferase [EC:2.1.1.43] | (RefSeq) probable inactive histone-lysine N-methyltransferase SUVR2 (A)	PREDICTED: probable inactive histone-lysine N-methyltransferase SUVR2 [Daucus carota subsp. sativus]	RecName: Full=Probable inactive histone-lysine N-methyltransferase SUVR2; AltName: Full=Protein SET DOMAIN GROUP 18; AltName: Full=Suppressor of variegation 3-9-related protein 2; Short=Su(var)3-9-related protein 2;	SubName: Full=Uncharacterized protein {ECO:0000313|EMBL:KZN12028.1};	Histone H3 (Lys9) methyltransferase SUV39H1/Clr4, required for transcriptional silencing	GO:0005694,chromosome; GO:0005634,nucleus; GO:0018024,histone-lysine N-methyltransferase activity; GO:0008270,zinc ion binding; GO:0080188,RNA-directed DNA methylation	Pre-SET motif
Cluster-28606.51249	IWS1	TR	IWS1	0	984.891	5.44952e-23	up	K04733 interleukin-1 receptor-associated kinase 4 [EC:2.7.11.1] | (RefSeq) LOC109754742; interleukin-1 receptor-associated kinase 4-like (A)	PREDICTED: uncharacterized protein LOC108218442 [Daucus carota subsp. sativus]	--	SubName: Full=Uncharacterized protein {ECO:0000313|EMBL:KZM98679.1};	BAH domain proteins	GO:0005634,nucleus; GO:0003682,chromatin binding	BAH domain
Cluster-28606.5237	FAR1	TF	FAR1	0	19.5068	0.000197477	up	K17604 zinc finger SWIM domain-containing protein 3 | (RefSeq) protein FAR1-RELATED SEQUENCE 5-like (A)	PREDICTED: protein FAR1-RELATED SEQUENCE 5-like [Daucus carota subsp. sativus]	RecName: Full=Protein FAR1-RELATED SEQUENCE 5;	SubName: Full=Uncharacterized protein {ECO:0000313|EMBL:KZN06368.1};	--	GO:0005634,nucleus; GO:0008270,zinc ion binding; GO:0006355,regulation of transcription, DNA-templated	FAR1 DNA-binding domain
Cluster-28606.52465	MYB	TF	MYB->MYB	226.33	0	0.00107463	down	K09422 transcription factor MYB, plant | (RefSeq) protein ODORANT1-like (A)	PREDICTED: protein ODORANT1-like [Daucus carota subsp. sativus]	RecName: Full=Transcription factor MYB16 {ECO:0000305}; AltName: Full=Myb-related protein 16 {ECO:0000303|PubMed:11597504}; Short=AtMYB16 {ECO:0000303|PubMed:11597504}; AltName: Full=Protein MIXTA homolog {ECO:0000303|PubMed:17376813}; Short=AtMIXTA {ECO:0000303|PubMed:17376813};	SubName: Full=Uncharacterized protein {ECO:0000313|EMBL:KZM88308.1};	Transcription factor, Myb superfamily	GO:0005634,nucleus; GO:0003700,DNA-binding transcription factor activity; GO:0000981,DNA-binding transcription factor activity, RNA polymerase II-specific; GO:0043565,sequence-specific DNA binding; GO:0001135,RNA polymerase II transcription regulator recruiting activity; GO:0044212,transcription regulatory region DNA binding; GO:0030154,cell differentiation; GO:0000902,cell morphogenesis; GO:0035…	Myb-like DNA-binding domain
Cluster-28606.55073	Others	TR	Others	169.68	36.3135	1.80738e-05	down	K14489 arabidopsis histidine kinase 2/3/4 (cytokinin receptor) [EC:2.7.13.3] | (RefSeq) histidine kinase 4-like (A)	PREDICTED: histidine kinase 4-like [Daucus carota subsp. sativus]	RecName: Full=Histidine kinase 4; EC=2.7.13.3; AltName: Full=Arabidopsis histidine kinase 4; Short=AtHK4; AltName: Full=Cytokinin receptor CYTOKININ RESPONSE 1; Short=AtCRE1; Short=Cytokinin receptor CRE1; AltName: Full=Phosphoprotein phosphatase AHK4; EC=3.1.3.16; AltName: Full=Protein AUTHENTIC HIS-KINASE 4; AltName: Full=Protein ROOT AS IN WOL 1; AltName: Full=Protein WOODEN LEG;	SubName: Full=Uncharacterized protein {ECO:0000313|EMBL:KZM85763.1};	Sensory transduction histidine kinase	GO:0005783,endoplasmic reticulum; GO:0005789,endoplasmic reticulum membrane; GO:0016021,integral component of membrane; GO:0005886,plasma membrane; GO:0009884,cytokinin receptor activity; GO:0019899,enzyme binding; GO:0004721,phosphoprotein phosphatase activity; GO:0000155,phosphorelay sensor kinase activity; GO:0004673,protein histidine kinase activity; GO:0043424,protein histidine kinase bindin…	Response regulator receiver domain
Cluster-28606.55418	bZIP	TF	bZIP	0	75.8368	1.45651e-07	up	K14432 ABA responsive element binding factor | (RefSeq) ABSCISIC ACID-INSENSITIVE 5-like protein 5 (A)	PREDICTED: ABSCISIC ACID-INSENSITIVE 5-like protein 5 [Daucus carota subsp. sativus]	RecName: Full=ABSCISIC ACID-INSENSITIVE 5-like protein 5; AltName: Full=ABA-responsive element-binding protein 1; AltName: Full=Abscisic acid responsive elements-binding factor 2; Short=ABRE-binding factor 2; AltName: Full=bZIP transcription factor 36; Short=AtbZIP36;	SubName: Full=BZIP transcription factor bZIP8 {ECO:0000313|EMBL:AGG39700.1};	--	GO:0005634,nucleus; GO:0003677,DNA binding; GO:0003700,DNA-binding transcription factor activity; GO:0009738,abscisic acid-activated signaling pathway; GO:0006351,transcription, DNA-templated	Basic region leucine zipper
Cluster-28606.55673	GNAT	TR	GNAT	427.493	891.079	0.000519883	up	K00621 glucosamine-phosphate N-acetyltransferase [EC:2.3.1.4] | (RefSeq) glucosamine 6-phosphate N-acetyltransferase-like (A)	PREDICTED: glucosamine 6-phosphate N-acetyltransferase-like [Daucus carota subsp. sativus]	RecName: Full=Glucosamine 6-phosphate N-acetyltransferase; EC=2.3.1.4 {ECO:0000269|PubMed:22329777}; AltName: Full=Glucose-6-phosphate acetyltransferase 1; Short=AtGNA1; AltName: Full=Phosphoglucosamine acetylase; AltName: Full=Phosphoglucosamine transacetylase; AltName: Full=Protein LIGNESCENS;	SubName: Full=Uncharacterized protein {ECO:0000313|EMBL:KZN06915.1};	Glucosamine-phosphate N-acetyltransferase	GO:0005783,endoplasmic reticulum; GO:0005789,endoplasmic reticulum membrane; GO:0004343,glucosamine 6-phosphate N-acetyltransferase activity; GO:0006044,N-acetylglucosamine metabolic process; GO:0006048,UDP-N-acetylglucosamine biosynthetic process	Acetyltransferase (GNAT) domain
Cluster-28606.55905	B3-ARF	TF	B3->B3-ARF	66.6094	0	2.0528e-05	down	K14486 auxin response factor | (RefSeq) auxin response factor 1-like isoform X1 (A)	PREDICTED: auxin response factor 2-like [Daucus carota subsp. sativus]	RecName: Full=Auxin response factor 2A {ECO:0000303|PubMed:26716451, ECO:0000303|PubMed:26959229}; Short=SlARF2A {ECO:0000303|PubMed:26716451};	RecName: Full=Auxin response factor {ECO:0000256|RuleBase:RU004561};	--	GO:0005634,nucleus; GO:0003677,DNA binding; GO:0046982,protein heterodimerization activity; GO:0042803,protein homodimerization activity; GO:0009734,auxin-activated signaling pathway; GO:0009835,fruit ripening; GO:0009836,fruit ripening, climacteric; GO:0009911,positive regulation of flower development; GO:0006355,regulation of transcription, DNA-templated; GO:0006351,transcription, DNA-templated	AUX/IAA family
Cluster-28606.56110	Trihelix	TF	Trihelix	69.7841	273.479	0.00045346	up	K12501 homogentisate solanesyltransferase [EC:2.5.1.117] | (RefSeq) hypothetical protein (A)	PREDICTED: uncharacterized protein LOC108209730 [Daucus carota subsp. sativus]	RecName: Full=Trihelix transcription factor ASIL2 {ECO:0000305}; AltName: Full=6B-interacting protein 1-like 2 {ECO:0000303|PubMed:21330492}; AltName: Full=Trihelix DNA-binding protein ASIL2 {ECO:0000305};	SubName: Full=Uncharacterized protein {ECO:0000313|EMBL:KZN07491.1};	Transcription factor GT-2 and related proteins, contains trihelix DNA-binding/SANT domain	GO:0005634,nucleus; GO:0003700,DNA-binding transcription factor activity; GO:0043565,sequence-specific DNA binding; GO:0009793,embryo development ending in seed dormancy; GO:0006355,regulation of transcription, DNA-templated; GO:0010431,seed maturation; GO:0006351,transcription, DNA-templated	Myb-like DNA-binding domain
Cluster-28606.56927	HB-HD-ZIP	TF	HB->HB-HD-ZIP	22.524	162.916	2.79373e-07	up	K09338 homeobox-leucine zipper protein | (RefSeq) homeobox-leucine zipper protein ATHB-6 (A)	PREDICTED: homeobox-leucine zipper protein ATHB-6 [Daucus carota subsp. sativus]	RecName: Full=Homeobox-leucine zipper protein ATHB-6; AltName: Full=HD-ZIP protein ATHB-6; AltName: Full=Homeodomain transcription factor ATHB-6;	SubName: Full=Uncharacterized protein {ECO:0000313|EMBL:KZM98438.1};	Transcription factor HEX, contains HOX and HALZ domains	GO:0005634,nucleus; GO:0003677,DNA binding; GO:0003700,DNA-binding transcription factor activity; GO:0043565,sequence-specific DNA binding; GO:0009738,abscisic acid-activated signaling pathway; GO:0009788,negative regulation of abscisic acid-activated signaling pathway; GO:0045893,positive regulation of transcription, DNA-templated; GO:0009414,response to water deprivation; GO:0006351,transcripti…	Homeobox KN domain
Cluster-28606.57573	MYB-related	TF	MYB->MYB-related	291.047	0	2.2975e-16	down	K11111 telomeric repeat-binding factor 2 | (RefSeq) predicted protein (A)	PREDICTED: uncharacterized protein LOC108209800 isoform X1 [Daucus carota subsp. sativus]	RecName: Full=Telomere repeat-binding protein 6; AltName: Full=Protein TRF-LIKE 4;	SubName: Full=Uncharacterized protein {ECO:0000313|EMBL:KZN06806.1};	--	GO:0000783,nuclear telomere cap complex; GO:0003691,double-stranded telomeric DNA binding; GO:0006355,regulation of transcription, DNA-templated; GO:0031627,telomeric loop formation; GO:0006351,transcription, DNA-templated	--
Cluster-28606.57648	bHLH	TF	bHLH	0	501.087	0.000321583	up	K18878 BHLH transcription factor Upa20 | (RefSeq) Upa20; transcription factor bHLH137-like (A)	PREDICTED: transcription factor bHLH62-like [Daucus carota subsp. sativus]	RecName: Full=Transcription factor bHLH62; AltName: Full=Basic helix-loop-helix protein 62; Short=AtbHLH62; Short=bHLH 62; AltName: Full=Transcription factor EN 85; AltName: Full=bHLH transcription factor bHLH062;	SubName: Full=Uncharacterized protein {ECO:0000313|EMBL:KZM86983.1};	--	GO:0005634,nucleus; GO:0003677,DNA binding; GO:0003700,DNA-binding transcription factor activity; GO:0046983,protein dimerization activity; GO:0006355,regulation of transcription, DNA-templated; GO:0006351,transcription, DNA-templated	Helix-loop-helix DNA-binding domain
Cluster-28606.58124	AP2/ERF-ERF	TF	AP2/ERF->AP2/ERF-ERF	479.897	9.67572	3.76416e-05	down	K09286 EREBP-like factor | (RefSeq) ethylene-responsive transcription factor RAP2-2 (A)	PREDICTED: ethylene-responsive transcription factor RAP2-2 [Daucus carota subsp. sativus]	RecName: Full=Ethylene-responsive transcription factor RAP2-12; AltName: Full=Protein RELATED TO APETALA2 12;	SubName: Full=Uncharacterized protein {ECO:0000313|EMBL:KZN06819.1};	--	GO:0005634,nucleus; GO:0005886,plasma membrane; GO:0003700,DNA-binding transcription factor activity; GO:0043565,sequence-specific DNA binding; GO:0070483,detection of hypoxia; GO:0009873,ethylene-activated signaling pathway; GO:2000280,regulation of root development; GO:0001666,response to hypoxia; GO:0006351,transcription, DNA-templated	AP2 domain
Cluster-28606.5992	NAC	TF	NAC	83.6503	0	1.29851e-06	down	K00521 ferric-chelate reductase [EC:1.16.1.7] | (RefSeq) ferric reduction oxidase 7, chloroplastic-like (A)	hypothetical protein DCAR_006295 [Daucus carota subsp. sativus]	RecName: Full=NAC domain-containing protein 22 {ECO:0000303|PubMed:15029955}; Short=ONAC022 {ECO:0000303|PubMed:15029955};	SubName: Full=Uncharacterized protein {ECO:0000313|EMBL:KZN05458.1};	--	GO:0005634,nucleus; GO:0043565,sequence-specific DNA binding; GO:1901002,positive regulation of response to salt stress; GO:1902584,positive regulation of response to water deprivation; GO:0045893,positive regulation of transcription, DNA-templated; GO:0006351,transcription, DNA-templated	No apical meristem (NAM) protein
Cluster-28606.60025	Others	TR	Others	0	185.324	6.09427e-14	up	K13464 jasmonate ZIM domain-containing protein | (RefSeq) protein TIFY 6B-like isoform X1 (A)	hypothetical protein DCAR_030257 [Daucus carota subsp. sativus]	RecName: Full=Protein TIFY 6a {ECO:0000305}; Short=OsTIFY6a {ECO:0000303|PubMed:19618278}; AltName: Full=Jasmonate ZIM domain-containing protein 3 {ECO:0000305}; Short=OsJAZ3 {ECO:0000303|PubMed:19618278}; AltName: Full=OsJAZ9 {ECO:0000303|PubMed:21332845};	SubName: Full=Uncharacterized protein {ECO:0000313|EMBL:KZM82688.1};	--	GO:0005634,nucleus; GO:0003714,transcription corepressor activity; GO:1903507,negative regulation of nucleic acid-templated transcription; GO:0031347,regulation of defense response; GO:2000022,regulation of jasmonic acid mediated signaling pathway; GO:0006355,regulation of transcription, DNA-templated; GO:0009611,response to wounding; GO:0006351,transcription, DNA-templated	Divergent CCT motif
Cluster-28606.60236	C2C2-Dof	TF	C2C2->C2C2-Dof	507.913	0	6.49626e-20	down	K20043 clathrin coat assembly protein AP180 | (RefSeq) putative clathrin assembly protein At5g35200 (A)	PREDICTED: dof zinc finger protein DOF5.4 [Daucus carota subsp. sativus]	RecName: Full=Dof zinc finger protein DOF5.4; Short=AtDOF5.4; AltName: Full=OBF-binding protein 4;	SubName: Full=Uncharacterized protein {ECO:0000313|EMBL:KZM89483.1};	--	GO:0005634,nucleus; GO:0003700,DNA-binding transcription factor activity; GO:0046872,metal ion binding; GO:0044212,transcription regulatory region DNA binding; GO:0006355,regulation of transcription, DNA-templated; GO:0006351,transcription, DNA-templated	Dof domain, zinc finger
Cluster-28606.60935	AUX/IAA	TR	AUX/IAA	385.72	0	0.000448932	down	K14484 auxin-responsive protein IAA | (RefSeq) auxin-induced protein 22D-like (A)	PREDICTED: auxin-induced protein 22D-like [Daucus carota subsp. sativus]	RecName: Full=Auxin-induced protein 22D; AltName: Full=Indole-3-acetic acid-induced protein ARG13;	RecName: Full=Auxin-responsive protein {ECO:0000256|RuleBase:RU004549};	--	GO:0005634,nucleus; GO:0009734,auxin-activated signaling pathway; GO:0006355,regulation of transcription, DNA-templated; GO:0006351,transcription, DNA-templated	AUX/IAA family
Cluster-28606.61411	MYB-related	TF	MYB->MYB-related	246.406	96.4407	0.00417863	down	K12133 MYB-related transcription factor LHY | (RefSeq) hypothetical protein (A)	PREDICTED: uncharacterized protein LOC108205184 [Daucus carota subsp. sativus]	RecName: Full=Protein REVEILLE 1;	SubName: Full=Uncharacterized protein {ECO:0000313|EMBL:KZN10754.1};	Zuotin and related molecular chaperones (DnaJ superfamily), contains DNA-binding domains	GO:0005634,nucleus; GO:0003677,DNA binding; GO:0003700,DNA-binding transcription factor activity; GO:0009851,auxin biosynthetic process; GO:0009734,auxin-activated signaling pathway; GO:0007623,circadian rhythm; GO:0010600,regulation of auxin biosynthetic process; GO:0006355,regulation of transcription, DNA-templated; GO:0006351,transcription, DNA-templated	Myb DNA-binding like
Cluster-28606.62753	bHLH	TF	bHLH	0	25.6606	3.56203e-06	up	K13422 transcription factor MYC2 | (RefSeq) LOC109750771; transcription factor MYC2-like (A)	PREDICTED: transcription factor bHLH13-like [Daucus carota subsp. sativus]	RecName: Full=Transcription factor bHLH13; AltName: Full=Basic helix-loop-helix protein 13; Short=AtbHLH13; Short=bHLH 13; AltName: Full=Transcription factor EN 39; AltName: Full=bHLH transcription factor bHLH013;	SubName: Full=Uncharacterized protein {ECO:0000313|EMBL:KZN04559.1};	--	GO:0005737,cytoplasm; GO:0005634,nucleus; GO:0003700,DNA-binding transcription factor activity; GO:0046983,protein dimerization activity; GO:0044212,transcription regulatory region DNA binding; GO:0010629,negative regulation of gene expression; GO:0006355,regulation of transcription, DNA-templated; GO:0006351,transcription, DNA-templated	Helix-loop-helix DNA-binding domain
Cluster-28606.62883	bHLH	TF	bHLH	334.874	0	1.12829e-16	down	K04733 interleukin-1 receptor-associated kinase 4 [EC:2.7.11.1] | (RefSeq) probable serine/threonine-protein kinase PBL26 isoform X1 (A)	PREDICTED: transcription factor bHLH130 [Daucus carota subsp. sativus]	RecName: Full=Transcription factor bHLH130; AltName: Full=Basic helix-loop-helix protein 130; Short=AtbHLH130; Short=bHLH 130; AltName: Full=Transcription factor EN 69; AltName: Full=bHLH transcription factor bHLH130;	SubName: Full=Uncharacterized protein {ECO:0000313|EMBL:KZM99072.1};	--	GO:0005634,nucleus; GO:0001046,core promoter sequence-specific DNA binding; GO:0003700,DNA-binding transcription factor activity; GO:0046983,protein dimerization activity; GO:0001228,DNA-binding transcription activator activity, RNA polymerase II-specific; GO:0048573,photoperiodism, flowering; GO:0006355,regulation of transcription, DNA-templated; GO:0006366,transcription by RNA polymerase II	Helix-loop-helix DNA-binding domain
Cluster-28606.62885	bHLH	TF	bHLH	254.713	803.296	8.65997e-05	up	K04733 interleukin-1 receptor-associated kinase 4 [EC:2.7.11.1] | (RefSeq) probable serine/threonine-protein kinase PBL26 isoform X1 (A)	PREDICTED: transcription factor bHLH130 [Daucus carota subsp. sativus]	RecName: Full=Transcription factor bHLH130; AltName: Full=Basic helix-loop-helix protein 130; Short=AtbHLH130; Short=bHLH 130; AltName: Full=Transcription factor EN 69; AltName: Full=bHLH transcription factor bHLH130;	SubName: Full=Uncharacterized protein {ECO:0000313|EMBL:KZM99072.1};	--	GO:0005634,nucleus; GO:0001046,core promoter sequence-specific DNA binding; GO:0003700,DNA-binding transcription factor activity; GO:0046983,protein dimerization activity; GO:0001228,DNA-binding transcription activator activity, RNA polymerase II-specific; GO:0048573,photoperiodism, flowering; GO:0006355,regulation of transcription, DNA-templated; GO:0006366,transcription by RNA polymerase II	Helix-loop-helix DNA-binding domain
Cluster-28606.63361	bHLH	TF	bHLH	393.953	47.4616	1.06086e-12	down	K18878 BHLH transcription factor Upa20 | (RefSeq) Upa20; transcription factor bHLH137-like (A)	PREDICTED: transcription factor bHLH63-like isoform X1 [Daucus carota subsp. sativus]	RecName: Full=Transcription factor bHLH63; AltName: Full=Basic helix-loop-helix protein 63; Short=AtbHLH63; Short=bHLH 63; AltName: Full=Protein CRYPTOCHROME INTERACTING BASIC-HELIX-LOOP-HELIX 1; AltName: Full=Transcription factor EN 84; AltName: Full=bHLH transcription factor bHLH063;	SubName: Full=Uncharacterized protein {ECO:0000313|EMBL:KZN08916.1};	--	GO:0005634,nucleus; GO:0003677,DNA binding; GO:0003700,DNA-binding transcription factor activity; GO:0046983,protein dimerization activity; GO:0009908,flower development; GO:0009911,positive regulation of flower development; GO:0009637,response to blue light; GO:0006351,transcription, DNA-templated	Helix-loop-helix DNA-binding domain
Cluster-28606.63394	TRAF	TR	TRAF	45.4555	138.739	0.00142431	up	K10523 speckle-type POZ protein | (RefSeq) BTB/POZ and MATH domain-containing protein 2-like (A)	PREDICTED: BTB/POZ and MATH domain-containing protein 2-like [Daucus carota subsp. sativus]	RecName: Full=BTB/POZ and MATH domain-containing protein 2; AltName: Full=Protein BTB-POZ AND MATH DOMAIN 2; Short=AtBPM2;	SubName: Full=Uncharacterized protein {ECO:0000313|EMBL:KZN09765.1};	Speckle-type POZ protein SPOP and related proteins with TRAF, MATH and BTB/POZ domains	GO:0005634,nucleus; GO:0071472,cellular response to salt stress; GO:0042631,cellular response to water deprivation; GO:0016567,protein ubiquitination; GO:0006970,response to osmotic stress	BTB/POZ domain
Cluster-28606.64603	FAR1	TF	FAR1	0	54.7318	0.000165886	up	K17604 zinc finger SWIM domain-containing protein 3 | (RefSeq) protein FAR1-RELATED SEQUENCE 5-like (A)	PREDICTED: protein FAR1-RELATED SEQUENCE 5-like [Daucus carota subsp. sativus]	RecName: Full=Protein FAR1-RELATED SEQUENCE 5;	SubName: Full=Uncharacterized protein {ECO:0000313|EMBL:KZN06368.1};	--	GO:0005634,nucleus; GO:0008270,zinc ion binding; GO:0006355,regulation of transcription, DNA-templated	FAR1 DNA-binding domain
Cluster-28606.64938	PHD	TR	PHD	272.204	0	0.000808645	down	K00232 acyl-CoA oxidase [EC:1.3.3.6] | (RefSeq) uncharacterized protein LOC107952742 isoform X1 (A)	PREDICTED: uncharacterized protein LOC108199113 [Daucus carota subsp. sativus]	RecName: Full=Increased DNA methylation 1 {ECO:0000303|PubMed:22700931}; AltName: Full=Histone H3 acetyltransferase IDM1 {ECO:0000305}; EC=2.3.1.- {ECO:0000255|PROSITE-ProRule:PRU00532}; AltName: Full=Protein ROS4 {ECO:0000303|PubMed:22733760}; AltName: Full=Repressor of silencing 4 {ECO:0000303|PubMed:22733760};	SubName: Full=Uncharacterized protein {ECO:0000313|EMBL:KZM85363.1};	--	GO:0005634,nucleus; GO:0009506,plasmodesma; GO:0010385,double-stranded methylated DNA binding; GO:0004402,histone acetyltransferase activity; GO:0042393,histone binding; GO:0046872,metal ion binding; GO:0044154,histone H3-K14 acetylation; GO:0043971,histone H3-K18 acetylation; GO:0043972,histone H3-K23 acetylation; GO:0044030,regulation of DNA methylation; GO:0006355,regulation of transcription, …	PHD-finger
Cluster-28606.66062	HSF	TF	HSF	20.4771	75.0899	3.79774e-05	up	K09419 heat shock transcription factor, other eukaryote | (RefSeq) heat stress transcription factor A-4c-like (A)	PREDICTED: heat stress transcription factor A-4c-like [Daucus carota subsp. sativus]	RecName: Full=Heat stress transcription factor A-4a; Short=AtHsfA4a; AltName: Full=AtHsf-15; AltName: Full=Heat shock factor protein 21; Short=HSF 21; AltName: Full=Heat shock transcription factor 21; Short=HSTF 21;	SubName: Full=Uncharacterized protein {ECO:0000313|EMBL:KZN07090.1};	Heat shock transcription factor	GO:0005737,cytoplasm; GO:0005634,nucleus; GO:0003700,DNA-binding transcription factor activity; GO:0042803,protein homodimerization activity; GO:0043565,sequence-specific DNA binding; GO:0045893,positive regulation of transcription, DNA-templated; GO:0006355,regulation of transcription, DNA-templated; GO:0010200,response to chitin; GO:0000302,response to reactive oxygen species; GO:0006351,transc…	HSF-type DNA-binding
Cluster-28606.66063	HSF	TF	HSF	28.1349	0	3.67369e-07	down	K09419 heat shock transcription factor, other eukaryote | (RefSeq) heat stress transcription factor A-4c-like (A)	PREDICTED: heat stress transcription factor A-4c-like [Daucus carota subsp. sativus]	RecName: Full=Heat stress transcription factor A-4c; Short=AtHsfA4c; AltName: Full=AtHsf-20; AltName: Full=Protein ROOT HANDEDNESS 1;	SubName: Full=Uncharacterized protein {ECO:0000313|EMBL:KZN07090.1};	Heat shock transcription factor	GO:0005634,nucleus; GO:0003700,DNA-binding transcription factor activity; GO:0043565,sequence-specific DNA binding; GO:0048530,fruit morphogenesis; GO:0048527,lateral root development; GO:0009958,positive gravitropism; GO:0009733,response to auxin; GO:0009408,response to heat; GO:0048364,root development; GO:0006351,transcription, DNA-templated	HSF-type DNA-binding
Cluster-28606.66361	HMG	TR	HMG	787.137	33.3316	4.17807e-24	down	K11296 high mobility group protein B3 | (RefSeq) HMG1/2-like protein (A)	PREDICTED: HMG1/2-like protein [Daucus carota subsp. sativus]	RecName: Full=HMG1/2-like protein;	SubName: Full=Putative high mobility group B3 {ECO:0000313|EMBL:OTF93344.1};	HMG box-containing protein	GO:0005634,nucleus; GO:0003677,DNA binding	HMG-box domain
Cluster-28606.66679	C3H	TF	C3H	108.377	0	0.00365431	down	K13127 RING finger protein 113A | (RefSeq) zinc finger CCCH domain-containing protein 1-like (A)	PREDICTED: zinc finger CCCH domain-containing protein 1-like [Daucus carota subsp. sativus]	RecName: Full=Zinc finger CCCH domain-containing protein 1; Short=AtC3H1;	SubName: Full=Uncharacterized protein {ECO:0000313|EMBL:KZN12128.1};	Predicted E3 ubiquitin ligase	GO:0005684,U2-type spliceosomal complex; GO:0003677,DNA binding; GO:0046872,metal ion binding; GO:0045292,mRNA cis splicing, via spliceosome; GO:0034247,snoRNA splicing	zinc RING finger of MSL2
Cluster-28606.67011	DDT	TR	DDT	83.0187	14.7707	2.03457e-06	down	K11643 chromodomain-helicase-DNA-binding protein 4 [EC:3.6.4.12] | (RefSeq) CHD3-type chromatin-remodeling factor PICKLE-like isoform X1 (A)	hypothetical protein DCAR_023770 [Daucus carota subsp. sativus]	RecName: Full=DDT domain-containing protein PTM {ECO:0000305}; AltName: Full=DDT domain-containing protein 1 {ECO:0000305}; AltName: Full=Membrane-bound transcription factor PTM {ECO:0000305}; AltName: Full=PHD type transcription factor with transmembrane domains {ECO:0000303|PubMed:21934661};	SubName: Full=Uncharacterized protein {ECO:0000313|EMBL:KZM86636.1};	Nucleosome remodeling factor, subunit NURF301/BPTF	GO:0009941,chloroplast envelope; GO:0009707,chloroplast outer membrane; GO:0016021,integral component of membrane; GO:0005634,nucleus; GO:0046872,metal ion binding; GO:0035064,methylated histone binding; GO:0010019,chloroplast-nucleus signaling pathway; GO:0045893,positive regulation of transcription, DNA-templated; GO:0006351,transcription, DNA-templated	XdhC and CoxI family
Cluster-28606.67788	C2C2-GATA	TF	C2C2->C2C2-GATA	0	150.997	1.92663e-11	up	K21630 GATA-type zinc finger protein 1 | (RefSeq) GATA zinc finger domain-containing protein 8 (A)	PREDICTED: GATA transcription factor 16 [Daucus carota subsp. sativus]	RecName: Full=GATA transcription factor 16;	SubName: Full=Uncharacterized protein {ECO:0000313|EMBL:KZM82915.1};	GATA-4/5/6 transcription factors	GO:0005634,nucleus; GO:0005667,transcription factor complex; GO:0003682,chromatin binding; GO:0003700,DNA-binding transcription factor activity; GO:0000977,RNA polymerase II regulatory region sequence-specific DNA binding; GO:0001085,RNA polymerase II transcription factor binding; GO:0001228,DNA-binding transcription activator activity, RNA polymerase II-specific; GO:0008270,zinc ion binding; GO:…	GATA zinc finger
Cluster-28606.67975	B3-ARF	TF	B3->B3-ARF	476.031	0	7.80819e-20	down	K14486 auxin response factor | (RefSeq) auxin response factor 1 (A)	PREDICTED: auxin response factor 1 [Daucus carota subsp. sativus]	RecName: Full=Auxin response factor 1;	RecName: Full=Auxin response factor {ECO:0000256|RuleBase:RU004561};	--	GO:0005634,nucleus; GO:0003677,DNA binding; GO:0003700,DNA-binding transcription factor activity; GO:0042802,identical protein binding; GO:0009734,auxin-activated signaling pathway; GO:0010150,leaf senescence; GO:0045892,negative regulation of transcription, DNA-templated; GO:0009733,response to auxin; GO:0006351,transcription, DNA-templated	AUX/IAA family
Cluster-28606.68397	C2H2	TF	C2H2	438.343	0	5.57108e-14	down	--	PREDICTED: uncharacterized protein LOC108215978 [Daucus carota subsp. sativus]	--	SubName: Full=Uncharacterized protein {ECO:0000313|EMBL:KZM99850.1};	--	GO:0003676,nucleic acid binding	Zinc finger, C2H2 type
Cluster-28606.68685	HB-KNOX	TF	HB->HB-KNOX	306.986	0	0.000999099	down	K16670 homeobox protein Meis2 | (RefSeq) homeobox protein knotted-1-like 3 isoform X1 (A)	PREDICTED: homeobox protein knotted-1-like 3 isoform X2 [Daucus carota subsp. sativus]	RecName: Full=Homeobox protein knotted-1-like 3; AltName: Full=KNAP3;	SubName: Full=Uncharacterized protein {ECO:0000313|EMBL:KZM89733.1};	Transcription factor MEIS1 and related HOX domain proteins	GO:0005634,nucleus; GO:0003677,DNA binding; GO:0006355,regulation of transcription, DNA-templated	Homeodomain
Cluster-28606.68938	C2H2	TF	C2H2	337.083	1.63646	1.14302e-10	down	--	PREDICTED: uncharacterized protein LOC108215147 [Daucus carota subsp. sativus]	--	SubName: Full=Uncharacterized protein {ECO:0000313|EMBL:KZM99926.1};	--	GO:0003676,nucleic acid binding	--
Cluster-28606.69824	SET	TR	SET	0	43.2619	1.22541e-07	up	K19199 histone-lysine N-methyltransferase SETD3 [EC:2.1.1.43] | (RefSeq) hypothetical protein (A)	PREDICTED: histone-lysine N-methyltransferase setd3 [Daucus carota subsp. sativus]	RecName: Full=Protein PLASTID TRANSCRIPTIONALLY ACTIVE 14 {ECO:0000303|PubMed:16326926}; Short=pTAC14 {ECO:0000303|PubMed:16326926}; EC=2.1.1.- {ECO:0000255|PROSITE-ProRule:PRU00190}; AltName: Full=Plastid-encoded RNA polymerase-associated protein 7 {ECO:0000303|PubMed:21949211}; Short=PEP-associated protein 7 {ECO:0000303|PubMed:21949211}; Flags: Precursor;	SubName: Full=Uncharacterized protein {ECO:0000313|EMBL:KZM82692.1};	N-methyltransferase	GO:0009507,chloroplast; GO:0009534,chloroplast thylakoid; GO:0009295,nucleoid; GO:0009508,plastid chromosome; GO:0000427,plastid-encoded plastid RNA polymerase complex; GO:0016279,protein-lysine N-methyltransferase activity; GO:0009658,chloroplast organization; GO:0018026,peptidyl-lysine monomethylation; GO:0006355,regulation of transcription, DNA-templated; GO:0009416,response to light stimulus;…	SET domain
Cluster-28606.69825	SET	TR	SET	35.9197	0.306654	0.000214804	down	K19199 histone-lysine N-methyltransferase SETD3 [EC:2.1.1.43] | (RefSeq) hypothetical protein (A)	PREDICTED: histone-lysine N-methyltransferase setd3 [Daucus carota subsp. sativus]	RecName: Full=Protein PLASTID TRANSCRIPTIONALLY ACTIVE 14 {ECO:0000303|PubMed:16326926}; Short=pTAC14 {ECO:0000303|PubMed:16326926}; EC=2.1.1.- {ECO:0000255|PROSITE-ProRule:PRU00190}; AltName: Full=Plastid-encoded RNA polymerase-associated protein 7 {ECO:0000303|PubMed:21949211}; Short=PEP-associated protein 7 {ECO:0000303|PubMed:21949211}; Flags: Precursor;	SubName: Full=Uncharacterized protein {ECO:0000313|EMBL:KZM82692.1};	N-methyltransferase	GO:0009507,chloroplast; GO:0009534,chloroplast thylakoid; GO:0009295,nucleoid; GO:0009508,plastid chromosome; GO:0000427,plastid-encoded plastid RNA polymerase complex; GO:0016279,protein-lysine N-methyltransferase activity; GO:0009658,chloroplast organization; GO:0018026,peptidyl-lysine monomethylation; GO:0006355,regulation of transcription, DNA-templated; GO:0009416,response to light stimulus;…	SET domain
Cluster-28606.6996	GeBP	TF	GeBP	0	157.644	1.75618e-13	up	K11294 nucleolin | (RefSeq) nucleolin 2-like isoform X1 (A)	PREDICTED: mediator-associated protein 1-like [Daucus carota subsp. sativus]	RecName: Full=Probable transcription factor At1g61730 {ECO:0000305}; AltName: Full=Storekeeper-like protein At1g61730 {ECO:0000305};	SubName: Full=Uncharacterized protein {ECO:0000313|EMBL:KZN06903.1};	--	GO:0009507,chloroplast; GO:0005829,cytosol; GO:0005730,nucleolus; GO:0043565,sequence-specific DNA binding; GO:0044212,transcription regulatory region DNA binding; GO:0019760,glucosinolate metabolic process; GO:0006355,regulation of transcription, DNA-templated; GO:0006351,transcription, DNA-templated	Protein of unknown function, DUF573
Cluster-28606.70063	bHLH	TF	bHLH	0	27.8799	0.00119225	up	K18878 BHLH transcription factor Upa20 | (RefSeq) Upa20; transcription factor bHLH137-like (A)	PREDICTED: transcription factor BEE 3-like isoform X2 [Daucus carota subsp. sativus]	RecName: Full=Transcription factor BEE 3; AltName: Full=Basic helix-loop-helix protein 50; Short=AtbHLH50; Short=bHLH 50; AltName: Full=Protein Brassinosteroid enhanced expression 3; AltName: Full=Transcription factor EN 76; AltName: Full=bHLH transcription factor bHLH050;	SubName: Full=Uncharacterized protein {ECO:0000313|EMBL:KZM97494.1};	--	GO:0005634,nucleus; GO:0003677,DNA binding; GO:0003700,DNA-binding transcription factor activity; GO:0046983,protein dimerization activity; GO:0006355,regulation of transcription, DNA-templated; GO:0006351,transcription, DNA-templated	Helix-loop-helix DNA-binding domain
Cluster-28606.70101	C2C2-Dof	TF	C2C2->C2C2-Dof	0	376.864	6.01046e-16	up	K20043 clathrin coat assembly protein AP180 | (RefSeq) putative clathrin assembly protein At5g35200 (A)	PREDICTED: dof zinc finger protein DOF5.4 [Daucus carota subsp. sativus]	RecName: Full=Dof zinc finger protein DOF5.4; Short=AtDOF5.4; AltName: Full=OBF-binding protein 4;	SubName: Full=Uncharacterized protein {ECO:0000313|EMBL:KZM89483.1};	--	GO:0005634,nucleus; GO:0003700,DNA-binding transcription factor activity; GO:0046872,metal ion binding; GO:0044212,transcription regulatory region DNA binding; GO:0006355,regulation of transcription, DNA-templated; GO:0006351,transcription, DNA-templated	Dof domain, zinc finger
Cluster-28606.70103	WRKY	TF	WRKY	336.258	2.8638	5.26498e-06	down	K13425 WRKY transcription factor 22 | (RefSeq) WRKY transcription factor 22-like (A)	WRKY3 [Petroselinum crispum]	RecName: Full=Probable WRKY transcription factor 7; AltName: Full=WRKY DNA-binding protein 7;	SubName: Full=WRKY3 {ECO:0000313|EMBL:AAC49528.1};	--	GO:0005634,nucleus; GO:0005516,calmodulin binding; GO:0003700,DNA-binding transcription factor activity; GO:0043565,sequence-specific DNA binding; GO:0006351,transcription, DNA-templated	Plant zinc cluster domain
Cluster-28606.70850	NF-YC	TF	NF-Y->NF-YC	0	98.5224	1.43895e-08	up	K08066 nuclear transcription factor Y, gamma | (RefSeq) nuclear transcription factor Y subunit C-3-like (A)	PREDICTED: nuclear transcription factor Y subunit C-3-like [Daucus carota subsp. sativus]	RecName: Full=Nuclear transcription factor Y subunit C-2; Short=AtNF-YC-2; AltName: Full=Transcriptional activator HAP5B;	SubName: Full=Uncharacterized protein {ECO:0000313|EMBL:KZM98918.1};	CCAAT-binding factor, subunit C (HAP5)	GO:0016602,CCAAT-binding factor complex; GO:0005737,cytoplasm; GO:0005634,nucleus; GO:0003677,DNA binding; GO:0003700,DNA-binding transcription factor activity; GO:0046982,protein heterodimerization activity; GO:0045893,positive regulation of transcription, DNA-templated; GO:0006355,regulation of transcription, DNA-templated; GO:0006351,transcription, DNA-templated	Core histone H2A/H2B/H3/H4
Cluster-28606.70859	bZIP	TF	bZIP	316.311	6.13307	0.00219821	down	K21548 ATF/CREB family transcription factor | (RefSeq) bZIP transcription factor 60 (A)	PREDICTED: bZIP transcription factor 60-like [Daucus carota subsp. sativus]	RecName: Full=bZIP transcription factor 50 {ECO:0000303|PubMed:18065552}; Short=OsbZIP50 {ECO:0000303|PubMed:18065552}; AltName: Full=OsBZIP74 {ECO:0000303|PubMed:22199238};	SubName: Full=Uncharacterized protein {ECO:0000313|EMBL:KZM94379.1};	--	GO:0005789,endoplasmic reticulum membrane; GO:0016021,integral component of membrane; GO:0005634,nucleus; GO:0003677,DNA binding; GO:0003700,DNA-binding transcription factor activity; GO:0030968,endoplasmic reticulum unfolded protein response; GO:0010200,response to chitin; GO:0034976,response to endoplasmic reticulum stress; GO:0006351,transcription, DNA-templated	Basic region leucine zipper
Cluster-28606.71320	bHLH	TF	bHLH	5.26091	32.4063	0.00129867	up	K13422 transcription factor MYC2 | (RefSeq) transcription factor MYC4-like (A)	hypothetical protein DCAR_002739 [Daucus carota subsp. sativus]	RecName: Full=Truncated basic helix-loop-helix protein A;	SubName: Full=Uncharacterized protein {ECO:0000313|EMBL:KZN10083.1};	--	GO:0009813,flavonoid biosynthetic process; GO:0006355,regulation of transcription, DNA-templated; GO:0006351,transcription, DNA-templated	Myc amino-terminal region
Cluster-28606.71333	WRKY	TF	WRKY	110.048	0	0.00386292	down	K07904 Ras-related protein Rab-11A | (RefSeq) ras-related protein Rab11D (A)	PREDICTED: probable WRKY transcription factor 65 [Daucus carota subsp. sativus]	RecName: Full=Ras-related protein Rab11D;	SubName: Full=Uncharacterized protein {ECO:0000313|EMBL:KZM99358.1};	GTPase Rab11/YPT3, small G protein superfamily	GO:0005886,plasma membrane; GO:0005525,GTP binding; GO:0003924,GTPase activity	WRKY DNA -binding domain
Cluster-28606.71965	C2H2	TF	C2H2	165.211	0	3.75808e-12	down	--	--	--	--	--	--	--
Cluster-28606.72072	NF-YC	TF	NF-Y->NF-YC	0.97805	170.544	2.23968e-08	up	K00616 transaldolase [EC:2.2.1.2] | (RefSeq) uncharacterized protein LOC105164286 (A)	putative transaldolase-like [Dorcoceras hygrometricum]	RecName: Full=Nuclear transcription factor Y subunit C-2; Short=AtNF-YC-2; AltName: Full=Transcriptional activator HAP5B;	SubName: Full=Uncharacterized protein {ECO:0000313|EMBL:OIS99605.1};	Transaldolase	GO:0016602,CCAAT-binding factor complex; GO:0005737,cytoplasm; GO:0005634,nucleus; GO:0003677,DNA binding; GO:0003700,DNA-binding transcription factor activity; GO:0046982,protein heterodimerization activity; GO:0045893,positive regulation of transcription, DNA-templated; GO:0006355,regulation of transcription, DNA-templated; GO:0006351,transcription, DNA-templated	Transaldolase/Fructose-6-phosphate aldolase
Cluster-28606.72088	AP2/ERF-ERF	TF	AP2/ERF->AP2/ERF-ERF	0	141.332	3.53754e-11	up	K13434 pathogenesis-related genes transcriptional activator PTI6 | (RefSeq) pathogenesis-related genes transcriptional activator PTI6-like (A)	hypothetical protein DCAR_018576 [Daucus carota subsp. sativus]	RecName: Full=Pathogenesis-related genes transcriptional activator PTI6; AltName: Full=PTO-interacting protein 6;	SubName: Full=Uncharacterized protein {ECO:0000313|EMBL:KZM95334.1};	--	GO:0005634,nucleus; GO:0003677,DNA binding; GO:0003700,DNA-binding transcription factor activity; GO:0006952,defense response; GO:0006351,transcription, DNA-templated	AP2 domain
Cluster-28606.72583	AUX/IAA	TR	AUX/IAA	0	85.9951	2.24221e-09	up	K14484 auxin-responsive protein IAA | (RefSeq) auxin-responsive protein IAA9 (A)	PREDICTED: auxin-responsive protein IAA9 [Daucus carota subsp. sativus]	RecName: Full=Auxin-responsive protein IAA9; AltName: Full=Indoleacetic acid-induced protein 9;	RecName: Full=Auxin-responsive protein {ECO:0000256|RuleBase:RU004549};	--	GO:0005634,nucleus; GO:0003700,DNA-binding transcription factor activity; GO:0043565,sequence-specific DNA binding; GO:0009734,auxin-activated signaling pathway; GO:0009733,response to auxin; GO:0006351,transcription, DNA-templated	AUX/IAA family
Cluster-28606.72618	LOB	TF	LOB	5.9607	52.598	8.52344e-09	up	K14491 two-component response regulator ARR-B family | (RefSeq) two-component response regulator ORR24-like (A)	hypothetical protein DCAR_020040 [Daucus carota subsp. sativus]	RecName: Full=LOB domain-containing protein 24; AltName: Full=ASYMMETRIC LEAVES 2-like protein 13; Short=AS2-like protein 13;	SubName: Full=Uncharacterized protein {ECO:0000313|EMBL:KZM92595.1};	--	GO:0016020,membrane	Lateral organ boundaries (LOB) domain
Cluster-28606.72636	LOB	TF	LOB	0	21.2716	0.00143946	up	K04733 interleukin-1 receptor-associated kinase 4 [EC:2.7.11.1] | (RefSeq) uncharacterized protein LOC100501207 isoform X1 (A)	PREDICTED: EPIDERMAL PATTERNING FACTOR-like protein 2 [Daucus carota subsp. sativus]	RecName: Full=LOB domain-containing protein 24; AltName: Full=ASYMMETRIC LEAVES 2-like protein 13; Short=AS2-like protein 13;	SubName: Full=EPIDERMAL PATTERNING FACTOR-like protein 2 {ECO:0000313|RefSeq:XP_016441633.1};	--	GO:0016020,membrane	Stomagen
Cluster-28606.72825	MYB-related	TF	MYB->MYB-related	136.293	14.1816	0.00109309	down	K08869 aarF domain-containing kinase | (RefSeq) predicted protein (A)	PREDICTED: uncharacterized protein LOC108209085 [Daucus carota subsp. sativus]	RecName: Full=Transcription factor MYBS3 {ECO:0000303|PubMed:12172034}; AltName: Full=Myb-related protein S3 {ECO:0000303|PubMed:12172034}; Short=OsMYBS3 {ECO:0000303|PubMed:12172034};	RecName: Full=Malic enzyme {ECO:0000256|RuleBase:RU003426};	--	GO:0005634,nucleus; GO:0003677,DNA binding; GO:0003700,DNA-binding transcription factor activity; GO:0046872,metal ion binding; GO:0045892,negative regulation of transcription, DNA-templated; GO:0009723,response to ethylene; GO:0009739,response to gibberellin; GO:0009744,response to sucrose; GO:0006351,transcription, DNA-templated	--
Cluster-28606.73266	WRKY	TF	WRKY	178.925	0	2.88882e-15	down	K18835 WRKY transcription factor 2 | (RefSeq) WRKY transcription factor WRKY24 (A)	PREDICTED: WRKY transcription factor 44 [Daucus carota subsp. sativus]	RecName: Full=WRKY transcription factor 44; AltName: Full=Protein TRANSPARENT TESTA GLABRA 2; AltName: Full=WRKY DNA-binding protein 44;	SubName: Full=Uncharacterized protein {ECO:0000313|EMBL:KZM97681.1};	--	GO:0005634,nucleus; GO:0003700,DNA-binding transcription factor activity; GO:0043565,sequence-specific DNA binding; GO:0009957,epidermal cell fate specification; GO:0010214,seed coat development; GO:0006351,transcription, DNA-templated	WRKY DNA -binding domain
Cluster-28606.73685	IWS1	TR	IWS1	1024.6	0	2.1613e-24	down	K04733 interleukin-1 receptor-associated kinase 4 [EC:2.7.11.1] | (RefSeq) LOC109754742; interleukin-1 receptor-associated kinase 4-like (A)	PREDICTED: uncharacterized protein LOC108218442 [Daucus carota subsp. sativus]	--	SubName: Full=Uncharacterized protein {ECO:0000313|EMBL:KZM98679.1};	BAH domain proteins	GO:0005634,nucleus; GO:0003682,chromatin binding	BAH domain
Cluster-28606.73964	TAZ	TR	TAZ	0	217.839	1.31495e-08	up	K10523 speckle-type POZ protein | (RefSeq) BTB/POZ and TAZ domain-containing protein 1-like (A)	PREDICTED: BTB/POZ and TAZ domain-containing protein 1-like isoform X1 [Daucus carota subsp. sativus]	RecName: Full=BTB/POZ and TAZ domain-containing protein 1; AltName: Full=BTB and TAZ domain protein 1;	SubName: Full=Uncharacterized protein {ECO:0000313|EMBL:KZM89124.1};	CREB binding protein/P300 and related TAZ Zn-finger proteins	GO:0005737,cytoplasm; GO:0005634,nucleus; GO:0019005,SCF ubiquitin ligase complex; GO:0005516,calmodulin binding; GO:0004402,histone acetyltransferase activity; GO:0003712,transcription coregulator activity; GO:0031625,ubiquitin protein ligase binding; GO:0008270,zinc ion binding; GO:0009553,embryo sac development; GO:0009555,pollen development; GO:0043161,proteasome-mediated ubiquitin-dependent …	TAZ zinc finger
Cluster-28606.74343	bHLH	TF	bHLH	40.2011	0	4.7718e-08	down	K02183 calmodulin | (RefSeq) transcription factor ABORTED MICROSPORES-like (A)	PREDICTED: transcription factor bHLH90-like [Daucus carota subsp. sativus]	RecName: Full=Transcription factor ABORTED MICROSPORES; AltName: Full=Basic helix-loop-helix protein 21; Short=AtbHLH21; Short=bHLH 21; AltName: Full=Transcription factor EN 48; AltName: Full=bHLH transcription factor bHLH021;	SubName: Full=Uncharacterized protein {ECO:0000313|EMBL:KZN06249.1};	--	GO:0005634,nucleus; GO:0003682,chromatin binding; GO:0003700,DNA-binding transcription factor activity; GO:0046983,protein dimerization activity; GO:0000978,RNA polymerase II proximal promoter sequence-specific DNA binding; GO:0048657,anther wall tapetum cell differentiation; GO:0048658,anther wall tapetum development; GO:0009555,pollen development; GO:0006355,regulation of transcription, DNA-tem…	Helix-loop-helix DNA-binding domain
Cluster-28606.74904	NAC	TF	NAC	135.73	0	4.55188e-08	down	--	PREDICTED: NAC domain-containing protein 83-like [Daucus carota subsp. sativus]	RecName: Full=NAC domain containing protein 50 {ECO:0000303|PubMed:15029955}; Short=ANAC050 {ECO:0000303|PubMed:15029955};	SubName: Full=Uncharacterized protein {ECO:0000313|EMBL:EEF36808.1};	--	GO:0005634,nucleus; GO:0003700,DNA-binding transcription factor activity; GO:0043565,sequence-specific DNA binding; GO:0000976,transcription regulatory region sequence-specific DNA binding; GO:0009908,flower development; GO:0034720,histone H3-K4 demethylation; GO:0045892,negative regulation of transcription, DNA-templated; GO:0048573,photoperiodism, flowering; GO:0060966,regulation of gene silenc…	No apical meristem (NAM) protein
Cluster-28606.75207	B3-ARF	TF	B3->B3-ARF	42.6452	0	0.000511265	down	K14486 auxin response factor | (RefSeq) auxin response factor 1 (A)	PREDICTED: auxin response factor 1 [Daucus carota subsp. sativus]	RecName: Full=Auxin response factor 1;	SubName: Full=Uncharacterized protein {ECO:0000313|EMBL:KZN10624.1};	--	GO:0005634,nucleus; GO:0003677,DNA binding; GO:0003700,DNA-binding transcription factor activity; GO:0042802,identical protein binding; GO:0009734,auxin-activated signaling pathway; GO:0010150,leaf senescence; GO:0045892,negative regulation of transcription, DNA-templated; GO:0009733,response to auxin; GO:0006351,transcription, DNA-templated	AUX/IAA family
Cluster-28606.75288	C3H	TF	C3H	293.264	0	0.000718971	down	K23048 RING finger protein unkempt | (RefSeq) zinc finger CCCH domain-containing protein 43-like isoform X1 (A)	PREDICTED: zinc finger CCCH domain-containing protein 37-like [Daucus carota subsp. sativus]	RecName: Full=Zinc finger CCCH domain-containing protein 37; Short=AtC3H37; AltName: Full=ENHANCER OF AG-4 protein 1;	SubName: Full=Uncharacterized protein {ECO:0000313|EMBL:KZM92733.1};	CCCH-type Zn-finger protein	GO:0005829,cytosol; GO:0016607,nuclear speck; GO:0005634,nucleus; GO:0003677,DNA binding; GO:0046872,metal ion binding; GO:0003730,mRNA 3'-UTR binding; GO:0003723,RNA binding; GO:0061158,3'-UTR-mediated mRNA destabilization; GO:0001709,cell fate determination; GO:0009908,flower development; GO:0006397,mRNA processing	Torus domain
Cluster-28606.75699	MYB-related	TF	MYB->MYB-related	58.5722	0	9.74673e-09	down	K09422 transcription factor MYB, plant | (RefSeq) myb-related protein 306-like (A)	hypothetical protein DCAR_013101 [Daucus carota subsp. sativus]	RecName: Full=Transcription factor MYB96 {ECO:0000303|PubMed:11597504}; AltName: Full=Myb-related protein 96 {ECO:0000303|PubMed:11597504}; Short=AtMYB96 {ECO:0000303|PubMed:11597504};	SubName: Full=Uncharacterized protein {ECO:0000313|EMBL:KZM99537.1};	Transcription factor, Myb superfamily	GO:0005634,nucleus; GO:0003700,DNA-binding transcription factor activity; GO:0000981,DNA-binding transcription factor activity, RNA polymerase II-specific; GO:0043565,sequence-specific DNA binding; GO:0001135,RNA polymerase II transcription regulator recruiting activity; GO:0044212,transcription regulatory region DNA binding; GO:0009738,abscisic acid-activated signaling pathway; GO:0030154,cell d…	Myb-like DNA-binding domain
Cluster-28606.75799	TRAF	TR	TRAF	40.2264	2.86307	0.000692487	down	K10523 speckle-type POZ protein | (RefSeq) BTB/POZ and MATH domain-containing protein 2 (A)	PREDICTED: BTB/POZ and MATH domain-containing protein 2 [Daucus carota subsp. sativus]	RecName: Full=BTB/POZ and MATH domain-containing protein 2; AltName: Full=Protein BTB-POZ AND MATH DOMAIN 2; Short=AtBPM2;	SubName: Full=Uncharacterized protein {ECO:0000313|EMBL:KZM83020.1};	Speckle-type POZ protein SPOP and related proteins with TRAF, MATH and BTB/POZ domains	GO:0005634,nucleus; GO:0071472,cellular response to salt stress; GO:0042631,cellular response to water deprivation; GO:0016567,protein ubiquitination; GO:0006970,response to osmotic stress	MATH domain
Cluster-28606.76220	PHD	TR	PHD	188.13	0	0.00146272	down	K00232 acyl-CoA oxidase [EC:1.3.3.6] | (RefSeq) uncharacterized protein LOC107952742 isoform X1 (A)	PREDICTED: uncharacterized protein LOC108199113 [Daucus carota subsp. sativus]	RecName: Full=Increased DNA methylation 1 {ECO:0000303|PubMed:22700931}; AltName: Full=Histone H3 acetyltransferase IDM1 {ECO:0000305}; EC=2.3.1.- {ECO:0000255|PROSITE-ProRule:PRU00532}; AltName: Full=Protein ROS4 {ECO:0000303|PubMed:22733760}; AltName: Full=Repressor of silencing 4 {ECO:0000303|PubMed:22733760};	SubName: Full=Uncharacterized protein {ECO:0000313|EMBL:KZM85363.1};	--	GO:0005634,nucleus; GO:0009506,plasmodesma; GO:0010385,double-stranded methylated DNA binding; GO:0004402,histone acetyltransferase activity; GO:0042393,histone binding; GO:0046872,metal ion binding; GO:0044154,histone H3-K14 acetylation; GO:0043971,histone H3-K18 acetylation; GO:0043972,histone H3-K23 acetylation; GO:0044030,regulation of DNA methylation; GO:0006355,regulation of transcription, …	PHD-finger
Cluster-28606.76237	PHD	TR	PHD	107.397	26.2896	0.00028029	down	K11446 histone demethylase JARID1 [EC:1.14.11.-] | (RefSeq) lysine-specific demethylase lid (A)	hypothetical protein DCAR_006743 [Daucus carota subsp. sativus]	--	SubName: Full=Uncharacterized protein {ECO:0000313|EMBL:KZN05906.1};	DNA-binding protein jumonji/RBP2/SMCY, contains JmjC domain	GO:0005634,nucleus; GO:0003677,DNA binding; GO:0046872,metal ion binding	PLU-1-like protein
Cluster-28606.76383	B3-ARF	TF	B3->B3-ARF	29.2627	123.279	0.000374984	up	K14486 auxin response factor | (RefSeq) auxin response factor 1-like isoform X1 (A)	PREDICTED: auxin response factor 1-like isoform X2 [Daucus carota subsp. sativus]	RecName: Full=Auxin response factor 1;	RecName: Full=Auxin response factor {ECO:0000256|RuleBase:RU004561};	--	GO:0005634,nucleus; GO:0003677,DNA binding; GO:0003700,DNA-binding transcription factor activity; GO:0042802,identical protein binding; GO:0009734,auxin-activated signaling pathway; GO:0010150,leaf senescence; GO:0045892,negative regulation of transcription, DNA-templated; GO:0009733,response to auxin; GO:0006351,transcription, DNA-templated	AUX/IAA family
Cluster-28606.76394	bZIP	TF	bZIP	24.3511	0	5.38857e-05	down	K14432 ABA responsive element binding factor | (RefSeq) ABSCISIC ACID-INSENSITIVE 5-like protein 2 (A)	PREDICTED: ABSCISIC ACID-INSENSITIVE 5-like protein 2 [Daucus carota subsp. sativus]	RecName: Full=ABSCISIC ACID-INSENSITIVE 5-like protein 2; AltName: Full=ABA-responsive element-binding protein 3; AltName: Full=Dc3 promoter-binding factor 3; Short=AtDPBF3; AltName: Full=bZIP transcription factor 66; Short=AtbZIP66;	SubName: Full=Uncharacterized protein {ECO:0000313|EMBL:KZN00353.1};	--	GO:0005634,nucleus; GO:0003700,DNA-binding transcription factor activity; GO:0043565,sequence-specific DNA binding; GO:0009738,abscisic acid-activated signaling pathway; GO:0009737,response to abscisic acid; GO:0006351,transcription, DNA-templated	Basic region leucine zipper
Cluster-28606.76474	bHLH	TF	bHLH	140.856	0	1.76978e-14	down	K03521 electron transfer flavoprotein beta subunit | (RefSeq) electron transfer flavoprotein subunit beta, mitochondrial-like (A)	PREDICTED: transcription factor ILR3-like [Daucus carota subsp. sativus]	RecName: Full=Transcription factor ILR3; AltName: Full=Basic helix-loop-helix protein 105; Short=AtbHLH105; Short=bHLH 105; AltName: Full=Protein IAA-LEUCINE RESISTANT 3; AltName: Full=Transcription factor EN 133; AltName: Full=bHLH transcription factor bHLH105;	SubName: Full=Uncharacterized protein {ECO:0000313|EMBL:CCB52066.1};	--	GO:0005634,nucleus; GO:0003700,DNA-binding transcription factor activity; GO:0046983,protein dimerization activity; GO:0043565,sequence-specific DNA binding; GO:0019760,glucosinolate metabolic process; GO:0006355,regulation of transcription, DNA-templated; GO:0006351,transcription, DNA-templated	GrpE
Cluster-28606.76995	SNF2	TR	SNF2	83.9908	7.26014	0.00226006	down	K15505 DNA repair protein RAD5 [EC:3.6.4.-] | (RefSeq) putative SWI/SNF-related matrix-associated actin-dependent regulator of chromatin subfamily A member 3-like 2 (A)	hypothetical protein DCAR_003247 [Daucus carota subsp. sativus]	RecName: Full=F-box protein At3g54460;	SubName: Full=Uncharacterized protein {ECO:0000313|EMBL:KZN10591.1};	Helicase-like transcription factor HLTF/DNA helicase RAD5, DEAD-box superfamily	GO:0009506,plasmodesma; GO:0005524,ATP binding; GO:0004386,helicase activity; GO:0008270,zinc ion binding	SNF2 family N-terminal domain
Cluster-28606.77164	WRKY	TF	WRKY	30.0496	0	6.27569e-05	down	K13425 WRKY transcription factor 22 | (RefSeq) probable WRKY transcription factor 27 (A)	transcription factor, partial [Petroselinum crispum]	RecName: Full=Probable WRKY transcription factor 15; AltName: Full=WRKY DNA-binding protein 15;	SubName: Full=Transcription factor {ECO:0000313|EMBL:AAD27591.1}; Flags: Fragment;	--	GO:0005634,nucleus; GO:0005516,calmodulin binding; GO:0003700,DNA-binding transcription factor activity; GO:0043565,sequence-specific DNA binding; GO:0044212,transcription regulatory region DNA binding; GO:0010200,response to chitin; GO:0006351,transcription, DNA-templated	WRKY DNA -binding domain
Cluster-28606.78016	WRKY	TF	WRKY	124.956	0	3.92549e-11	down	K18835 WRKY transcription factor 2 | (RefSeq) WRKY transcription factor WRKY24 (A)	PREDICTED: WRKY transcription factor 44 [Daucus carota subsp. sativus]	RecName: Full=WRKY transcription factor 44; AltName: Full=Protein TRANSPARENT TESTA GLABRA 2; AltName: Full=WRKY DNA-binding protein 44;	SubName: Full=Uncharacterized protein {ECO:0000313|EMBL:KZM97681.1};	--	GO:0005634,nucleus; GO:0003700,DNA-binding transcription factor activity; GO:0043565,sequence-specific DNA binding; GO:0009957,epidermal cell fate specification; GO:0010214,seed coat development; GO:0006351,transcription, DNA-templated	WRKY DNA -binding domain
Cluster-28606.78036	bHLH	TF	bHLH	66.8946	0	3.65151e-08	down	K12126 phytochrome-interacting factor 3 | (RefSeq) uncharacterized protein LOC112294434 isoform X1 (A)	PREDICTED: transcription factor BIM2 isoform X2 [Daucus carota subsp. sativus]	RecName: Full=Transcription factor BIM2; AltName: Full=BES1-interacting Myc-like protein 2; AltName: Full=Basic helix-loop-helix protein 102; Short=AtbHLH102; Short=bHLH 102; AltName: Full=Transcription factor EN 125; AltName: Full=bHLH transcription factor bHLH102;	SubName: Full=Uncharacterized protein {ECO:0000313|EMBL:KZM85889.1};	--	GO:0005634,nucleus; GO:0003700,DNA-binding transcription factor activity; GO:0046983,protein dimerization activity; GO:0043565,sequence-specific DNA binding; GO:0006351,transcription, DNA-templated	Helix-loop-helix DNA-binding domain
Cluster-28606.78042	S1Fa-like	TF	S1Fa-like	217.659	0	8.97989e-14	down	--	--	--	--	--	--	--
Cluster-28606.78177	TRAF	TR	TRAF	40.6738	1.22661	0.0039327	down	K14508 regulatory protein NPR1 | (RefSeq) regulatory protein NPR3-like (A)	PREDICTED: regulatory protein NPR3-like [Daucus carota subsp. sativus]	RecName: Full=Regulatory protein NPR3; AltName: Full=BTB/POZ domain-containing protein NPR3;	SubName: Full=BTB/POZ-like protein {ECO:0000313|EMBL:OMO70442.1};	FOG: Ankyrin repeat	GO:0005737,cytoplasm; GO:0005634,nucleus; GO:0019005,SCF ubiquitin ligase complex; GO:1901149,salicylic acid binding; GO:0031625,ubiquitin protein ligase binding; GO:0009816,defense response to bacterium, incompatible interaction; GO:0009817,defense response to fungus, incompatible interaction; GO:0080185,effector dependent induction by symbiont of host immune response; GO:0043161,proteasome-medi…	Ankyrin repeats (many copies)
Cluster-28606.78396	C3H	TF	C3H	0	198.928	3.52736e-10	up	K22415 zinc finger CCCH domain-containing protein 11 | (RefSeq) zinc finger CCCH domain-containing protein 17-like (A)	PREDICTED: zinc finger CCCH domain-containing protein 17-like [Daucus carota subsp. sativus]	RecName: Full=Zinc finger CCCH domain-containing protein 17; Short=AtC3H17;	SubName: Full=Uncharacterized protein {ECO:0000313|EMBL:KZN09976.1};	Uncharacterized conserved protein	GO:0003677,DNA binding; GO:0046872,metal ion binding; GO:0003729,mRNA binding	Zinc finger C-x8-C-x5-C-x3-H type (and similar)
Cluster-28606.78587	WRKY	TF	WRKY	32.043	1.53327	0.00350659	down	K13425 WRKY transcription factor 22 | (RefSeq) WRKY transcription factor 22-like (A)	hypothetical protein DCAR_005872 [Daucus carota subsp. sativus]	RecName: Full=Probable WRKY transcription factor 21; AltName: Full=WRKY DNA-binding protein 21;	SubName: Full=Uncharacterized protein {ECO:0000313|EMBL:KZN05035.1};	--	GO:0005634,nucleus; GO:0005516,calmodulin binding; GO:0003700,DNA-binding transcription factor activity; GO:0043565,sequence-specific DNA binding; GO:0019760,glucosinolate metabolic process; GO:0006351,transcription, DNA-templated	Plant zinc cluster domain
Cluster-28606.78728	RWP-RK	TF	RWP-RK	266.714	2.76134	4.53229e-06	down	--	PREDICTED: protein NLP7-like isoform X2 [Daucus carota subsp. sativus]	--	SubName: Full=Uncharacterized protein {ECO:0000313|EMBL:KZN09096.1};	--	GO:0005634,nucleus; GO:0003677,DNA binding; GO:0006355,regulation of transcription, DNA-templated; GO:0006351,transcription, DNA-templated	Helix-turn-helix of DDE superfamily endonuclease
Cluster-28606.79250	MYB-related	TF	MYB->MYB-related	128.202	7.86737	0.000163998	down	K12133 MYB-related transcription factor LHY | (RefSeq) LHY protein (A)	PREDICTED: protein REVEILLE 6 [Daucus carota subsp. sativus]	RecName: Full=Protein REVEILLE 5;	SubName: Full=Uncharacterized protein {ECO:0000313|EMBL:KZN07797.1};	Zuotin and related molecular chaperones (DnaJ superfamily), contains DNA-binding domains	GO:0005634,nucleus; GO:0003677,DNA binding; GO:0003700,DNA-binding transcription factor activity; GO:0009737,response to abscisic acid; GO:0009733,response to auxin; GO:0046686,response to cadmium ion; GO:0009723,response to ethylene; GO:0009739,response to gibberellin; GO:0009753,response to jasmonic acid; GO:0009751,response to salicylic acid; GO:0009651,response to salt stress; GO:0006351,tran…	Myb DNA-binding like
Cluster-28606.79298	WRKY	TF	WRKY	252.811	0	2.31155e-16	down	K18835 WRKY transcription factor 2 | (RefSeq) WRKY transcription factor WRKY24 (A)	PREDICTED: WRKY transcription factor 44 [Daucus carota subsp. sativus]	RecName: Full=WRKY transcription factor 44; AltName: Full=Protein TRANSPARENT TESTA GLABRA 2; AltName: Full=WRKY DNA-binding protein 44;	SubName: Full=Uncharacterized protein {ECO:0000313|EMBL:KZM97681.1};	--	GO:0005634,nucleus; GO:0003700,DNA-binding transcription factor activity; GO:0043565,sequence-specific DNA binding; GO:0009957,epidermal cell fate specification; GO:0010214,seed coat development; GO:0006351,transcription, DNA-templated	WRKY DNA -binding domain
Cluster-28606.79299	WRKY	TF	WRKY	0	670.079	5.20707e-21	up	K18835 WRKY transcription factor 2 | (RefSeq) WRKY transcription factor WRKY24 (A)	PREDICTED: WRKY transcription factor 44 [Daucus carota subsp. sativus]	RecName: Full=WRKY transcription factor 44; AltName: Full=Protein TRANSPARENT TESTA GLABRA 2; AltName: Full=WRKY DNA-binding protein 44;	SubName: Full=Uncharacterized protein {ECO:0000313|EMBL:KZM97681.1};	--	GO:0005634,nucleus; GO:0003700,DNA-binding transcription factor activity; GO:0043565,sequence-specific DNA binding; GO:0009957,epidermal cell fate specification; GO:0010214,seed coat development; GO:0006351,transcription, DNA-templated	WRKY DNA -binding domain
Cluster-28606.80925	RWP-RK	TF	RWP-RK	34.8336	1.82819	0.00408042	down	--	PREDICTED: protein NLP6-like isoform X1 [Daucus carota subsp. sativus]	--	SubName: Full=Uncharacterized protein {ECO:0000313|EMBL:KZM83368.1};	--	GO:0005634,nucleus; GO:0003677,DNA binding; GO:0006355,regulation of transcription, DNA-templated; GO:0006351,transcription, DNA-templated	RWP-RK domain
Cluster-28606.8118	C3H	TF	C3H	42.1711	0	1.09822e-08	down	K23193 myelin transcription factor 1-like protein | (RefSeq) protein FRIGIDA-ESSENTIAL 1-like isoform X1 (A)	PREDICTED: protein FRIGIDA-ESSENTIAL 1-like isoform X2 [Daucus carota subsp. sativus]	RecName: Full=Protein FRIGIDA-ESSENTIAL 1; AltName: Full=Zinc finger CCCH domain-containing protein 27; Short=AtC3H27;	SubName: Full=Uncharacterized protein {ECO:0000313|EMBL:KZN07183.1};	--	GO:0005634,nucleus; GO:0003677,DNA binding; GO:0046872,metal ion binding; GO:0030154,cell differentiation; GO:0009908,flower development; GO:0010220,positive regulation of vernalization response	Zinc finger domain
Cluster-28606.81251	bHLH	TF	bHLH	794.941	0	5.79877e-08	down	K13422 transcription factor MYC2 | (RefSeq) transcription factor MYC2-like (A)	PREDICTED: transcription factor MYC2-like [Daucus carota subsp. sativus]	RecName: Full=Transcription factor MYC2; Short=AtMYC2; AltName: Full=Basic helix-loop-helix protein 6; Short=AtbHLH6; Short=bHLH 6; AltName: Full=Protein JASMONATE INSENSITIVE 1; AltName: Full=R-homologous Arabidopsis protein 1; Short=RAP-1; AltName: Full=Transcription factor EN 38; AltName: Full=Z-box binding factor 1 protein; AltName: Full=bHLH transcription factor bHLH006; AltName: Full=rd22BP…	SubName: Full=Uncharacterized protein {ECO:0000313|EMBL:KZN04794.1};	--	GO:0005634,nucleus; GO:0003677,DNA binding; GO:0003700,DNA-binding transcription factor activity; GO:0046983,protein dimerization activity; GO:0043565,sequence-specific DNA binding; GO:0009738,abscisic acid-activated signaling pathway; GO:0009963,positive regulation of flavonoid biosynthetic process; GO:0045893,positive regulation of transcription, DNA-templated; GO:2000068,regulation of defense …	Helix-loop-helix DNA-binding domain
Cluster-28606.81432	SBP	TF	SBP	46.0308	1.22661	0.00281516	down	K13415 protein brassinosteroid insensitive 1 [EC:2.7.10.1 2.7.11.1] | (RefSeq) uncharacterized LOC103401427 (A)	PREDICTED: squamosa promoter-binding-like protein 7 [Daucus carota subsp. sativus]	RecName: Full=Squamosa promoter-binding-like protein 7;	SubName: Full=Uncharacterized protein {ECO:0000313|EMBL:CCB50361.1};	--	GO:0016607,nuclear speck; GO:0003677,DNA binding; GO:0046872,metal ion binding; GO:0042803,protein homodimerization activity; GO:0035874,cellular response to copper ion starvation; GO:0048638,regulation of developmental growth; GO:0006355,regulation of transcription, DNA-templated; GO:0006351,transcription, DNA-templated	SBP domain
Cluster-28606.81622	AP2/ERF-ERF	TF	AP2/ERF->AP2/ERF-ERF	8.58756	155.579	0.00114157	up	K09285 AP2-like factor, ANT lineage | (RefSeq) AP2-like ethylene-responsive transcription factor At2g41710 isoform X1 (A)	PREDICTED: transcription factor bHLH130-like isoform X1 [Daucus carota subsp. sativus]	RecName: Full=AP2-like ethylene-responsive transcription factor At2g41710;	SubName: Full=Uncharacterized protein {ECO:0000313|EMBL:KZM86623.1};	--	GO:0005634,nucleus; GO:0003677,DNA binding; GO:0003700,DNA-binding transcription factor activity; GO:0009873,ethylene-activated signaling pathway; GO:0007275,multicellular organism development; GO:0006351,transcription, DNA-templated	--
Cluster-28606.81707	NAC	TF	NAC	0	60.6301	5.40602e-10	up	--	PREDICTED: protein ATAF2-like [Daucus carota subsp. sativus]	--	--	--	--	No apical meristem (NAM) protein
Cluster-28606.81896	GARP-G2-like	TF	GARP->GARP-G2-like	0	30.2052	0.000187868	up	K06236 collagen, type I, alpha | (RefSeq) hypothetical protein (A)	PREDICTED: protein PHR1-LIKE 1 [Daucus carota subsp. sativus]	RecName: Full=Protein PHOSPHATE STARVATION RESPONSE 1 {ECO:0000303|PubMed:11511543}; Short=AtPHR1 {ECO:0000303|PubMed:11511543};	SubName: Full=Uncharacterized protein {ECO:0000313|EMBL:KZM95272.1};	--	GO:0005634,nucleus; GO:0003677,DNA binding; GO:0003700,DNA-binding transcription factor activity; GO:0071486,cellular response to high light intensity; GO:0016036,cellular response to phosphate starvation; GO:0007623,circadian rhythm; GO:0006355,regulation of transcription, DNA-templated; GO:0055063,sulfate ion homeostasis; GO:0006351,transcription, DNA-templated	Myb-like DNA-binding domain
Cluster-28606.81912	HMG	TR	HMG	385.464	0	6.08848e-16	down	K09699 2-oxoisovalerate dehydrogenase E2 component (dihydrolipoyl transacylase) [EC:2.3.1.168] | (RefSeq) multiple organellar RNA editing factor 3, mitochondrial-like (A)	PREDICTED: multiple organellar RNA editing factor 8, chloroplastic/mitochondrial-like [Tarenaya hassleriana]	RecName: Full=Multiple organellar RNA editing factor 8, chloroplastic/mitochondrial {ECO:0000305}; AltName: Full=RNA editing-interacting protein 1 {ECO:0000303|PubMed:22566615}; Flags: Precursor;	SubName: Full=Putative ovule protein {ECO:0000313|EMBL:JAP17519.1}; Flags: Fragment;	--	GO:0009507,chloroplast; GO:0005739,mitochondrion; GO:0050897,cobalt ion binding; GO:0016554,cytidine to uridine editing; GO:0080156,mitochondrial mRNA modification; GO:0006397,mRNA processing; GO:0009451,RNA modification	--
Cluster-28606.82397	LUG	TR	LUG	0	27.4006	1.44238e-05	up	K21776 protein lin-54 | (RefSeq) transcriptional corepressor LEUNIG_HOMOLOG-like (A)	PREDICTED: transcriptional corepressor LEUNIG_HOMOLOG isoform X2 [Daucus carota subsp. sativus]	RecName: Full=Transcriptional corepressor LEUNIG_HOMOLOG; AltName: Full=Protein MUCILAGE-MODIFIED 1 {ECO:0000303|PubMed:11706181};	SubName: Full=STY-L protein {ECO:0000313|EMBL:CAF18246.1};	WD40 repeat-containing protein	GO:0005634,nucleus; GO:0003713,transcription coactivator activity; GO:0030154,cell differentiation; GO:0006974,cellular response to DNA damage stimulus; GO:0071217,cellular response to external biotic stimulus; GO:0009793,embryo development ending in seed dormancy; GO:0009908,flower development; GO:0010393,galacturonan metabolic process; GO:0010073,meristem maintenance; GO:0010192,mucilage biosyn…	Coatomer WD associated region
Cluster-28606.841	C3H	TF	C3H	4.80972	48.7239	2.41918e-05	up	K18753 butyrate response factor | (RefSeq) uncharacterized protein LOC108220134 (A)	PREDICTED: uncharacterized protein LOC108220134 [Daucus carota subsp. sativus]	RecName: Full=Zinc finger CCCH domain-containing protein 9; Short=OsC3H9;	SubName: Full=Uncharacterized protein {ECO:0000313|EMBL:KZN09145.1};	CCCH-type Zn-finger protein	GO:0005829,cytosol; GO:0003677,DNA binding; GO:0046872,metal ion binding; GO:0003730,mRNA 3'-UTR binding; GO:0061158,3'-UTR-mediated mRNA destabilization	RNA-binding, Nab2-type zinc finger
Cluster-28606.84139	FAR1	TF	FAR1	105.197	236.57	6.73785e-07	up	K17604 zinc finger SWIM domain-containing protein 3 | (RefSeq) protein FAR1-RELATED SEQUENCE 6-like isoform X1 (A)	PREDICTED: protein FAR-RED IMPAIRED RESPONSE 1-like isoform X6 [Daucus carota subsp. sativus]	RecName: Full=Protein FAR-RED IMPAIRED RESPONSE 1;	SubName: Full=Uncharacterized protein {ECO:0000313|EMBL:CCB51023.1};	--	GO:0005634,nucleus; GO:0003700,DNA-binding transcription factor activity; GO:0008270,zinc ion binding; GO:0010018,far-red light signaling pathway; GO:0042753,positive regulation of circadian rhythm; GO:0045893,positive regulation of transcription, DNA-templated; GO:0010017,red or far-red light signaling pathway; GO:0009585,red, far-red light phototransduction; GO:0010218,response to far red light…	Transposase
Cluster-28606.8442	C2H2	TF	C2H2	242.528	0	0.0010864	down	--	PREDICTED: zinc finger AN1 and C2H2 domain-containing stress-associated protein 13 [Daucus carota subsp. sativus]	RecName: Full=Zinc finger AN1 and C2H2 domain-containing stress-associated protein 11; Short=AtSAP11;	SubName: Full=Uncharacterized protein {ECO:0000313|EMBL:KZN00304.1};	Predicted Zn-finger protein	GO:0003676,nucleic acid binding; GO:0008270,zinc ion binding	Protein of unknown function (DUF629)
Cluster-28606.84813	TRAF	TR	TRAF	51.5405	17.1582	0.000164032	down	--	PREDICTED: BTB/POZ domain-containing protein At1g04390 isoform X2 [Daucus carota subsp. sativus]	RecName: Full=BTB/POZ domain-containing protein At1g04390;	SubName: Full=Uncharacterized protein {ECO:0000313|EMBL:KZN00884.1};	--	GO:0016567,protein ubiquitination	--
Cluster-28606.84845	LOB	TF	LOB	117.846	2.45469	0.0031799	down	K04733 interleukin-1 receptor-associated kinase 4 [EC:2.7.11.1] | (RefSeq) uncharacterized protein LOC100501207 isoform X1 (A)	PREDICTED: LOB domain-containing protein 37-like [Daucus carota subsp. sativus]	RecName: Full=LOB domain-containing protein 38; AltName: Full=ASYMMETRIC LEAVES 2-like protein 40; Short=AS2-like protein 40;	SubName: Full=Uncharacterized protein {ECO:0000313|EMBL:KZM88710.1};	--	--	Lateral organ boundaries (LOB) domain
Cluster-28606.8493	HSF	TF	HSF	24.4329	0.919961	0.000475026	down	K09419 heat shock transcription factor, other eukaryote | (RefSeq) heat stress transcription factor A-5 (A)	hypothetical protein DCAR_026657 [Daucus carota subsp. sativus]	RecName: Full=Heat shock factor protein HSF8; AltName: Full=Heat shock transcription factor 8; Short=HSTF 8; AltName: Full=Heat stress transcription factor;	SubName: Full=Uncharacterized protein {ECO:0000313|EMBL:KZM85921.1};	Heat shock transcription factor	GO:0005634,nucleus; GO:0003700,DNA-binding transcription factor activity; GO:0043565,sequence-specific DNA binding; GO:0006351,transcription, DNA-templated	HSF-type DNA-binding
Cluster-28606.84936	Trihelix	TF	Trihelix	325.169	0	1.91898e-17	down	K22366 thioredoxin reductase-like selenoprotein T | (RefSeq) uncharacterized protein LOC105646579 (A)	PREDICTED: uncharacterized protein LOC108209730 [Daucus carota subsp. sativus]	--	SubName: Full=Uncharacterized protein {ECO:0000313|EMBL:KZN07491.1};	Transcription factor GT-2 and related proteins, contains trihelix DNA-binding/SANT domain	--	Myb-like DNA-binding domain
Cluster-28606.85304	TRAF	TR	TRAF	133.25	0	3.97294e-13	down	--	hypothetical protein DCAR_013918 [Daucus carota subsp. sativus]	RecName: Full=BTB/POZ domain-containing protein At2g30600;	SubName: Full=Uncharacterized protein {ECO:0000313|EMBL:KZM98720.1};	Proteins containing BTB/POZ and Kelch domains, involved in regulatory/signal transduction processes	GO:0005737,cytoplasm; GO:0019005,SCF ubiquitin ligase complex; GO:0031625,ubiquitin protein ligase binding; GO:0043161,proteasome-mediated ubiquitin-dependent protein catabolic process; GO:0042787,NA; GO:0030162,regulation of proteolysis	Farnesoic acid 0-methyl transferase
Cluster-28606.85836	PLATZ	TF	PLATZ	100.175	1.22734	0.00113737	down	K04733 interleukin-1 receptor-associated kinase 4 [EC:2.7.11.1] | (RefSeq) probable L-type lectin-domain containing receptor kinase S.5 (A)	PREDICTED: uncharacterized protein LOC108211693 [Daucus carota subsp. sativus]	--	SubName: Full=Uncharacterized protein {ECO:0000313|EMBL:KZN00271.1};	--	--	PLATZ transcription factor
Cluster-28606.86899	MYB	TF	MYB->MYB	23.3133	0	9.73159e-05	down	K09422 transcription factor MYB, plant | (RefSeq) myb-related protein Zm38-like (A)	PREDICTED: myb-related protein Zm38-like [Daucus carota subsp. sativus]	RecName: Full=Transcription factor MYB111 {ECO:0000303|PubMed:11597504}; AltName: Full=Myb-related protein 111 {ECO:0000303|PubMed:11597504}; Short=AtMYB111 {ECO:0000303|PubMed:11597504}; AltName: Full=Protein PRODUCTION OF FLAVONOL GLYCOSIDES 3 {ECO:0000303|PubMed:17419845};	SubName: Full=Uncharacterized protein {ECO:0000313|EMBL:KZN10219.1};	Transcription factor, Myb superfamily	GO:0005634,nucleus; GO:0003700,DNA-binding transcription factor activity; GO:0000981,DNA-binding transcription factor activity, RNA polymerase II-specific; GO:0043565,sequence-specific DNA binding; GO:0001135,RNA polymerase II transcription regulator recruiting activity; GO:0044212,transcription regulatory region DNA binding; GO:0030154,cell differentiation; GO:0051555,flavonol biosynthetic proce…	Myb-like DNA-binding domain
Cluster-28606.87020	C3H	TF	C3H	113.454	16.2749	0.000178177	down	--	PREDICTED: zinc finger CCCH domain-containing protein 53-like isoform X1 [Daucus carota subsp. sativus]	RecName: Full=Zinc finger CCCH domain-containing protein 22; Short=OsC3H22;	SubName: Full=Uncharacterized protein {ECO:0000313|EMBL:KZM90270.1};	--	GO:0003677,DNA binding; GO:0046872,metal ion binding; GO:0003723,RNA binding	RNA recognition motif. (a.k.a. RRM, RBD, or RNP domain)
Cluster-28606.87044	HB-other	TF	HB->HB-other	758.25	30.0961	0.000283584	down	K09338 homeobox-leucine zipper protein | (RefSeq) homeobox-leucine zipper protein REVOLUTA-like (A)	PREDICTED: homeobox-leucine zipper protein HOX32-like isoform X2 [Daucus carota subsp. sativus]	RecName: Full=Homeobox-leucine zipper protein HOX32; AltName: Full=HD-ZIP protein HOX32; AltName: Full=Homeodomain transcription factor HOX32; AltName: Full=OsHox32;	SubName: Full=Uncharacterized protein {ECO:0000313|EMBL:KZM95926.1};	--	GO:0005634,nucleus; GO:0003677,DNA binding; GO:0008289,lipid binding; GO:0006355,regulation of transcription, DNA-templated; GO:0006351,transcription, DNA-templated	Homeodomain
Cluster-28606.87334	SNF2	TR	SNF2	185.658	69.2313	0.00235095	down	K11367 chromodomain-helicase-DNA-binding protein 1 [EC:3.6.4.12] | (RefSeq) uncharacterized protein LOC108206162 (A)	PREDICTED: helicase protein MOM1-like isoform X1 [Daucus carota subsp. sativus]	RecName: Full=Helicase protein MOM1; EC=3.6.4.-; AltName: Full=Protein MAINTENANCE OF METHYLATION; AltName: Full=Protein MORPHEUS MOLECULE 1;	SubName: Full=Uncharacterized protein {ECO:0000313|EMBL:KZM89877.1};	Predicted helicase	GO:0005634,nucleus; GO:0051537,2 iron, 2 sulfur cluster binding; GO:0005524,ATP binding; GO:0004386,helicase activity; GO:0046872,metal ion binding; GO:0042803,protein homodimerization activity; GO:0006342,chromatin silencing; GO:0031047,gene silencing by RNA; GO:0006344,maintenance of chromatin silencing; GO:0006351,transcription, DNA-templated	Helicase conserved C-terminal domain
Cluster-28606.87410	C2C2-YABBY	TF	C2C2->C2C2-YABBY	31.8203	0	0.000190773	down	--	PREDICTED: axial regulator YABBY 1-like [Daucus carota subsp. sativus]	RecName: Full=Axial regulator YABBY 1; AltName: Full=Fl-54; AltName: Full=Protein ABNORMAL FLORAL ORGANS; AltName: Full=Protein FILAMENTOUS FLOWER; AltName: Full=Protein antherless;	SubName: Full=Uncharacterized protein {ECO:0000313|EMBL:KZN07706.1};	--	GO:0005634,nucleus; GO:0003677,DNA binding; GO:0003700,DNA-binding transcription factor activity; GO:0046872,metal ion binding; GO:0010158,abaxial cell fate specification; GO:0045165,cell fate commitment; GO:0010154,fruit development; GO:0010450,inflorescence meristem growth; GO:0009933,meristem structural organization; GO:0009944,polarity specification of adaxial/abaxial axis; GO:0009909,regulat…	YABBY protein
Cluster-28606.88484	C2H2	TF	C2H2	87.2013	31.9484	0.00274706	down	K22410 PR domain zinc finger protein 16 | (RefSeq) protein indeterminate-domain 2-like (A)	PREDICTED: protein indeterminate-domain 2-like [Daucus carota subsp. sativus]	RecName: Full=Zinc finger protein MAGPIE {ECO:0000303|PubMed:17785527}; AltName: Full=Protein indeterminate-domain 3 {ECO:0000303|PubMed:16784536};	SubName: Full=Indeterminate(ID)-domain 2 {ECO:0000313|EMBL:EOX94991.1};	FOG: Zn-finger	GO:0005634,nucleus; GO:0003700,DNA-binding transcription factor activity; GO:0046872,metal ion binding; GO:0044212,transcription regulatory region DNA binding; GO:0008356,asymmetric cell division; GO:0006355,regulation of transcription, DNA-templated; GO:0006351,transcription, DNA-templated	Zinc-finger of C2H2 type
Cluster-28606.88850	GRAS	TF	GRAS	229.555	3.27291	0.000353626	down	K14777 ATP-dependent RNA helicase DDX47/RRP3 [EC:3.6.4.13] | (Kazusa) Lj5g3v1988830.1; - (A)	PREDICTED: scarecrow-like protein 8 [Daucus carota subsp. sativus]	RecName: Full=Scarecrow-like protein 8; Short=AtSCL8; AltName: Full=GRAS family protein 30; Short=AtGRAS-30;	SubName: Full=Uncharacterized protein {ECO:0000313|EMBL:KZN01912.1};	--	GO:0005737,cytoplasm; GO:0005634,nucleus; GO:0003700,DNA-binding transcription factor activity; GO:0043565,sequence-specific DNA binding; GO:0006355,regulation of transcription, DNA-templated; GO:0006351,transcription, DNA-templated	Domain of unknown function (DUF4807)
Cluster-28606.89364	WRKY	TF	WRKY	244.189	0	0.00103727	down	K19613 leucine-rich repeat protein SHOC2 | (RefSeq) uncharacterized protein LOC111313103 isoform X1 (A)	PREDICTED: probable WRKY transcription factor 70 [Daucus carota subsp. sativus]	RecName: Full=Probable WRKY transcription factor 70; AltName: Full=WRKY DNA-binding protein 70;	SubName: Full=Uncharacterized protein {ECO:0000313|EMBL:KZM94799.1};	--	GO:0005634,nucleus; GO:0003700,DNA-binding transcription factor activity; GO:0043565,sequence-specific DNA binding; GO:0042742,defense response to bacterium; GO:0050832,defense response to fungus; GO:0009864,induced systemic resistance, jasmonic acid mediated signaling pathway; GO:1900056,negative regulation of leaf senescence; GO:0045892,negative regulation of transcription, DNA-templated; GO:00…	WRKY DNA -binding domain
Cluster-28606.90432	RWP-RK	TF	RWP-RK	98.6061	0.306654	2.09074e-09	down	K11838 ubiquitin carboxyl-terminal hydrolase 7 [EC:3.4.19.12] | (RefSeq) uncharacterized protein LOC104229842 (A)	PREDICTED: protein NLP7-like isoform X2 [Daucus carota subsp. sativus]	RecName: Full=Protein NLP7; Short=AtNLP7; AltName: Full=NIN-like protein 7; AltName: Full=Nodule inception protein-like protein 7;	SubName: Full=Uncharacterized protein {ECO:0000313|EMBL:KZN09096.1};	--	GO:0005634,nucleus; GO:0003677,DNA binding; GO:0003700,DNA-binding transcription factor activity; GO:0042128,nitrate assimilation; GO:0010167,response to nitrate; GO:0009414,response to water deprivation; GO:0010118,stomatal movement; GO:0006351,transcription, DNA-templated	Helix-turn-helix of DDE superfamily endonuclease
Cluster-28606.91074	mTERF	TR	mTERF	0	18.0305	1.977e-05	up	K15032 mTERF domain-containing protein, mitochondrial | (RefSeq) transcription termination factor MTERF4, chloroplastic (A)	PREDICTED: transcription termination factor MTERF4, chloroplastic [Daucus carota subsp. sativus]	RecName: Full=Transcription termination factor MTERF4, chloroplastic {ECO:0000305}; AltName: Full=Mitochondrial transcription termination factor 4 {ECO:0000303|PubMed:23087700}; AltName: Full=Protein BELAYA SMERT' {ECO:0000303|PubMed:21464319}; AltName: Full=Protein RUGOSA2 {ECO:0000303|PubMed:21790815}; Flags: Precursor;	SubName: Full=Transcription termination factor mterf4, chloroplastic {ECO:0000313|EMBL:OIT19785.1};	Mitochondrial transcription termination factor, mTERF	GO:0009507,chloroplast; GO:0005739,mitochondrion; GO:0009536,plastid; GO:0003690,double-stranded DNA binding; GO:0019843,rRNA binding; GO:0003727,single-stranded RNA binding; GO:0009658,chloroplast organization; GO:0032502,developmental process; GO:0006353,DNA-templated transcription, termination; GO:0009793,embryo development ending in seed dormancy; GO:0006355,regulation of transcription, DNA-t…	Protein of unknown function (DUF1335)
Cluster-28606.9184	GARP-G2-like	TF	GARP->GARP-G2-like	109.055	0	4.78764e-12	down	K14491 two-component response regulator ARR-B family | (RefSeq) two-component response regulator ORR21 (A)	PREDICTED: transcription factor LUX [Daucus carota subsp. sativus]	RecName: Full=Transcription factor PCL1; AltName: Full=Protein PHYTOCLOCK 1 homolog; Short=OsPCL1;	SubName: Full=Uncharacterized protein {ECO:0000313|EMBL:KZN05113.1};	--	GO:0005634,nucleus; GO:0003677,DNA binding; GO:0003700,DNA-binding transcription factor activity; GO:0007623,circadian rhythm; GO:0009909,regulation of flower development; GO:0006355,regulation of transcription, DNA-templated; GO:0006351,transcription, DNA-templated	Myb-like DNA-binding domain
Cluster-28606.92092	S1Fa-like	TF	S1Fa-like	66.6759	0	2.27027e-10	down	--	--	--	--	--	--	--
Cluster-28606.92137	E2F-DP	TF	E2F-DP	73.7891	25.2657	0.000504921	down	K06620 transcription factor E2F3 | (RefSeq) transcription factor E2FC-like isoform X1 (A)	PREDICTED: transcription factor E2FC-like isoform X1 [Daucus carota subsp. sativus]	RecName: Full=Transcription factor E2FC; AltName: Full=E2F transcription factor-2; Short=AtE2F2;	SubName: Full=Uncharacterized protein {ECO:0000313|EMBL:KZM98775.1};	Transcription factor E2F/dimerization partner (TDP)	GO:0005737,cytoplasm; GO:0005730,nucleolus; GO:0005634,nucleus; GO:0005667,transcription factor complex; GO:0003677,DNA binding; GO:0003700,DNA-binding transcription factor activity; GO:0046982,protein heterodimerization activity; GO:0043565,sequence-specific DNA binding; GO:0044212,transcription regulatory region DNA binding; GO:0051301,cell division; GO:0000902,cell morphogenesis; GO:0042023,DN…	Sugar-specific transcriptional regulator TrmB
Cluster-28606.92354	bZIP	TF	bZIP	221.235	11.7369	9.53219e-05	down	K14432 ABA responsive element binding factor | (RefSeq) ABSCISIC ACID-INSENSITIVE 5-like protein 5 (A)	PREDICTED: ABSCISIC ACID-INSENSITIVE 5-like protein 5 [Daucus carota subsp. sativus]	RecName: Full=ABSCISIC ACID-INSENSITIVE 5-like protein 5; AltName: Full=ABA-responsive element-binding protein 1; AltName: Full=Abscisic acid responsive elements-binding factor 2; Short=ABRE-binding factor 2; AltName: Full=bZIP transcription factor 36; Short=AtbZIP36;	SubName: Full=BZIP transcription factor bZIP8 {ECO:0000313|EMBL:AGG39700.1};	--	GO:0005634,nucleus; GO:0003677,DNA binding; GO:0003700,DNA-binding transcription factor activity; GO:0009738,abscisic acid-activated signaling pathway; GO:0006351,transcription, DNA-templated	Basic region leucine zipper
Cluster-28606.92633	NAC	TF	NAC	15.658	0	0.000474155	down	K00521 ferric-chelate reductase [EC:1.16.1.7] | (RefSeq) ferric reduction oxidase 7, chloroplastic-like (A)	PREDICTED: NAC domain-containing protein 14-like [Daucus carota subsp. sativus]	RecName: Full=NAC domain-containing protein 71 {ECO:0000303|PubMed:15029955}; Short=ANAC071 {ECO:0000303|PubMed:15029955};	SubName: Full=Uncharacterized protein {ECO:0000313|EMBL:KZM87873.1};	--	GO:0005634,nucleus; GO:0003700,DNA-binding transcription factor activity; GO:0043565,sequence-specific DNA binding; GO:0008283,cell proliferation; GO:0071365,cellular response to auxin stimulus; GO:0006351,transcription, DNA-templated	--
Cluster-28606.92900	MYB-related	TF	MYB->MYB-related	92.4331	0	2.75667e-11	down	K11111 telomeric repeat-binding factor 2 | (RefSeq) predicted protein (A)	PREDICTED: uncharacterized protein LOC108209800 isoform X1 [Daucus carota subsp. sativus]	RecName: Full=Telomere repeat-binding protein 4; AltName: Full=H-protein promoter binding factor-1; Short=AtTBP1; AltName: Full=Telomeric DNA-binding protein 1;	SubName: Full=Uncharacterized protein {ECO:0000313|EMBL:KZN06806.1};	--	GO:0000781,chromosome, telomeric region; GO:0000783,nuclear telomere cap complex; GO:0003677,DNA binding; GO:0003691,double-stranded telomeric DNA binding; GO:0042162,telomeric DNA binding; GO:0006355,regulation of transcription, DNA-templated; GO:0000723,telomere maintenance; GO:0031627,telomeric loop formation; GO:0006351,transcription, DNA-templated	--
Cluster-28606.92901	MYB-related	TF	MYB->MYB-related	0	77.648	1.42414e-05	up	K11111 telomeric repeat-binding factor 2 | (RefSeq) predicted protein (A)	PREDICTED: uncharacterized protein LOC108209800 isoform X1 [Daucus carota subsp. sativus]	RecName: Full=Telomere repeat-binding protein 4; AltName: Full=H-protein promoter binding factor-1; Short=AtTBP1; AltName: Full=Telomeric DNA-binding protein 1;	SubName: Full=Uncharacterized protein {ECO:0000313|EMBL:KZN06806.1};	--	GO:0000781,chromosome, telomeric region; GO:0000783,nuclear telomere cap complex; GO:0003677,DNA binding; GO:0003691,double-stranded telomeric DNA binding; GO:0042162,telomeric DNA binding; GO:0006355,regulation of transcription, DNA-templated; GO:0000723,telomere maintenance; GO:0031627,telomeric loop formation; GO:0006351,transcription, DNA-templated	--
Cluster-28606.93426	bHLH	TF	bHLH	134.346	0	0.00255039	down	K18878 BHLH transcription factor Upa20 | (RefSeq) Upa20; transcription factor bHLH137-like (A)	PREDICTED: transcription factor UNE12-like [Daucus carota subsp. sativus]	RecName: Full=Transcription factor UNE12; AltName: Full=Basic helix-loop-helix protein 59; Short=AtbHLH59; Short=bHLH 59; AltName: Full=Protein UNFERTILIZED EMBRYO SAC 12; AltName: Full=Transcription factor EN 93; AltName: Full=bHLH transcription factor bHLH059;	SubName: Full=Uncharacterized protein {ECO:0000313|EMBL:KZM85311.1};	--	GO:0005634,nucleus; GO:0001046,core promoter sequence-specific DNA binding; GO:0003700,DNA-binding transcription factor activity; GO:0046983,protein dimerization activity; GO:0001228,DNA-binding transcription activator activity, RNA polymerase II-specific; GO:0009567,double fertilization forming a zygote and endosperm; GO:0007275,multicellular organism development; GO:0031347,regulation of defens…	Cyclin-dependent kinase 2-associated protein
Cluster-28606.93587	C2H2	TF	C2H2	35.76	0	1.83406e-07	down	K09191 general transcription factor IIIA | (RefSeq) transcription factor IIIA (A)	PREDICTED: transcription factor IIIA [Daucus carota subsp. sativus]	RecName: Full=Transcription factor IIIA {ECO:0000303|PubMed:12711688}; Short=AtTFIIIA {ECO:0000303|PubMed:12711688};	SubName: Full=Uncharacterized protein {ECO:0000313|EMBL:KZN06341.1};	FOG: Zn-finger	GO:0005730,nucleolus; GO:0005634,nucleus; GO:0080084,5S rDNA binding; GO:0008097,5S rRNA binding; GO:0003700,DNA-binding transcription factor activity; GO:0046872,metal ion binding; GO:0003723,RNA binding; GO:0007275,multicellular organism development; GO:0006351,transcription, DNA-templated	Aberrant zinc-finger
Cluster-28606.9367	SET	TR	SET	0	264.467	3.40228e-15	up	K19199 histone-lysine N-methyltransferase SETD3 [EC:2.1.1.43] | (RefSeq) hypothetical protein (A)	PREDICTED: histone-lysine N-methyltransferase setd3 [Daucus carota subsp. sativus]	RecName: Full=Protein PLASTID TRANSCRIPTIONALLY ACTIVE 14 {ECO:0000303|PubMed:16326926}; Short=pTAC14 {ECO:0000303|PubMed:16326926}; EC=2.1.1.- {ECO:0000255|PROSITE-ProRule:PRU00190}; AltName: Full=Plastid-encoded RNA polymerase-associated protein 7 {ECO:0000303|PubMed:21949211}; Short=PEP-associated protein 7 {ECO:0000303|PubMed:21949211}; Flags: Precursor;	SubName: Full=Uncharacterized protein {ECO:0000313|EMBL:KZM82692.1};	N-methyltransferase	GO:0009507,chloroplast; GO:0009534,chloroplast thylakoid; GO:0009295,nucleoid; GO:0009508,plastid chromosome; GO:0000427,plastid-encoded plastid RNA polymerase complex; GO:0016279,protein-lysine N-methyltransferase activity; GO:0009658,chloroplast organization; GO:0018026,peptidyl-lysine monomethylation; GO:0006355,regulation of transcription, DNA-templated; GO:0009416,response to light stimulus;…	SET domain
Cluster-28606.93981	MADS-MIKC	TF	MADS->MADS-MIKC	20.3615	1.3056	0.000135276	down	K09264 MADS-box transcription factor, plant | (RefSeq) floral homeotic protein AGAMOUS-like isoform X1 (A)	PREDICTED: floral homeotic protein AGAMOUS-like isoform X1 [Daucus carota subsp. sativus]	RecName: Full=Floral homeotic protein AGAMOUS; AltName: Full=GAG2;	SubName: Full=PgMADS protein5 {ECO:0000313|EMBL:BAK20020.1};	MADS box transcription factor	GO:0005634,nucleus; GO:0003700,DNA-binding transcription factor activity; GO:0046983,protein dimerization activity; GO:0000977,RNA polymerase II regulatory region sequence-specific DNA binding; GO:0045944,positive regulation of transcription by RNA polymerase II; GO:0006351,transcription, DNA-templated	SRF-type transcription factor (DNA-binding and dimerisation domain)
Cluster-28606.94688	C3H	TF	C3H	170.118	2.75988	0.000254191	down	K23048 RING finger protein unkempt | (RefSeq) zinc finger CCCH domain-containing protein 30-like (A)	PREDICTED: zinc finger CCCH domain-containing protein 30-like [Daucus carota subsp. sativus]	RecName: Full=Zinc finger CCCH domain-containing protein 30; Short=AtC3H30;	SubName: Full=Uncharacterized protein {ECO:0000313|EMBL:KZM90236.1};	CCCH-type Zn-finger protein	GO:0005737,cytoplasm; GO:0005634,nucleus; GO:0003677,DNA binding; GO:0003700,DNA-binding transcription factor activity; GO:0046872,metal ion binding; GO:0006355,regulation of transcription, DNA-templated	Zinc finger domain
Cluster-28606.95167	CPP	TF	CPP	0	20.7808	2.514e-05	up	K21776 protein lin-54 | (RefSeq) protein tesmin/TSO1-like CXC 3 (A)	hypothetical protein DCAR_027236 [Daucus carota subsp. sativus]	RecName: Full=CRC domain-containing protein TSO1;	SubName: Full=Uncharacterized protein {ECO:0000313|EMBL:KZM85342.1};	Metallothionein-like protein	GO:0005634,nucleus; GO:0003700,DNA-binding transcription factor activity; GO:0046872,metal ion binding; GO:0048444,floral organ morphogenesis; GO:0051302,regulation of cell division; GO:0009934,regulation of meristem structural organization	Tesmin/TSO1-like CXC domain, cysteine-rich domain
Cluster-28606.95412	SWI/SNF-BAF60b	TR	SWI/SNF-BAF60b	138.318	50.3333	0.00154671	down	K15223 upstream activation factor subunit UAF30 | (RefSeq) uncharacterized protein LOC108224487 (A)	PREDICTED: uncharacterized protein LOC108224487 [Daucus carota subsp. sativus]	--	SubName: Full=Uncharacterized protein {ECO:0000313|EMBL:KZM90037.1};	RNA polymerase I transcription factor UAF	--	DEK C terminal domain
Cluster-28606.9570	C3H	TF	C3H	0	27.2728	3.44181e-05	up	K17569 G patch domain-containing protein 2 | (RefSeq) uncharacterized protein LOC111886585 isoform X1 (A)	PREDICTED: zinc finger CCCH domain-containing protein 22 [Daucus carota subsp. sativus]	RecName: Full=Zinc finger CCCH domain-containing protein 18; Short=OsC3H18;	SubName: Full=Uncharacterized protein {ECO:0000313|EMBL:KZN10374.1};	Predicted RNA-processing protein, contains G-patch domain	GO:0003677,DNA binding; GO:0046872,metal ion binding	Zinc finger domain
Cluster-28606.95735	WRKY	TF	WRKY	374.335	0	1.2944e-17	down	K18835 WRKY transcription factor 2 | (RefSeq) WRKY transcription factor WRKY24 (A)	PREDICTED: WRKY transcription factor 44 [Daucus carota subsp. sativus]	RecName: Full=WRKY transcription factor 44; AltName: Full=Protein TRANSPARENT TESTA GLABRA 2; AltName: Full=WRKY DNA-binding protein 44;	SubName: Full=Uncharacterized protein {ECO:0000313|EMBL:KZM97681.1};	--	GO:0005634,nucleus; GO:0003700,DNA-binding transcription factor activity; GO:0043565,sequence-specific DNA binding; GO:0009957,epidermal cell fate specification; GO:0010214,seed coat development; GO:0006351,transcription, DNA-templated	WRKY DNA -binding domain
Cluster-28606.96875	C3H	TF	C3H	14.817	0	0.00210515	down	--	PREDICTED: zinc finger CCCH domain-containing protein 18-like isoform X2 [Daucus carota subsp. sativus]	RecName: Full=Zinc finger CCCH domain-containing protein 18; Short=AtC3H18; EC=3.1.-.-;	SubName: Full=Uncharacterized protein {ECO:0000313|EMBL:KZM95991.1};	--	GO:0003677,DNA binding; GO:0046872,metal ion binding; GO:0004518,nuclease activity; GO:0003723,RNA binding	OST-HTH/LOTUS domain
Cluster-28606.97188	bHLH	TF	bHLH	13.1742	283.86	0.000264377	up	K13422 transcription factor MYC2 | (RefSeq) transcription factor MYC4-like (A)	PREDICTED: basic helix-loop-helix protein A isoform X4 [Daucus carota subsp. sativus]	RecName: Full=Truncated basic helix-loop-helix protein A;	SubName: Full=Transcription factor TT8 {ECO:0000313|EMBL:KYP55566.1};	--	GO:0009813,flavonoid biosynthetic process; GO:0006355,regulation of transcription, DNA-templated; GO:0006351,transcription, DNA-templated	Helix-loop-helix DNA-binding domain	TT8
Cluster-28606.98339	B3	TF	B3->B3	26.7712	0	9.3475e-06	down	K09287 RAV-like factor | (RefSeq) LOC109776774; putative AP2/ERF and B3 domain-containing protein Os01g0140700 (A)	PREDICTED: B3 domain-containing protein Os07g0563300-like isoform X1 [Daucus carota subsp. sativus]	RecName: Full=B3 domain-containing protein Os07g0563300;	SubName: Full=Uncharacterized protein {ECO:0000313|EMBL:KZM87787.1};	--	GO:0005634,nucleus; GO:0003677,DNA binding; GO:0008270,zinc ion binding; GO:0006355,regulation of transcription, DNA-templated; GO:0006351,transcription, DNA-templated	B3 DNA binding domain
Cluster-28606.99323	HB-other	TF	HB->HB-other	44.896	0	6.35408e-06	down	K09338 homeobox-leucine zipper protein | (RefSeq) homeobox-leucine zipper protein HAT4-like (A)	homeobox-leucine zipper protein [Spuriopimpinella brachycarpa]	RecName: Full=Homeobox-leucine zipper protein HAT4; AltName: Full=HD-ZIP protein ATHB-2; AltName: Full=Homeodomain transcription factor ATHB-2; AltName: Full=Homeodomain-leucine zipper protein HAT4; Short=HD-ZIP protein 4;	SubName: Full=Homeobox-leucine zipper protein {ECO:0000313|EMBL:CAA64221.1};	Transcription factor HEX, contains HOX and HALZ domains	GO:0005634,nucleus; GO:0003700,DNA-binding transcription factor activity; GO:0042803,protein homodimerization activity; GO:0043565,sequence-specific DNA binding; GO:0008283,cell proliferation; GO:0045892,negative regulation of transcription, DNA-templated; GO:0010017,red or far-red light signaling pathway; GO:0009585,red, far-red light phototransduction; GO:0009733,response to auxin; GO:0009735,r…	Homeobox KN domain
Cluster-29954.0	C3H	TF	C3H	25.4643	0	1.08941e-05	down	--	PREDICTED: zinc finger CCCH domain-containing protein 18-like isoform X1 [Daucus carota subsp. sativus]	RecName: Full=Zinc finger CCCH domain-containing protein 18; Short=AtC3H18; EC=3.1.-.-;	SubName: Full=Uncharacterized protein {ECO:0000313|EMBL:KZM95991.1};	--	GO:0003677,DNA binding; GO:0046872,metal ion binding; GO:0004518,nuclease activity; GO:0003723,RNA binding	OST-HTH/LOTUS domain
Cluster-30091.0	SBP	TF	SBP	14.0804	0.409114	0.00190654	down	K13415 protein brassinosteroid insensitive 1 [EC:2.7.10.1 2.7.11.1] | (RefSeq) uncharacterized LOC103401427 (A)	PREDICTED: squamosa promoter-binding-like protein 8 isoform X1 [Daucus carota subsp. sativus]	RecName: Full=Squamosa promoter-binding-like protein 8;	SubName: Full=Uncharacterized protein {ECO:0000313|EMBL:KZM96777.1};	--	GO:0005737,cytoplasm; GO:0005634,nucleus; GO:0003677,DNA binding; GO:0046872,metal ion binding; GO:0048653,anther development; GO:0030154,cell differentiation; GO:0009554,megasporogenesis; GO:0009556,microsporogenesis; GO:0006355,regulation of transcription, DNA-templated; GO:0006351,transcription, DNA-templated	SBP domain
Cluster-30124.0	AP2/ERF-ERF	TF	AP2/ERF->AP2/ERF-ERF	51.493	16.3986	0.000440818	down	K09286 EREBP-like factor | (RefSeq) ethylene-responsive transcription factor RAP2-13-like (A)	PREDICTED: ethylene-responsive transcription factor ERF003-like [Daucus carota subsp. sativus]	RecName: Full=Ethylene-responsive transcription factor ERF003;	SubName: Full=Uncharacterized protein {ECO:0000313|EMBL:KZM88508.1};	--	GO:0005634,nucleus; GO:0003677,DNA binding; GO:0003700,DNA-binding transcription factor activity; GO:0009873,ethylene-activated signaling pathway; GO:0006351,transcription, DNA-templated	AP2 domain
Cluster-30284.0	SNF2	TR	SNF2	0	25.6699	1.65256e-05	up	K10875 DNA repair and recombination protein RAD54 and RAD54-like protein [EC:3.6.4.-] | (RefSeq) SNF2 domain-containing protein CLASSY 3-like (A)	PREDICTED: SNF2 domain-containing protein CLASSY 3-like [Daucus carota subsp. sativus]	RecName: Full=SNF2 domain-containing protein CLASSY 3; EC=3.6.4.-; AltName: Full=Protein CHROMATIN REMODELING 31 {ECO:0000303|PubMed:16547115}; Short=AtCHR31;	SubName: Full=Uncharacterized protein {ECO:0000313|EMBL:KZN10093.1};	DNA repair protein, SNF2 family	GO:0005634,nucleus; GO:0005524,ATP binding; GO:0003677,DNA binding; GO:0004386,helicase activity	Type III restriction enzyme, res subunit
Cluster-31055.0	C2C2-GATA	TF	C2C2->C2C2-GATA	24.7881	0	3.66413e-06	down	K21444 poly(rC)-binding protein 3/4 | (RefSeq) KH domain-containing protein HEN4 isoform X1 (A)	PREDICTED: GATA transcription factor 19-like [Daucus carota subsp. sativus]	RecName: Full=GATA transcription factor 18 {ECO:0000303|PubMed:15084732}; Short=OsGATA18 {ECO:0000303|PubMed:15084732}; AltName: Full=Protein TIFY 1a {ECO:0000305}; Short=OsTIFY1a {ECO:0000303|PubMed:19618278};	SubName: Full=Uncharacterized protein {ECO:0000313|EMBL:KZM99787.1};	GATA-4/5/6 transcription factors	GO:0005634,nucleus; GO:0005667,transcription factor complex; GO:0003682,chromatin binding; GO:0000977,RNA polymerase II regulatory region sequence-specific DNA binding; GO:0001085,RNA polymerase II transcription factor binding; GO:0001228,DNA-binding transcription activator activity, RNA polymerase II-specific; GO:0008270,zinc ion binding; GO:0030154,cell differentiation	Divergent CCT motif
Cluster-3152.0	GRF	TF	GRF	44.1093	0	8.03523e-08	down	K22382 WD repeat-containing protein 26 | (RefSeq) WD repeat-containing protein 26 homolog (A)	PREDICTED: growth-regulating factor 1-like [Daucus carota subsp. sativus]	RecName: Full=Growth-regulating factor 6; Short=OsGRF6; AltName: Full=Transcription activator GRF6;	SubName: Full=Uncharacterized protein {ECO:0000313|EMBL:KZM92570.1};	--	GO:0005634,nucleus; GO:0005524,ATP binding; GO:0032502,developmental process; GO:0006355,regulation of transcription, DNA-templated; GO:0006351,transcription, DNA-templated	QLQ
Cluster-34250.0	C3H	TF	C3H	0	22.0913	2.44311e-05	up	--	PREDICTED: zinc finger CCCH domain-containing protein 34-like isoform X1 [Daucus carota subsp. sativus]	RecName: Full=Zinc finger CCCH domain-containing protein 6; Short=OsC3H6; AltName: Full=Zinc finger CCCH domain-containing protein ZFN-like 1;	SubName: Full=Uncharacterized protein {ECO:0000313|EMBL:KZM85486.1};	CCCH-type Zn-finger protein	GO:0005634,nucleus; GO:0003677,DNA binding; GO:0046872,metal ion binding	Zinc finger C-x8-C-x5-C-x3-H type (and similar)
Cluster-3542.0	SWI/SNF-BAF60b	TR	SWI/SNF-BAF60b	0	30.4539	4.41412e-05	up	K01062 platelet-activating factor acetylhydrolase [EC:3.1.1.47] | (RefSeq) hypothetical protein (A)	PREDICTED: zinc finger CCCH domain-containing protein 19 isoform X2 [Daucus carota subsp. sativus]	RecName: Full=Zinc finger CCCH domain-containing protein 19; Short=AtC3H19; AltName: Full=Protein Needed for RDR2-independent DNA methylation;	SubName: Full=Uncharacterized protein {ECO:0000313|EMBL:KZM89725.1};	RNA polymerase I transcription factor UAF	GO:0005829,cytosol; GO:0005634,nucleus; GO:0003677,DNA binding; GO:0042393,histone binding; GO:0046872,metal ion binding; GO:0032776,DNA methylation on cytosine; GO:0031047,gene silencing by RNA; GO:0010964,regulation of chromatin silencing by small RNA; GO:0006351,transcription, DNA-templated	CCCH-type zinc finger
Cluster-36406.0	AP2/ERF-ERF	TF	AP2/ERF->AP2/ERF-ERF	0	34.2445	6.43188e-08	up	K13434 pathogenesis-related genes transcriptional activator PTI6 | (RefSeq) pathogenesis-related genes transcriptional activator PTI6-like (A)	PREDICTED: pathogenesis-related genes transcriptional activator PTI6-like [Daucus carota subsp. sativus]	RecName: Full=Ethylene-responsive transcription factor CRF4; AltName: Full=Protein CYTOKININ RESPONSE FACTOR 4;	SubName: Full=Uncharacterized protein {ECO:0000313|EMBL:KZM90479.1};	--	GO:0005737,cytoplasm; GO:0005634,nucleus; GO:0003677,DNA binding; GO:0003700,DNA-binding transcription factor activity; GO:0009736,cytokinin-activated signaling pathway; GO:0009873,ethylene-activated signaling pathway; GO:0048366,leaf development; GO:0006351,transcription, DNA-templated	AP2 domain
Cluster-36531.1	B3	TF	B3->B3	0	20.4538	1.5839e-05	up	K14016 ubiquitin fusion degradation protein 1 | (RefSeq) B3 domain-containing protein At3g19184-like (A)	PREDICTED: B3 domain-containing protein Os06g0194400-like [Daucus carota subsp. sativus]	RecName: Full=B3 domain-containing protein Os06g0194400;	SubName: Full=Uncharacterized protein {ECO:0000313|EMBL:KZM96217.1};	--	GO:0005634,nucleus; GO:0003677,DNA binding; GO:0006355,regulation of transcription, DNA-templated; GO:0006351,transcription, DNA-templated	B3 DNA binding domain
Cluster-374.0	C3H	TF	C3H	0	30.3842	1.36271e-06	up	--	PREDICTED: zinc finger CCCH domain-containing protein 34-like isoform X1 [Daucus carota subsp. sativus]	RecName: Full=Zinc finger CCCH domain-containing protein 32; Short=AtC3H32; AltName: Full=Zinc finger CCCH domain-containing protein ZFN-like 1;	SubName: Full=Uncharacterized protein {ECO:0000313|EMBL:KZM85486.1};	CCCH-type Zn-finger protein	GO:0005634,nucleus; GO:0003677,DNA binding; GO:0046872,metal ion binding; GO:0003729,mRNA binding	Zinc finger C-x8-C-x5-C-x3-H type (and similar)
Cluster-375.0	C3H	TF	C3H	0	20.8241	0.000114178	up	--	PREDICTED: zinc finger CCCH domain-containing protein 34-like isoform X1 [Daucus carota subsp. sativus]	RecName: Full=Zinc finger CCCH domain-containing protein 6; Short=OsC3H6; AltName: Full=Zinc finger CCCH domain-containing protein ZFN-like 1;	SubName: Full=Uncharacterized protein {ECO:0000313|EMBL:KZM85486.1};	CCCH-type Zn-finger protein	GO:0005634,nucleus; GO:0003677,DNA binding; GO:0046872,metal ion binding	Zinc finger C-x8-C-x5-C-x3-H type (and similar)
Cluster-4585.0	SNF2	TR	SNF2	24.9847	4.76952	0.00423701	down	K10875 DNA repair and recombination protein RAD54 and RAD54-like protein [EC:3.6.4.-] | (RefSeq) SNF2 domain-containing protein CLASSY 3-like (A)	PREDICTED: SNF2 domain-containing protein CLASSY 3-like [Daucus carota subsp. sativus]	RecName: Full=SNF2 domain-containing protein CLASSY 3; EC=3.6.4.-; AltName: Full=Protein CHROMATIN REMODELING 31 {ECO:0000303|PubMed:16547115}; Short=AtCHR31;	SubName: Full=Uncharacterized protein {ECO:0000313|EMBL:KZN10094.1};	DNA repair protein, SNF2 family	GO:0005634,nucleus; GO:0005524,ATP binding; GO:0003677,DNA binding; GO:0004386,helicase activity	Type III restriction enzyme, res subunit
Cluster-6568.0	C2C2-Dof	TF	C2C2->C2C2-Dof	0	16.6444	0.000346795	up	K16222 Dof zinc finger protein DOF5.5 | (RefSeq) hypothetical protein (A)	hypothetical protein DCAR_031013 [Daucus carota subsp. sativus]	RecName: Full=Cyclic dof factor 2; AltName: Full=Dof zinc finger protein DOF5.2; Short=AtDOF5.2;	SubName: Full=Uncharacterized protein {ECO:0000313|EMBL:KZM83444.1};	--	GO:0005634,nucleus; GO:0003700,DNA-binding transcription factor activity; GO:0046872,metal ion binding; GO:0043565,sequence-specific DNA binding; GO:0009908,flower development; GO:0006355,regulation of transcription, DNA-templated; GO:0006351,transcription, DNA-templated	Dof domain, zinc finger
